# Supplementary material for: Differential coexistence of multiple genotypes of Ophiocordyceps sinensis in the stromata, ascocarps and ascospores of natural Cordyceps sinensis
Source: PLoS One. 2023 Mar 9;18(3):e0270776. doi: 10.1371/journal.pone.0270776 (PMC9997936; doi:10.1371/journal.pone.0270776)
Supplement: S1 File — (ZIP) [file pone.0270776.s001.zip]

Archive with 83 entries (82 files):
- 81 seqs for Bayesian phylogenetic tree/
- 81 seqs for Bayesian phylogenetic tree/AB067719.fasta
- 81 seqs for Bayesian phylogenetic tree/AB067721.fasta
- 81 seqs for Bayesian phylogenetic tree/AB067739.fasta
- 81 seqs for Bayesian phylogenetic tree/AB067740.fasta
- 81 seqs for Bayesian phylogenetic tree/AB067741.fasta
- 81 seqs for Bayesian phylogenetic tree/AB067742.fasta
- 81 seqs for Bayesian phylogenetic tree/AB067744.fasta
- 81 seqs for Bayesian phylogenetic tree/AB067748.fasta
- 81 seqs for Bayesian phylogenetic tree/AB067749.fasta
- 81 seqs for Bayesian phylogenetic tree/AJ243776.fasta
- 81 seqs for Bayesian phylogenetic tree/AJ243980.fasta
- 81 seqs for Bayesian phylogenetic tree/AJ488237.fasta
- 81 seqs for Bayesian phylogenetic tree/AJ488241.fasta
- 81 seqs for Bayesian phylogenetic tree/AJ488254.fasta
- 81 seqs for Bayesian phylogenetic tree/AJ786590.fasta
- 81 seqs for Bayesian phylogenetic tree/ANOV01021709.fasta
- 81 seqs for Bayesian phylogenetic tree/AY986956.fasta
- 81 seqs for Bayesian phylogenetic tree/AY986958.fasta
- 81 seqs for Bayesian phylogenetic tree/AY986959.fasta
- 81 seqs for Bayesian phylogenetic tree/EU555436.fasta
- 81 seqs for Bayesian phylogenetic tree/EU570925.fasta
- 81 seqs for Bayesian phylogenetic tree/EU570929.fasta
- 81 seqs for Bayesian phylogenetic tree/EU570933.fasta
- 81 seqs for Bayesian phylogenetic tree/EU570956.fasta
- 81 seqs for Bayesian phylogenetic tree/EU570957.fasta
- 81 seqs for Bayesian phylogenetic tree/FJ654148.fasta
- 81 seqs for Bayesian phylogenetic tree/GU233806.fasta
- 81 seqs for Bayesian phylogenetic tree/GU246277.fasta
- 81 seqs for Bayesian phylogenetic tree/GU246280.fasta
- 81 seqs for Bayesian phylogenetic tree/GU246286.fasta
- 81 seqs for Bayesian phylogenetic tree/GU246287.fasta
- 81 seqs for Bayesian phylogenetic tree/GU246288.fasta
- 81 seqs for Bayesian phylogenetic tree/GU246290.fasta
- 81 seqs for Bayesian phylogenetic tree/GU246291.fasta
- 81 seqs for Bayesian phylogenetic tree/GU246296.fasta
- 81 seqs for Bayesian phylogenetic tree/HM135167.fasta
- 81 seqs for Bayesian phylogenetic tree/HM595984.fasta
- 81 seqs for Bayesian phylogenetic tree/HM769960.fasta
- 81 seqs for Bayesian phylogenetic tree/JAAVMX010000019.fasta
- 81 seqs for Bayesian phylogenetic tree/JN049854.fasta
- 81 seqs for Bayesian phylogenetic tree/JQ325108.fasta
- 81 seqs for Bayesian phylogenetic tree/JQ325151.fasta
- 81 seqs for Bayesian phylogenetic tree/JQ695935.fasta
- 81 seqs for Bayesian phylogenetic tree/JQ753314.fasta
- 81 seqs for Bayesian phylogenetic tree/JQ900169.fasta
- 81 seqs for Bayesian phylogenetic tree/JQ900174.fasta
- 81 seqs for Bayesian phylogenetic tree/JQ900177.fasta
- 81 seqs for Bayesian phylogenetic tree/JX050171.fasta
- 81 seqs for Bayesian phylogenetic tree/JX402628.fasta
- 81 seqs for Bayesian phylogenetic tree/KC305885.fasta
- 81 seqs for Bayesian phylogenetic tree/KC305890.fasta
- 81 seqs for Bayesian phylogenetic tree/KC305892.fasta
- 81 seqs for Bayesian phylogenetic tree/KJ175206.fasta
- 81 seqs for Bayesian phylogenetic tree/KJ720572.fasta
- 81 seqs for Bayesian phylogenetic tree/KP731800.fasta
- 81 seqs for Bayesian phylogenetic tree/KP731801.fasta
- 81 seqs for Bayesian phylogenetic tree/KP731804.fasta
- 81 seqs for Bayesian phylogenetic tree/KT232010.fasta
- 81 seqs for Bayesian phylogenetic tree/KT232012.fasta
- 81 seqs for Bayesian phylogenetic tree/KT232016.fasta
- 81 seqs for Bayesian phylogenetic tree/KT232017.fasta
- 81 seqs for Bayesian phylogenetic tree/KT232018.fasta
- 81 seqs for Bayesian phylogenetic tree/KT232019.fasta
- 81 seqs for Bayesian phylogenetic tree/KT232020.fasta
- 81 seqs for Bayesian phylogenetic tree/KT232026.fasta
- 81 seqs for Bayesian phylogenetic tree/KT232027.fasta
- 81 seqs for Bayesian phylogenetic tree/KT232028.fasta
- 81 seqs for Bayesian phylogenetic tree/KT339178.fasta
- 81 seqs for Bayesian phylogenetic tree/KT339190.fasta
- 81 seqs for Bayesian phylogenetic tree/KT340698.fasta
- 81 seqs for Bayesian phylogenetic tree/KX218215.fasta
- 81 seqs for Bayesian phylogenetic tree/KX218216.fasta
- 81 seqs for Bayesian phylogenetic tree/KX218217.fasta
- 81 seqs for Bayesian phylogenetic tree/KX218218.fasta
- 81 seqs for Bayesian phylogenetic tree/KX218225.fasta
- 81 seqs for Bayesian phylogenetic tree/KX237739.fasta
- 81 seqs for Bayesian phylogenetic tree/KX247781.fasta
- 81 seqs for Bayesian phylogenetic tree/LKHE01000582.fasta
- 81 seqs for Bayesian phylogenetic tree/LWBQ01000008.fasta
- 81 seqs for Bayesian phylogenetic tree/MG770309.fasta
- 81 seqs for Bayesian phylogenetic tree/NGJJ01000799.fasta
- data file for Figure 2 transition mutants.pptx
