# Supplementary material for: Differential coexistence of multiple genotypes of Ophiocordyceps sinensis in the stromata, ascocarps and ascospores of natural Cordyceps sinensis
Source: PLoS One. 2023 Mar 9;18(3):e0270776. doi: 10.1371/journal.pone.0270776 (PMC9997936; doi:10.1371/journal.pone.0270776)
Supplement: S1 File — (ZIP) [file pone.0270776.s001.zip › 81 seqs for Bayesian phylogenetic tree/AB067744.fasta]

>AB067744.1 Cordyceps sinensis genes for 18S rRNA, ITS1, 5.8S rRNA, ITS2 and 28S rRNA, partial and complete sequence, isolate: Satoku
GGAAGTAAAAGTCGTAACAAGGTCTCCGTTAGTAAACTAGCGGAGGGATTATTATCGAGTTACCACTCCT
AAACCCCCTGCGAATACTACAGCAGTTGCCTCGGCGGGACCGCCCCGGCGCCCTAGGGCCCGGACTAGGG
CGCCCGCCGGAGGACCCTTAGACCCTCCTATCGTAGTAGCATCTCTTAGTTAAGAAGCAAGCAAATAAAT
TAAAACTTTTAATAACGGATCTCTTAGTTTTAGCATTAATAAAGAACGCAGCGAAATACGATAAGTAATG
TAAATTGTAGAATTTAGTAAACTATCGAATCTTTAAACGTATACTACGCCCGCTAGCACTCTAGCGGGCA
TGCCTGTCCGAGCGTTACCTTAACCCTTAAGCCCCCCGCCTCGCGGCGGCGGGGCCCGGCCTTAGGGGTC
ACGGCCCCACGCCGCCCCCTAAACGCAGTAGTGACCCCGCCGCGGCTCCCCTACGCAATAGCTTACTAAG
AACCTCGCACTAGGAGCGCGGAGGCGGTCACGCCGTAAAACCACTATACCCTCTGGTTAACCTCGGATTA
GGTAGGGATACCCGCTAAACTTAAGCATATCAATAAGCGGAGGA
