# Supplementary material for: Differential coexistence of multiple genotypes of Ophiocordyceps sinensis in the stromata, ascocarps and ascospores of natural Cordyceps sinensis
Source: PLoS One. 2023 Mar 9;18(3):e0270776. doi: 10.1371/journal.pone.0270776 (PMC9997936; doi:10.1371/journal.pone.0270776)
Supplement: S1 File — (ZIP) [file pone.0270776.s001.zip › 81 seqs for Bayesian phylogenetic tree/AB067748.fasta]

>AB067748.1 Cordyceps sinensis genes for 18S rRNA, ITS1, 5.8S rRNA, ITS2 and 28S rRNA, partial and complete sequence, clone:B3
TAGAGGAAGTAAAAGTCGTAATAAGGTCTCCGTTAGTAAACTAGCGGAGGGATTATTATCGAGTTACCAC
TCCTAAACCCCCTGCGAATACTACAGCAGTTGCCTCGGCGGGACCGCCCCGGCGCCCTAGGGCCCGGACT
AGGGCGCCCGCCGGAGGACCCTTAGACCCTCCTATCGCAGTAGCATCTCTTAGTTAAGAAGCAAGCAAAT
GAATTAAAACTTTTAATAACGGATCTCTTAGTTTTAGCATTAATAAAGAACGCAGCGAAATACGATAAGT
AATGTAAATTGTAGAATTTAGTAAACTATCGAATCTTTAAACGTATATTACGCCCGCTAGCACTCTAGCG
GGCATGCCTGTCCGAGCGTTACCTTAACCCTTAAGCCCCCCGCCTCGCGGCGGCGGGGCCCGGCCTTAGG
GGTCACGGCCCCACGCCGCCCCCTAAACGCAGTAGCGACCCCGCCGCGGCTCTCCTACGCAATAGCTTAC
TAAGAACCTCGCACTAGGAGCGCGGAGGCGGTCACGCCGTAAAACCACTATACCCTCTAGTTAACCACGG
ATTAGGTAGGGATACCCGCTAAACTTAAGCATATTAATAAGCGGAGGAAAAGAAACTAATAGGGATTGCC
CTAGTAACGGCGAGTAAAGCGGCAATAGCTTAAATTTGAAATCTAGCCCCCCGCG
