# Supplementary material for: Differential coexistence of multiple genotypes of Ophiocordyceps sinensis in the stromata, ascocarps and ascospores of natural Cordyceps sinensis
Source: PLoS One. 2023 Mar 9;18(3):e0270776. doi: 10.1371/journal.pone.0270776 (PMC9997936; doi:10.1371/journal.pone.0270776)
Supplement: S1 File — (ZIP) [file pone.0270776.s001.zip › 81 seqs for Bayesian phylogenetic tree/AJ243776.fasta]

>AJ243776.1 Cordyceps sinensis partial 18S ribosomal RNA, 5.8S rRNA gene, partial 26S rRNA and ITS1 and 2, ascospore
ATTATCGAGTCACCACTCCCAAACCCCCTGCGAACGCCACAGCAGTTGCCTCGGCGGGACCGCCCCGGCG
CCCCAGGGCCCGGACCAGGGCGCCCGCCGGAGGACCCCCAGACCCTCCTGTCGCAGTGGCATCTCTCAGT
CAAGAAGCAAGCAAATGAATCAAAACTTTCAACAACGGATCTCTTGGTTCTGGCATCGATGAAGAACGCA
GCGAAATGCGATAAGTAATGTGAATTGCAGAATTCAGTGAACCATCGAATCTTTGAACGCACATTGCGCC
CGCCAGCACTCTGGCGGGCATGCCTGTCCGAGCGTCATCTCAACCCTCGAGCCCCCCGCCTCGCGGCGGC
GGGGCCCGGCCTTGGGGGTCACGGCCCAGCGCCGCCCCCTAAACGCAGTGGCGACCCCGCCGCGGCTCCC
CTGCGCAGTAGCTCACTGAGAACCTCGCACCGGAAGCGCGGAGGCGGTCACGCCGTGAAACCACCACGCC
CTCCAGTTGACCTCGGATCAGGTAGGGATACCCGCTGAACTTAAGCATATCAATAAGCGGAGGAAAAGAA
ACCAACAGGG
