# Supplementary material for: Differential coexistence of multiple genotypes of Ophiocordyceps sinensis in the stromata, ascocarps and ascospores of natural Cordyceps sinensis
Source: PLoS One. 2023 Mar 9;18(3):e0270776. doi: 10.1371/journal.pone.0270776 (PMC9997936; doi:10.1371/journal.pone.0270776)
Supplement: S1 File — (ZIP) [file pone.0270776.s001.zip › 81 seqs for Bayesian phylogenetic tree/AJ243980.fasta]

>AJ243980.1 Hirsutella sinensis 18S rRNA (partial), 5.8S rRNA and 25S rRNA (partial) genes and internal transcribed spacers 1 and 2 (ITS1, ITS2), strain HMAS 55469
CTTATCGAGTCACCACTCCCAAACCCCCTGCGAACACCACAGCAGTTGCCTCGGCGGGACCGCCCCGGCG
CCCCAGGGCCCGGACCAGGGCGCCCGCCGGAGGACCCCCAGGCCCTCCTGTCGCAGTGGCATCTCTCAGT
CAAGAAGCAAGCAAATGAATCAAAACTTTCAGCAACGGATCTCTTGGTTCTGGCATCGATGAAGAACGCA
GCGAAATGCGATAAGTAATGTGAATTGCAGAATTCAGTGAACCATCGAATCTTTGAACGCACATTGCGCC
CGCCAGCACTCTGGCGGGCATGCCTGTCCGAGCGTCATCTCAACCCTCGAGCCCCCCGCCTCGCGGCGGC
GGGGCCCGGCCTTGGGGGTCACGGCCCAGCGCCGCCCCCTAAACGCAGTGGCAACCCCGCCGCGGCTCCC
CTGCGCAGTAGCTCGCTGAGGACCTCGCACCGGGAGCGCGGAGGCGGTCACGCCGTGAAACCATCACACC
CTCCAGTTGACCTCGGATCAGGTAGGGATACCCGCTGAACTTAAGCATATCAATAAGCGGAGGAAAAGAA
ACC
