# Supplementary material for: Differential coexistence of multiple genotypes of Ophiocordyceps sinensis in the stromata, ascocarps and ascospores of natural Cordyceps sinensis
Source: PLoS One. 2023 Mar 9;18(3):e0270776. doi: 10.1371/journal.pone.0270776 (PMC9997936; doi:10.1371/journal.pone.0270776)
Supplement: S1 File — (ZIP) [file pone.0270776.s001.zip › 81 seqs for Bayesian phylogenetic tree/AJ488241.fasta]

>AJ488241.1 Cordyceps sinensis ITS1 (partial), 5.8S rRNA gene and ITS2 (partial), isolate RSCsL, sclerotium tail part
CCTACCTGATCCGAGGTCAACTGGAGGGTGTGGTGGTTTTACGGCGTGACCGCCTCCGCGCTCCCGGTGC
GAGGTTCTCAGCGAGCTACTGCGCAGGGGAGCCGCGGCGGGGTCGCCACTGCGTTTAGGGGGCGGCGCGG
GGCCGTGACCCCCAAGGCCGGGCCCCGCCGCCGCGAGGCGGGGGGCTCGAGGGTTGAGATGACGCTCGGA
CAGGCATGCCCGCCAGAGTGCTGGCGGGCGCAATGTGCGTTCAAAGATTCGATGGTTCACTGAATTCTGC
AATTCACATTACTTATCGCATTTCGCTGCGTTCTTCATCGATGCCAGAACCAAGAGATCCGTTGTTGAAA
GTTTTGATTCATTTGCTTGCTTCTTGACTGAGAGATGCCACTGCGACAGGAGGGTCTGGGGGTCCTCCGG
CGGGCGCCCTGGTCCGGGCCCTGGGGCGCCGGGGCGGTCCCGCCGAGGCAACTGCTGTGGTGTTCGCAGG
GGGTTTGGGAGTGGTGACTCGATAATGATCCCTCCGCTGGTTCACCAACGGAGACCTTGTTACGACTTTA
CTTTTCA
