# Supplementary material for: Differential coexistence of multiple genotypes of Ophiocordyceps sinensis in the stromata, ascocarps and ascospores of natural Cordyceps sinensis
Source: PLoS One. 2023 Mar 9;18(3):e0270776. doi: 10.1371/journal.pone.0270776 (PMC9997936; doi:10.1371/journal.pone.0270776)
Supplement: S1 File — (ZIP) [file pone.0270776.s001.zip › 81 seqs for Bayesian phylogenetic tree/AJ786590.fasta]

>AJ786590.1 Cordyceps sinensis partial 18S rRNA gene, ITS1, 5.8S rRNA gene, ITS2 and partial 28S rRNA gene gene, strain 2868.H
TATTATCGAGTTACCACTCCTAAACCCCCTGCGAATACTACAGCAGTTGCCTCGGCGGGACCGCCCCGGC
GCCCTAGGGCCCGGACTAGGGCGCCCGCCGGAGGACCCTTAGACCCTCCTATCGTAGTAGCATCTCTTAG
TTAAGAAGCAAGCAAATAAATTAAAACTTTTAATAACGGATCTCTTAGTTTTAGCATTAATAAAGAACGC
AGCGAAATACGATAAGTAATGTAAATTGTAGAATTTAGTAAACTATCGAATCTTTAAACGTATATTACGC
CCGCTAGCACTCTAGCGGGCATGCCTGTCCGAGCGTTACCTTAACCCTTAAGCCCCCCGCCTCGCGGCGG
CGGGGCCCGGCCTTAGGGGTCACGGCCCCACGCCGCCCCCTAAACGCAGTAGCGACCCCGCCGCGGCTCC
CCTACGCAATAGCTTACTAAGAACCTCGCACTAGGAGCGCGGAGGCGGTCACGCCGTAAAACCACTATAC
CCTCTAGTTAACCTC
