# Supplementary material for: Differential coexistence of multiple genotypes of Ophiocordyceps sinensis in the stromata, ascocarps and ascospores of natural Cordyceps sinensis
Source: PLoS One. 2023 Mar 9;18(3):e0270776. doi: 10.1371/journal.pone.0270776 (PMC9997936; doi:10.1371/journal.pone.0270776)
Supplement: S1 File — (ZIP) [file pone.0270776.s001.zip › 81 seqs for Bayesian phylogenetic tree/ANOV01021709.fasta]

>ANOV01021709.1 Ophiocordyceps sinensis CO18 contig_21709, whole genome shotgun sequence
GAAATTCTTGGATCCATTGAAGACTAACTACTGCGAAAGCATTTGTCAAGGATGTTTTCATTAATCAGGA
ACGAAAGTTAGGGGATCGAAGACGATCAGATACCGTCGTAGTCTTAACCATAAACTATGCCGACTAGGGA
TCGGACGATGTTATTTTTTGACTCGTTCGGCACCTTACGAGAAATCAAAGTGCTTGGGCTCCAGGGGGAG
TATGGTCGCAAGGCTGAAACTTAAAGAAATTGACGGAAGGGCACCACCAGGGGTGGAGCCTGCGGCTTAA
TTTGACTCAACACGGGGAAACTCACCAGGTCCAGACACAATGAGGATTGACAGATTGAGAGCTCTTTCTT
GATTTTGTGGGTGGTGGTGCATGGCCGTTCTTAGTTGGTGGAGTGATTTGTCTGCTTAATTGCGATAACG
AACGAGACCTTAACCTGCTAAATAGCCCGTACTGCTCCGGCAGTGCGCCGGCTTCTTAGAGGGACTATCG
GCTCAAGCCGATGGAAGTTTGAGGCAATAACAGGTCTGTGATGCCCTTAGATGTTCTGGGCCGCACGCGC
GCTACACTGACGGAGCCAGCGAGTCCTCCCTTGGCCGGAAGGCCCGGGTAATCTTGTTAAACTTCGTCGT
GCTGGGGATAGAGCATTGCAATTATTGCTCTTCAACGAGGAATCCCTAGTAAGCGCAAGTCATCAGCTTG
CGTTGACTACGTCCCTGCCCTTTGTACACACCGCCCGTCGCTACTACCGATTGAATGGCTCAGTGAGGCG
TCCGGACTGGCCCAGGGGGGTGGGAAACCGCCCCCCAGGGCCGGGAAGCTCTCCAAACTCGGTCATTTAG
AGGAAGTAAAAGTCGTAACAAGGCCTCCGTTGGTGAACCAGCGGAGGGATCATTATCGAGTCACCACTCC
CAAACCCCCTGCGAACACCACAGCAGTTGCCTCGGCGGGACCGCCCCGGCGCCCCAGGGCCCGGACCAGG
GCGCCCGCCGGAGGACCCCCAGACCCTCCTGTCGCAGTGGCATCTCTCAGTCAAGAAGCAAGCAAATGAA
TCAAAACTTTCAACAACGGATCTCTTGGTTCTGGCATCGATGAAGAACGCAGCGAAATGCGATAAGTAAT
GTGAATTGCAGAATTCAGTGAACCATCGAATCTTTGAACGCACATTGCGCCCGCCAGCACTCTGGCGGGC
ATGCCTGTCCGAGCGTCATCTCAACCCTCGAGCCCCCCGCCTCGCGGCGGGGGGGCCCGGCCTTGGGGGT
CACGGCCCCGCGCCGCCCCCTAAACGCAGTGGCGACCCCGCCGCGGCTCCCCTGCGCAGTAGCTCGCTGA
GAACCTCGCACCGGGAGCGCGGAGGCGGTCACGCCGTGAAACCACCACACCCTCCAGTTGACCTCGGATC
AGGTAGGGATACCCGCTGAACTTAAGCATATCAATAAGCGGAGGAAAAGAAACCAACAGGGATTGCCCCA
GTAACGGCGAGTGAAGCGGCAACAGCTCAAATTTGAAATCTGGCCCCCCCGCGGGCCCGAGTTGTAATTT
GCAGAGGATGCTTTTGGCGCGGCGCCTTCCGAGTGCCCTGGAACGGGACGCCATAGAGGGTGAGAGCCCC
GTCTGGTCGGACGCCCAGCCTCTGTAAAGCTCCTTCGACGAGTCGAGTAGTTTGGGAATGCTGCTCTAAA
CGGGAGGTATATGTCTTCTAAAGCTAAATACCGGCCAGAGACCGATAGCGCACAAGTAGAGTGATCGAAA
GATGAAAAGCACTTTGAAAAGAGGGTTAAACAGTACGTGAAATTGTTGAAAGGGAAGCGCTTGTGACCAG
ACTCGGGCGCGGCGAATCACCCGGCGTTCTCGCCGGTGCACTTCGACGCGCCCGGGCCAGCATCAGCTCG
CCGCGGGGGACAAAGGCGCCGGGAACGTGGCTCCCCAGGGAGTGTTATAGCCCGGCGCGCAACGCCCCGC
GGCGGACTGAGGTTCGCGCGTCCGCAAGGATGCTGGCGTAATGGTCACCAGTGACCCGTCTTGAAACACG
GACCAAGGAGTCGTCCTCGTATGCGAGTGTTCGGGTGTCAAACCCCTACGCGCAATGAAAGTGAACGCGG
GTGAGAGCCTCGCGGCGCATCATCGACCGATCCTGATGTTCTCGGATGGATTTGAGTAGGAGCATACGGG
GCCGGACCCGAAAGAAGGTGAACTATGCCTGTGTAGGGTGAAGCCAGAGGAAACTCTGGTGGAGGCTCGC
AGCGGTTCTGACGTGCAAATCGATCGTCAAACATGGGCATGGGGGCGAAAGACTAATCGAACCTTCTAGT
AGCTGGTTTCCGCCGAAGTTTCCCTCAGGATAGCAGTGTTGATCTCAGTTTTATGAGGTAAAGCGAATGA
TTAGGGACCCGGGGGCGCTCTTCAGCCTTCATCCATTCTCAAACTTTAAATATGTAAGAAGCCCTTGTTG
CTTGGTTGAACGTGGGCATTCGAATGTATCAACACTAGTGGGCCATTTTTGGTAAGCAGAACTGGCGATG
CGGGATGAACCGAACGCGAGGTTAAGGTGCCGGAGTGGACGCTCATCAGACACCACAAAAGGCGTTAGTA
CATCTTGACAGCAGGACGGTGGCCATGGAAGTCGGA
