# Supplementary material for: Differential coexistence of multiple genotypes of Ophiocordyceps sinensis in the stromata, ascocarps and ascospores of natural Cordyceps sinensis
Source: PLoS One. 2023 Mar 9;18(3):e0270776. doi: 10.1371/journal.pone.0270776 (PMC9997936; doi:10.1371/journal.pone.0270776)
Supplement: S1 File — (ZIP) [file pone.0270776.s001.zip › 81 seqs for Bayesian phylogenetic tree/JAAVMX010000019.fasta]

>JAAVMX010000019.1 Ophiocordyceps sinensis strain IOZ07 IOZ07Contig19, whole genome shotgun sequence
GGCTACCCTATACCCGGCTGCCTACCCTATACCCGAGGTGTAGGGTAGGTCGGCTACCCTATACCCGCCT
GGCACTAAGTCGGGCTGCCTACCCTATACCCGAGGTGTAGGGTAGGTCGGCTACCCTATACCCGCCTGGC
ACGAAGTCGGGCTGCCTACCCTATACCCGAGGTGTAGGGTAGGTCGGCTACCCTATACCCGCCTGGCACG
AAGTCGGGCTGCCTACCCTATACCCGAGGTGTAGGGTAGCCGACGTATAGGGTAGGTCGGCTACCCTATA
CCCGCCTGGCACCAAGTCGGGCTGCCTACCCTATACCCGAGGTGTAGGGTAGGTCGGCTACCCTATACCC
ACCCGCCTGGCACTAAGTCGGGCTGCCTACCCTATACCCGAGGTGTCGGGTAGGTCGGCTACCCTACACC
CGCCTGGCACGAAGTCGGGCTGCCTACCCTATACCCGAGGTGTAGGGTAGGTCGGCTACCCTACACCCGC
CTGGCACTAAGTCGGGCTGCCTACCCTATACCCGAGGTATAGGGTAGGTGGGCTACCCTAAGTCGGGCTG
CCTACCCTATACCCGAGGTATAGGGTAGGTGGGCTACCCTAAGTCGGGCTGCCTACCCTATACCCGTCTA
GCACTAAGTCGGGCTGCCTACCCTATACCCGAGGTATAGGGTAGGTCGGCTACCCTACACCCGGCCGCCT
ACCCTATACCGACTCGCACTAAGTCGGGCTGCCTACCCTACACCCCTGGGTATGGGGTAGGTCGGCTACC
CTATACCCGGCCGCTTACCCTATACCTCGGGGGCGAGGGAGGAGGTACCTAGGTGTAGGGTAGGTCGGTG
TAGGGTAGGTCGGCTACCCTATACCCGGCTGCCTACCTTAGACCGACCTATACCCGCCTATACTATACCC
TTAGGTATAGGGCAGGTCGGCCACCCTACAACCGTCTGGCACTAAGTCGGGTAGGGCAGCCTGCCTTATA
CCCTTAGGTATAGGGTAGGTGGGCTACCCTACACCCTACAAGGTGTGGGGTAGGTCGGCTACCCTACACC
CGGCTGCCTCCCCTCTACTTAGGGAGCCTACTTTATTCCCCGAGGCTGCCTACCCTATACCCCGAGGTAT
AGGGTAGGTCGGCTACCCTATACCTCGGTTTAGAAGAGTAGATAAGGGGATACTATATATCTAAGCTGAA
AAAGAAAAGTAGGTCTTAATAATCACGCTTCTTAAGACAAAGCTTAGCGCGAAGGGAAGAGGGTATACTA
GGTATCTTATTGGGAAAAGGAAAAGTGGGGCTCACCTATAACGCTTAATAAGATAAAGACTTCTGCTTTA
GTAATAGGGTATATTAAATGTCTTAGTGGAAAAAGAAAAGTGGGGCGAAACGGGAGGAAAAAAGAAACCC
GGGTGAACTAAGAAAAGTGGGGCCACCGGAGAAGGAAGAGTGGACCTCGCCCGTTTTGGTCGTGAGTCGC
CCCGGTCGAAAACGAGTGGGAATTTGGCCAGCGAGCGGCCGGGCGCGAGCGCGCGGCCGGATCATGCTCC
GTGGTAGCGTACAGAGGTGGTCTCGCCGCTCTCCCCACAACGCCCTATCTACGTCGGGGCGGGACCACGC
TTTGGTCGTGAGTCGCCCCGGTCGAAAACGAGTGGGAATTTGGCCAGCGAGCGGCCGGTCGCGAGCGCGC
GCGGCCGGATCACGCTCCGCGGTACTGCATAGAGGTGGCCTCGCCACTCTCTACACAACGGCCTATCTAC
CTTGCGCGCTACGCAGACTGGCCCATCTGCCACCTGAGGGTGCGCCGACGCTCCGGGCGACGGGCCCAAG
CGGCTGGACCGTTGGCGGCCAGGCGTCCGCGCCACGACCAACCGCCCACTGCTGGGCACGGCGCCCGGAG
CCCAGCGCGCTCCGCGGGCTGACCTATCTACCACCTGAGGGTGCGCCGACGCTCCGGGCGACGGGCCCAA
GCGGCTGGACCGTTGGCGGCCAGGCGTCCGCGCCACGACCAACCGCCCACTGCTGGGCACGGCGCCCGGA
GCCCAGCGCGCTCCGCAGGCTGGCCTATCGAACGCGGCGGCGGCGCCAAGTGCGACCGCCTACCCTGGAC
CACGCCTCTGGGTGTGAGTTGACGAACACCACGCTGAGGCGCGCTCGAGGGCGGGGGAAATTCCTGGGAT
TGGGCCGGACGCGAGCGCCGAGACCGGATCATGGTCCCAGGTGCTGTATAGAGGTGGCCTCGCCACTCTC
TACACAAACGGCCTATCTACGTCGGGGCGGCGCCACGCTTTGGTCGTGAGTCGCCCCGGTCGAAAACGAG
TGGGAATTTGGCCAACGAGCGGCCGGTCGCGAGCGCGCGGCCGGATCATGCTCCGTGGTACTGCATAGAG
GTGGTCTCGCCACTCTCTACACAACGGCCTATCCACCTTGCGCGCTACGCAGACTGGCCCATCTACCACC
TGAGGGTGCGCCGGACGCTCCGGGCGACGGGCCCAGGCGGCTGGACCGTTGGCGGCCAGGCGTCCGCGCC
ACGCCCAACCGCGCCACTTGCCGGGCACGGCGCCCGGAGCCCCGCGCGCTCACGCGGGCTGGCCTATCTA
CGTCGGCGGCGGCGCATCCACGTTGCGACCCGCCTACCCTTGACCACGCCTTTGGGTGGTGAGTTGACGA
ACCACACTGAGGCGCGCTCGAGGGCGGGGGAAATTACGAACCACACTGAGGCGCTCGAGGGCGGGGGAAA
TTCCTGGGATTGGGCCGGACGCGAGCGCAGGCGACCGGCATCATGGTCCCAGGTACTGCATAGAGGTGGC
CTCGCCACTCTCTACACAAACGGCCTATCTACGTGCGGGGCGGCGCCACGCCTTGTCGTGAGTCGCCCTG
GTCGAAAACGAGTGGGAAACTTGGCCAACGAGCGGCCGGTCGCGAGCGCGCGGCCGGATCATGCTCCGTG
GTACTGCATAGAGTGGGTCTCGCCACTCTCTACACAGCGGCCTATCTAACGTCTGGGGCGGCGCCACGCC
TTGGTCGTGAGTCGCCCCGGTCGAAAACGGGTGGGAATTTGGCCAACGAGCGGCCGGTCGCGAGACGCGC
GGCCGGATCATGCTCCGTGGTACTGCATAGAGGTGGTCTCGCCACTCTCTACACAGCGGCCTATCTACGT
CGGGGGCGGCGCCACGCCTTGGTCGTGAGTCGCCCCGGTCGAAAACGGGTGGGAATTTGGCCAACGAGCG
GCCGGTCGCGAGCGCGGCGGGCCGGATCATGCTCCGTGGTACTGCATAGAGGTGGTCTCGCCACTCTCTA
CACAGCGGCCTATCTACGTCGGGGGCGGCGCCATGCTCTGGTCGTGAGTCGCCCCGGTCGAAAACGGGTG
GGAATTTGGCCAACGAGCGGCCGGTCGCGAGCGCGCGGGCCGGATCATGCTCCGTGGTACTGCATAGAGG
TGGTCTCGCCACTCTCTACACAACGGCCTATCTACGTCGGGGCGGCCGCCATGCTCTGGTCGTGAGTCGC
CCCGGTCGAAAACGGTGGGAATTTGGCCAACGAGCGGCCGGTCGCGACGCGGCGGCCGGATCATGCTCCG
TGGTACTGCGTAGAGGTGGTCTCGGCCCTCTCTACACAACGGCCTGTCTACGTCGTGGGCGGCGCCATGC
TTTGGTCGTGAGTCGCCCCCGGTCGAAAACGGGTGGGAATTACCCTGGGGCCACGCCTTTGGGTGGTGAG
TCGATCCTTTCGACGAACCACACTGAGCGCGCTCCAGGGCGGGGGAAACTCCTGGGATTGGGCCGGACGC
GAGCGCGCGACTCGGATCATGGTCCCAGGTACCGTGTAGGGGTGGTCTTGCTCGGTCCCCCCGCGACAAG
CCCTCCCCGGGCCCGGCTGGCGTAGCCACTCTCTGCCCCAGCTGGGCGCCATTCTCTACACAACGGCCTG
TCCTACTGTACCATATCTTACGGGCGTCCGCTCCCCCTCCCAAGCCCTGGCACCACGCCCGGGGCGGCGG
TCGGTTCCCCGGCGGACGGTCTGCCTCCAGGGGCAAGGGCGCTCAGGCGTCACGGGGGTCACTGGGGATG
CCCGGCTCAACGGGGACGCCCACTGGGGCGCCCCCGGCCGGTTGGGTGCTGTGGGCAGGGCTGGCCGCGT
GGCCGGACCCCGCCCGCAGCACGACAGGTTGCAAAACCGCGCGCCGCTTACATAAAACACCGCCATGGTC
GACGCGGCGCGTGCGAGTCCTCCTCCCGGGGCGCCCAAGTCGCACGGCCCAGGCGGGCTCTGTGCGGCGG
ACGGTCTGCCCTGGGGAACAGAAGAGGGGAAAAGCGGAATGCCCGTAGCGGAGCCCCCGGCCCTGCCGAG
GACGCTGCCGCGCGGCGCGCTCCAGGGCGCCGACCAGTAACTTGGAAATCTCGCCGGCGCGTCCTCGCGC
CGGGTAGGCCAACCCGGCGCACGATAGTTACCTGGTTGATTCTGCCAGTAGTCATATGCTTGTCTCAAAG
ATTAGCATGCATGTCTAAGTATAAGCAATTAATACAGCGAAACTGCGAATGGCTCATTATATAAGTTATC
GTTTATTTGATAGTACCTTACTACTTGGATAACCGTGGTAAGTCTAGAGCTAATACATGCTGAAAATCCC
GACTCCGGAAGGGATGTATTATTAGATTCAAAGCCAATGCCCTCCGGGCTCACTGGTGATTCATGATAAC
TCCTCGAATCGCACGGCCTTGCGCCGGCGATGGTTCATTCAAATTTCTTCCCTATCAACTTTCGATGTTT
GGGGTAGTGGCCAAACATGGTTGCAACGGGTAACGGAAGGGTTAGGGCTCGACCCCGGAGAAGGAGCCTG
AGAAACGGCTACTACATCCAAGGAAGGCAGCAGGCGCGCAAATTACCCAATCCCGACACGGGAGGTAGTG
ACAATAAATACTGATACAGGGCTCTTTTGGGTCTTGTAATTGGAATGAGTACAATTTAAATCCCTTAACG
AGGAACAATTGGAGGGCAAGTCTGGTGCCAGCAGCCGCGGTAATTCCAGCTCCAATAGCGTATATTAAAG
TTGTTGTGGTTAAAAAGCTCGTAGTTGAACCTTGGGCCTGGCTGGCCGGTCCGCCTCACCGCGTGTACTG
GTCCGGCCGGGCCTTTCCCTCTGTGGAACCCCATGCCCTTCACTGGGCGTGGCGGGGAAACAGGACTTTT
ACTTTGAAAAAATTAGAGTGCTCCAGGCAGGCCTATGCTCGAATACATTAGCATGGAATAATGAAATAGG
ACGCGCGGTTCTATTTTGTTGGTTTCTAGGACCGCCGTAATGATTAATAGGGACAGTCGGGGGCATCAGT
ATTCAATGGTCAGAGGTGAAATTCTTGGATCCATTGAAGACTAACTACTGCGAAAGCATTTGTCAAGGAT
GTTTTCATTAATCAGGAACGAAAGTTAGGGGATCGAAGACGATCAGATACCGTCGTAGTCTTAACCATAA
ACTATGCCGACTAGGGATCGGACGATGTTATTTTTTGACTCGTTCGGCACCTTACGAGAAATCAAAGTGC
TTGGGCTCCAGGGGGAGTATGGTCGCAAGGCTGAAACTTAAAGAAATTGACGGAAGGGCACCACCAGGGG
TGGAGCCTGCGGCTTAATTTGACTCAACACGGGGAAACTCACCAGGTCCAGACACAATGAGGATTGACAG
ATTGAGAGCTCTTTCTTGATTTTGTGGGTGGTGGTGCATGGCCGTTCTTAGTTGGTGGAGTGATTTGTCT
GCTTAATTGCGATAACGAACGAGACCTTAACCTGCTAAATAGCCCGTACTGCTCCGGCAGTGCGCCGGCT
TCTTAGAGGGACTATCGGCTCAAGCCGATGGAAGTTTGAGGCAATAACAGGTCTGTGATGCCCTTAGATG
TTCTGGGCCGCACGCGCGCTACACTGACGGAGCCAGCGAGTCCTCCCTTGGCCGGAAGGCCCGGGTAATC
TTGTTAAACTTCGTCGTGCTGGGGATAGAGCATTGCAATTATTGCTCTTCAACGAGGAATCCCTAGTAAG
CGCAAGTCATCAGCTTGCGTTGACTACGTCCCTGCCCTTTGTACACACCGCCCGTCGCTACTACCGATTG
AATGGCTCAGTGAGGCGTCCGGACTGGCCCAGGGGGGTGGGAAACCGCCCCCCAGGGCCGGGAAGCTCTC
CAAACTCGGTCATTTAGAGGAAGTAAAAGTCGTAACAAGGTCTCCGTTGGTGAACCAGCGGAGGGATCAT
TATCGAGTCACCACTCCCCAAACCCCCTGCGAACACCACAGCAGTTGCCTCGGCGGGACCGCCCCGGCGC
CCCAGGGCCCGGACCAGGGCGCCCGCCGGATGACCCCCAGACCCCTCCTGTCGCAGTGGCATCTCCTCAG
TCAAGAAGGCAAGCAAATGAATCAAAACTTTCACACACGATCTCTTGGTTCTGGCATCGATGAAGAACGC
AGCGAAAGCGATAAGTATGTGAATTGCAGAATTCAGTGAACCACTCGAATCTTTGAACGCACATTGCCGC
CCGCCAGCACTCTGGCGGGCATGCCTGTCCGAGCGTCATCTCAACCCTCGAGCCCCCGCCTCGCGGCGGC
GGGGCCCGGCCTTGGGGGTCACGGCCCCGCGCCGCCCCTAAACGCGAGGTGGCGACCGCCCGCCGCGGCT
CCCCTGCGCAGTAGCTCGGCTTGAGAACCTCCGCACCGGGAGCGCGGAGGCGGTCACGCGTGAAACCACC
ACAACACCCTCCAGTTGACTCGGATCAGGTAGGATACCCGCTGAACTTAAGCATATCAATAAGCGGAGGA
AAAGAAACCAACAGGGATTGCTCCCAGTAACGGCGAGTGAAGCGGCAACAGCTCAAATTTGAAATCTGCC
CCCCGCGGGCCCGAGTTGTAATTTGCAGAGGATGCTTTTGGCGCGGCGCCTTCCGAGTGCCCTGGAACGG
GACGCCCATAGAGGGGTGAGAGCCCCGTCTGGTCGGACGCCCAGCCTCTGTAAAGCTCCTCTCCTGCGAC
GAGTCGAGTAGTTTGTGGAATGCTGCTCTAAACGGGATGTATATGTCTTCTAAAGCTAATACCGGCCAGA
GACCGATAGCGCACAAGTAGAGTGATCGAAAGATGAAAAGCACTTTGAAAAGAGGGTTAAACAGTACGTG
AAATTGTTGAAAGGGAAGCGCTCGTGACCAGACCTCGGGCGCGGCGAATCCACCCGGCGTTCTCGCCGGT
GCACTTCGACGCGCCCGGGCCAGCATCAGCTCGCCGCGGGGGGACAAAGGCGCCGGGAACGTGGCTCCCC
AGGGAGTGTTATAGCCCGGCGCGCAACGCCCCGCTGCGGACCGAGGTTCGCGCGTCCGCAAGGATGCTGG
CGTAAATGGTCACCAGTGACCCGTCTTGAAACACGGACCAAGGAGTCCGTCCTCGTATGCGAGTGTTCGG
GTGTCAAACCCCTACGCGCAATGAAAGTGAACGCGGGTGAGAGCCTCGCGGCGCATCATCGACCGATCCT
GATGTTCTCGGATGGATTTGAGTAGGAGCATACGGGGCCCGGACCCGAAAGAAGGTGAACTATGCCTGTG
TAGGGTGAAGCCAGAGGAAACTCTGGTGGAGGCTCGCAGCGGTTCTGACGTGCAAATCGATCGTCAAACA
TGGGCATGGGGGCGAAAGACTAATCGAACCTTTCTAGTAGCTGGTTTTACTCCCGAAGAAGTTTCCCTCA
GGATAGCAGTGTTGATCTCAGTTTTATGAGGTAAAAGCGAATGATTAGGGACCCGGGGGCGCTCTTCAGC
CTTCATCCATTCTCCAAACTTTAAATATGTAAGAAGCCCTTGTGCTTGGTTGAACGTGGGCATTCGAATG
TATCAACACTAGTGGGCCATTTTTGGTAAGCAGACTGGCGATGGCGGGATGAACCGAAACGCGAGGTTAA
GGTGCCGGAGTGGACGCTCATCAGACACCACAAAAGGCGTTAGTACATCTTGACAGCAGGACGGTGGCCA
TGGAAGTCGGAACCCGCCAAGGACTGTGTAACAACTCACCTGCCGAATGTACTAGCCCTGAAAATGGATG
GCGCTCAAGCGTCCCACCCTACCTCGCCCTCAGGGTAGAAGCGATGCCCTGAGGAGTAGGCGGACGTGGG
GGTCCGTGACGAAGCCCAGGGCGCGAGCCCGGGTCGAACGGCCTCTAGTGCAGATCTTGGTGGTAGTAGC
AAATACTTCAATGAGAACTTGAAGGACCGAAGTGGGGAAAGGTTCCATGTGAACAGCGGTTGGACATGGG
TCAGTCGATCCTAAGCCATAGGGAAGTTCCGTTTCAAAGGCGCACTCGCGCGCCGTCTGGCGAAAGGGGA
GCCGGTCAATATTCCGGCACCTGGATGTGGGTTTTGCGCGGCAACGCAACCGAACGCGGAGACGACGGCG
GGGGCCCCGGGCAGAGTTCTCTTTTCTTCTTAACGGTCTCTCACCCTGAAATCGGTTTGTCCGGAGATAG
GGTTTAACGGCCGGAAGAGCCCAGCACCTCTGCTGGGTCCGGTGCGCCCCCGACGTCCCTTGAAAATCCG
CGGGAGGGAATAATTCTCACGCCAGGTCGTACTCATAACCGCAGCAGGTCTCCAAGGTGAACAGCCTCTG
GTTGATAGAACAATGTAGATAAGGGAAGTCGGCAAAATAGATCCGTAACTTCGGGATAAGGATTGGCTCT
AAGGGTCGGGCACGCTGGGCCTCGGACGGACGCCTTGGGAGCAGGCCGCCACTAGCCGGGCGACCGGCCG
GCGGCGGCCAGCATCCGAGCGCTGACGTGCCTGGCAGGCCTCGGCCGTCCGGCGTGCGGTTAACGACCAA
CTTAGAACTGGTACGGACAGGGGAATCTGACTGTCTAATTAAAACATAGCATTGCGATGGCCAGAAAGTG
GTGTTGACGCAATGTGATTTCTGCCCAGTGCTCTGAATGTCAAAGTGAAGTAATTCAACCAAGCGCGGGT
AAACGGCGGGAGTAACTATGACTCTCTTAAGGTAGCCAAATGCCTCGTCATCTAATTAGTGACGCGCATG
AATGGATTAACGAGATTCCCACTGTCCCTATCTACTATCTAGCGAAACCACAGCCAAGGGAACGGGCTTG
GCAGAATCAGCGGGGAAAGAAGACCCTGAGAGCGTCTCAACGGGGTCGAGAACGGCAGGGCGCGCGCCCG
CCGTTAGTCCAGCGGCCGCACCGCTGCAGGTGGCCGCGGCGAGACAACCTGGTACGGGGGAGCCTAAGGG
CGCCGGCGGCCGGCGCCTACGGTAATCCCGTGGCGAGCCCCCCGGGGGGCCGTCGTAACGCGCGGAAAGG
TGTCGGTCCCGGGGGCGCGCGGGGCTCGAGGCAGCCCCGAGCGCCCCCGGGGCTTAGGTACGTGCTGATC
CCGGGCGAGAGCCCGCGCCCAGTCGGAGCGCCTGCAGCGCGAACTCTGGCGGGCCGCCACCACGCGTGGC
GGCCGGCGAGCTTGGTTGAGCTTGACTCTAGTTTGACATTGTGAAAAGACATAGGAGGTGTAGAATAGGT
GGGAGCCTCGGCGCCGGTGAAATACCACTACTCCTATCGTCTTTTTACTTATTCAATGAAGCGGGGCTGG
ATTTTCGTCCAACTTCTGGTCTTAAGGTCCTCCGCGGGCCGACCCGGGTTGAAGACATTGTCAGGTGGGG
AGTTTGGCTGGGGCGGCACATCTGTTAAACCATAACGCAGGTGTCCCAAGGGGGGCTCATGGAGAACAGA
AATCTCCAGTGGAACAAAAGGGTAAAAGTCCCCTTGATTTTGATTTTCAGTGTGAATACAAACCATGAAA
GTGTGGCCTATCGATCCTTTAGTCCCTCGACATTTGAGGCTAGAGGTGCCAGAAAAGTTACCACAGGGAT
AACTGGCTTGTGGCGGCCAAGCGTTCATAGCGACGTCGCTTTTGATCCTTCGATTGTCGGCTCTTCCTAT
CATACCGAAGCAGAATTCGGTAAGCGTTGGATTGTTCACCCACTAATAGGGAACGTGAGCTGGGTTTAGA
CCGTCGTGAGACAGGTTAGTTTTACCCTACTGATGAACTCGCCGCAATGGTAATTCAGCTTAGTACGAGA
GGAACCGCTGATTCAGATAATTGGTTTTTGCGGCTGTCCGACCGGGCAGTGCCGCGAAGCTACCATCTGC
TGGATAATGGCTGAACGCCTCTAAGTCAGAATCCATGCCAGAACGCGGCGATACCGCCCGCACGTATAGA
TGGACAAGAATAGGCTCCGGCTTAGCGTCTCAGCAGGCGATTCCTCCGCGGCGCCCGAAGCGCGTCGCGG
TAATTCGCGTATTGTAATTTCAGCACGAGCGGGGTCAAATCCTTTGCAGACGACTTAGCTGTGCGAAACG
GTCCTGTAAGCAGTAGAGTAGCCTTGTTGTTACGATCTGCTGAGGGTAAGCCGTCCTTCGCCTCGATTTC
CCCGACGACGCCGCCGCCAGGCGGGGGCGCCGCTGGGGAGATGGCCAGAGACCCCGGGGCGTTCCACGGG
GGTTGGGCACTCCAGGGGGCCATTCCGCGGGGGCTGGGCACCACACGGGGGCGATGGGTCGGGGGGCATG
GGGACGGGGGCGGCGGGCTCGGGGGCGGCGGGGGTGCAGGGTACGCAGGGACGGGCGTGGCGCTGCTGGT
GGGCGGCGTGTCGGCGCGCGCGACCAAGTCCAGGCGCGACTGAATGCACCTACCCTGTACCTCGCCCATC
CGGCGCGACCAATTCGGGCGGCCTACCCTATACCCCCTGGTCTGGACATAGTGTGAGGGCCGGGTGTAGG
GTAGGCGGGTTACCCTATACCTGTCCGCCCAGCGCGTTGTCCCAGGAGCCGAGGGGCTAGCGGCCAAGTC
GAGCCGCCTACCCTGTATAGACCTTATCCCGCCTCCCCTACACCCAGGTCCGGGCTACCCTATACCTCGA
GCGTGTTGGAGCAGGCACCTACCTGGGTGCAGGGTAGGTCGGTTACCCTATACCTTGGTCCGACCTGGGT
GTAGGGTAGGCGGGCTACCCTACACCCCCGCCTACCCTATACCTCGAGCGTGTTGGAGCAGGTACCTGGG
TGCAGGGTGGGTCGGTTACCCTATACCTTGGTCCGACCTGGGTGTAGGGTAGGCGGGCTACCCTACACCC
CCGCCTACCCTATACCTCGAGCGTGTTGGAGCAGGTACCTGGGTGTGGGGTAGGCGGGCTACCCTATACC
TACCCTAGTATTCGCGCCTACGTTTAAGTCGGACGAAAGATGTGTGGAAATCCAAGGAGAAAGCTAGGAA
GGATAAACTTGGATAAAGCCGGAGGGGGGTATATAGGGTAGCTGGGCTACCCTATACCGCCCGGCCGGAC
TTGCCTACCCTATACCTCGCCACCCTCTACCCCCCGAGGTATAGGGTAGGTCGGCTACCCTATACCCAGC
TGCCTACCCTATACCTACAGGCTGGTAAGTCGGGCTGCCTACCCTACACCCGAGGTATAGGGTAGGTGGG
CTGCCCTATACCCGGCTGCCTACCCTATACCCGTCTGGCACTAAGTCGGGCTGCCTACCCTACACCCGAG
GTATAGGGGAGGTCGGCTACCCTATACCCGCCTGGCACTAAGTCGGGCTGCCTACCCTATACCCGAGGTG
TAGGGTAGGTGGGCTACCCTAAGTCGGGCTGCCTACCCTATACCCGAGGTGTAGGGTAGGTCGGCTACCC
TATACCCGCCTGGCACTAAGTCGGGCTGCCTACCCTATACCCGAGGTGGAGGGTAGGTCGGCTACCCTAT
ACCCGGCTGCCTACCCTATACCCCGGGGTGTGGGGCAGGTGGGCTACCCTATACCCGGCTGCCTACCCTA
TACCCCGAGGTGTAGGGTAGGTCGGCTACCCTACACCCGCCTGGCACTAAGTCGGGCTGCCTACCCTATA
CCCGCCTGGCACTAAGTCGGGCTGCCTACCCTATACCCGAGGTGTAGGGTAGGTCGGCTACCCTATACCC
GCCTGGCACTAAGTCGGGCTGCCTACCCTATACCCGAGGTATAGGGTAGGTCGGCTACCCTATACCCGCC
TGGCACCAAGTCGGGCTGCCTACCCTATACCCGAGGTATAGGGTAGGTCGGCTACCCTATACCCGCCTGG
CACTAGGTCGGGCTGCCTACCCTATACCCGAGGTGTAGGGTAGGTCGGCTACCCTATACCCGCCTGGCAC
GAAGTCGGGCTGCCTACCCTATACCCGAGGTATAGGGTAGGTCGGCTACCCTATACCCGCCTGGCACCAA
GTCGGGCTGCCTACCCTATACCCGAGGTATAGGGTAGGTCGGCTACCCTATACCCGCCTGGCACTAGGTC
GGGCTGCCTACCCTATACCCGAGGTGTAGGGTAGGTCGGCTACCCTATACCCGCCTGGCACTAAGTCGGG
CTGCCTACCCTATACCCGCCTGGCACTAAGTCGGGCTGCCTACCCTATACCCGAGGTGTAGGGTAGGTCG
GCTACCCTATACCCGCCTGGCACTAAGTCGGGCTGCCTACCCTATACCCGAGGTATAGGGTAGGTCGGCT
ACCCTATACCCGCCTGGCACCAAGTCGGGCTGCCTACCCTATACCCGAGGTATAGGGTAGGTCGGCTACC
CTATACCCGCCTGGCACTAGGTCGGGCTGCCTACCCTATACCCGAGGTGTAGGGTAGGTCGGCTACCCTA
TACCCGCCTGGCACGAAGTCGGGCTGCCTACCCTATACCCGAGGTGTAGGGTAGGTCGGCTACCCTATAC
CCGCCTGGCACTAAGTCGGGCTGCCTACCCTATACCCGGGGTGTAGGGTAGGTCGGCTACCCTATACCCG
CCTGGCACGAAGTCGGGCTGCCTACCCTATACCCGAGGTGTAGGGTAGGTCGGCTACCCTATACCCGCCT
GGCACGAAGTCGGGCTGCCTACCCTATACCCGAGGTGTAGGGTAGGTCGGCTACCCTATACCCGCCTGGC
ACTAGGTCGGGCTGCCTACCCTATACCCGAGGTGTAGGGTAGGTCGGCTACCCTATACCCGCCTGGCACG
AAGTCGGGCTGCCTACCCTATACCCGAGGTGTAGGGTAGGTCGGCTACCCTATACCCGCCTGGCACCAAG
TCGGGCTGCCTACCCTATACCCGAGGTATAGGGTAGGTCGGCTACCCTATACCCGCCTGGCACTAGGTCG
GGCTGCCTACCCTATACCCGAGGTGTAGGGTAGGTCGGCTACCCTATACCCGCCTGGCACGAAGTCGGGC
TGCCTACCCTATACCCGAGGTGTAGGGTAGGTCGGCTACCCTATACCCGCCTGGCACTAAGTCGGGCTGC
CTACCCTATACCCGAGGTGTAGGGTAGGTCGGCTACCCTATACCCGCCTGGCACGAAGTCGGGCTGCCTA
CCCTATACCCGAGGTGTAGGGTAGGTCGGCTACCCTATACCCGCCTGGCACGAAGTCGGGCTGCCTACCC
TATACCCGAGGTGTAGGGTAGCCGACGTATAGGGTAGGTCGGCTACCCTATACCCGCCTGGCACCAAGTC
GGGCTGCCTACCCTATACCCGAGGTGTAGGGTAGGTCGGCTACCCTATACCCGCCTGGCACTAAGTCGGG
CTGCCTACCCTATACCCGAGGTGTCGGGTAGGTCGGCTACCCTACACCCGCCTGGCACGAAGTCGGGCTG
CCTACCCTATACCCGAGGTGTAGGGTAGGTCGGCTACCCTACACCCGCCTGGCACTAAGTCGGGCTGCCT
ACCCTATACCCGAGGTATAGGGTAGGTGGGCTACCCTAAGTCGGGCTGCCTACCCTATACCCGAGGTATA
GGGTAGGTGGGCTACCCTAAGTCGGGCTGCCTACCCTATACCCGTCTAGCACTAAGTCGGGCTGCCTACC
CTATACCCGAGGTATAGGGTAGGTCGGCTACCCTACACCCGGCCGCCTACCCTATACCGACTCGCACTAA
GTCGGGCTGCCTACCCTACACCCCTGGGTATGGGGTAGGTCGGCTACCCTATACCCGGCCGCTTACCCTA
TACCTCGGGGGCGAGGGAGGAGGTACCTAGGTGTAGGGTAGGTCGGTGTAGGGTAGGTCGGCTACCCTAT
ACCCGGCTGCCTACCTTAGACCGACCTATACCCGCCTATACTATACCCTTAGGTATAGGGCAGGTCGGCC
ACCCTACAACCGTCTGGCACTAAGTCGGGTAGGGCAGCCTGCCTTATACCCTTAGGTATAGGGTAGGTGG
GCTACCCTACACCCTACAAGGTGTGGGGTAGGTCGGCTACCCTACACCCGGCTGCCTCCCCTCTACTTAG
GGAGCCTACTTTATTCCCCGAGGCTGCCTACCCTATACCCCGAGGTATAGGGTAGGTCGGCTACCCTATA
CCTCGGTTTAGAAGAGTAGATAAGGGGATACTATATATCTAAGCTGAAAAAGAAAAGTAGGTCTTAATAA
TCACGCTTCTTAAGACAAAGCTTAGCGCGAAGGGAAGAGGGTATACTAGGTATCTTATTGGGAAAAGGAA
AAGTGGGGCTCACCTATAACGCTTAATAAGATAAAGACTTCTGCTTTAGTAATAGGGTATATTAAATGTC
TTAGTGGAAAAAGAAAAGTGGGGCGAAACGGGAGGAAAAAAGAAACCCGGGTGAACTAAGAAAAGTGGGG
CCACCGGAGAAGGAAGAGTGGACCTCGCCCGTTTTGGTCGTGAGTCGCCCCGGTCGAAAACGAGTGGGAA
TTTGGCCAGCGAGCGGCCGGGCGCGAGCGCGCGGCCGGATCATGCTCCGTGGTAGCGTACAGAGGTGGTC
TCGCCGCTCTCCCCACAACGCCCTATCTACGTCGGGGCGGGACCACGCTTTGGTCGTGAGTCGCCCCGGT
CGAAAACGAGTGGGAATTTGGCCAGCGAGCGGCCGGTCGCGAGCGCGCGGCCGGATCACGCTCCGCGGTA
CTGCATAGAGGTGGCCTCGCCACTCTCTACACAACGGCCTATCTACCTTGCGCGCTACGCAGACTGGCCC
ATCTGCCACCTGAGGGTGCGCCGACGCTCCGGGCGACGGGCCCAAGCGGCTGGACCGTTGGCGGCCAGGC
GTCCGCGCCACGACCAACCGCCCACTGCTGGGCACGGCGCCCGGAGCCCAGCGCGCTCCGCGGGCTGACC
TATCTACCACCTGAGGGTGCGCCGACGCTCCGGGCGACGGGCCCAAGCGGCTGGACCGTTGGCGGCCAGG
CGTCCGCGCCACGACCAACCGCCCACTGCTGGGCACGGCGCCCGGAGCCCAGCGCGCTCCGCAGGCTGGC
CTATCGACGCGGCGGCGGCGCCAAGTGCGACCGCCTACCCTGGACCACGCCTCTGGGTGGTGAGTTGACG
AACCACCACGCTGAGGCGCGCTCGAGGGCGGGGGAAATTCCTGGGATTGGGCCGGACGCGAGCGCGCGAC
CGGATCATGGTCCCAGGTGCTGTATAGAGGTGGCCTCGCCACTCTCTACACAAACGGCCTATCTACGTCG
GGGCGGCGCCACGCTTTGGTCGTGAGTCGCCCCGGTCGAAAACGAGTGGGAATTTGGCCAACGAGCGGCC
GGTCGCGAGCGCGCGGCCGGATCATGCTCCGTGGTACTGCATAGAGGTGGTCTCGCCACTCTCTACACAA
CGGCCTATCCACCTTGCGCGCTACGCAGACTGGCCCATCTACCACCTGAGGGTGCGCCGACGCTCCGGGC
GACGGGCCCAGGCGGCTGGACCGTTGGCGGCCAGGCGTCCGCGCCACGACCAACCGCCCACTGCCGGGCA
CGGCGCCCGGAGCCCCGCGCGCTCCGCGGGCTGGCCTATCTACGCGGCGGCGGCGCCAAGTGCGACCGCC
TACCCTGGACCACGCCTTTGGGTGGTGAGTTGACGAACCACACTGAGGCGCGCTCGAGGGCGGGGGAAAT
TACGAACCACACTGAGGCGCTCGAGGGCGGGGGAAATTCCTGGGATTGGGCCGGACGCGAGCGCGCGACC
GGATCATGGTCCCAGGTACTGCATAGAGGTGGCCTCGCCACTCTCTACACAAACGGCCTATCTACGTCGG
GGCGGCGCCACGCCTTGGTCGTGAGTCGCCCCGGTCGAAAACGAGTGGGAACTTGGCCAACGAGCGGCCG
GTCGCGAGCGCGCGGCCGGATCATGCTCCGTGGTACTGCATAGAGGTGGTCTCGCCACTCTCTACACAGC
GGCCTATCTACGTCGGGGCGGCGCCACGCCTTGGTCGTGAGTCGCCCCGGTCGAAAACGGGTGGGAATTT
GGCCAACGAGCGGCCGGTCGCGAGCGCGCGGCCGGATCATGCTCCGTGGTACTGCATAGAGGTGGTCTCG
CCACTCTCTACACAGCGGCCTATCTACGTCGGGGCGGCGCCACGCCTTGGTCGTGAGTCGCCCCGGTCGA
AAACGGGTGGGAATTTGGCCAACGAGCGGCCGGTCGCGAGCGCGCGGCCGGATCATGCTCCGTGGTACTG
CATAGAGGTGGTCTCGCCACTCTCTACACAGCGGCCTATCTACGTCGGGGCGGCGCCATGCTCTGGTCGT
GAGTCGCCCCGGTCGAAAACGGGTGGGAATTTGGCCAACGAGCGGCCGGTCGCGAGCGCGCGGCCGGATC
ATGCTCCGTGGTACTGCATAGAGGTGGTCTCGCCACTCTCTACACAACGGCCTATCTACGTCGGGGCGGC
GCCATGCTCTGGTCGTGAGTCGCCCCGGTCGAAAACGGGTGGGAATTTGGCCAACGAGCGGCCGGTCGCG
AGCGCGCGGCCGGATCATGCTCCGTGGTACTGCGTAGAGGTGGTCTCGGCCCCTCTCTACACAACGGCCT
GTCTACGTCGGGGCGGCGCCATGCTTTGGTCGTGAGTCGCCCCGGTCGAAAACGGGTGGGAATTACCCTG
GGCCACGCCTTTGGGTGGTGAGTCGATCCTTTCGACGAACCACACTGAGGCGCGCTCCAGGGCGGGGGAA
ACTCCTGGGATTGGGCCGGACGCGAGCGCGCGACCGGATCATGGTCCCAGGTACCGTGTAGGGGTGGTCT
TGCTCGGTCCCCCCGCGACAAGCCCTCCCCGGGCCCGGCTGGCGTAGCCACTCTCTGGCCCCAGCTGGGC
GCCATTCTCTACACAACGGCCTGTCTACTGTACCATATCTTACGGGCGTCCGCTCCCCCTCCCAAGCCCT
GGCACCACGCCCGGGGCGGCGGTCGGTTCCCGGCGGACGTCTGCCTCCAGGGGCACGGGCGCTCAGGCGT
CACGGGGTCACTGGGGATGCCCGGCTCAACGGGGACGCCCACTGGGCGCCCCCGGCCGGTTGGGTGCTGT
GGGCAGGGCTGGCCGCGTGGCCGGACCCCGCCCGCAGCACGACAGGTTGCAACCGCGCGCCGCTGACACC
GCCATGGTCGACGCGGCGCGTGCGAGTCCTCCTCCCGGGGCGCCCAAGTCGCACGGCCCAGGCGGGCTCT
GTGCGGCGGACGGTCTGCCCTGGGGAACAGAAGAGGGGAAAAGCGGATTGCCCGTAGCGGAGCCCCCGGC
CCTGCCGAGGACGCTGCCGCGCGGCGCGCTCCAGGGCGCCGACCAGTAACTTGGAAATCTCTCCGGCGCG
TCCCTCGCGCCGGTAGGCCAACCCCGGCGCACGATAGTTACCTGGTTGATTCTGCCAGTAGTCATATGCT
TGTCTCAAAGATTAAGCCATGCATGTCTAAGTATAAGCAATTATACAGCGAAACTGCGAATGGCTCATTA
TATAAGTTATCGTTTATTTGATAGTACCTTACTACTTGGATAACCGTGGTAATTCTAGAGCTAATACATG
CTGAAAATCCCGACTCCGGAAGGGATGTATTTATTAGATTCAAAGCCAATGCCCTCCGGGCTCACTGGTG
ATTCATGATAACTCCTCGAATCGCACGGCCTTGCGCCGGCGATGGTTCATTCAAATTTCTTCCCTATCAA
CTTTCGATGTTTGGGTAGTGGCCAAACATGGTTGCAACGGGTAACGGAGGGTTAGGGCTCGACCCCGGAG
AAGGAGCCTGAGAAACGGCTACTACATCCAAGGAAGGCAGCAGGCGCGCAAATTACCCAATCCCGACACG
GGGAGGTAGTGACAATAAATACTGATACAGGGCTCTTTTGGGTCTTGTAATTGGAATGAGTACAATTTAA
ATCCCTTAACGAGGAACAATTGGAGGGCAAGTCTGGTGCCAGCAGCCGCGGTAATTCCAGCTCCAATAGC
GTATATTAAAGTTGTTGTGGTTAAAAAGCTCGTAGTTGAACCTTGGGCCTGGCTGGCCGGTCCGCCTCAC
CGCGTGTACTGGTCCGGCCGGGCCTTTCCCTCTGTGGAACCCCATGCCCTTCACTGGGCGTGGCGGGGAA
ACAGGACTTTTACTTTGAAAAAATTAGAGTGCTCCAGGCAGGCCTATGCTCGAATACATTAGCATGGAAT
AATGAAATAGGACGCGCGGTTCTATTTTGTTGGTTTCTAGGACCGCCGTAATGATTAATAGGGACAGTCG
GGGGCATCAGTATTCAATGGTCAGAGGTGAAATTCTTGGATCCATTGAAGACTAACTACTGCGAAAGCAT
TTGTCAAGGATGTTTTCATTAATCAGGAACGAAAGTTAGGGGATCGAAGACGATCAGATACCGTCGTAGT
CTTAACCATAAACTATGCCGACTAGGGATCGGACGATGTTATTTTTTGACTCGTTCGGCACCTTACGAGA
AATCAAAGTGCTTGGGCTCCAGGGGGAGTATGGTCGCAAGGCTGAAACTTAAAGAAATTGACGGAAGGGC
ACCACCAGGGGTGGAGCCTGCGGCTTAATTTGACTCAACACGGGGAAACTCACCAGGTCCAGACACAATG
AGGATTGACAGATTGAGAGCTCTTTCTTGATTTTGTGGGTGGTGGTGCATGGCCGTTCTTAGTTGGTGGA
GTGATTTGTCTGCTTAATTGCGATAACGAACGAGACCTTAACCTGCTAAATAGCCCGTACTGCTCCGGCA
GTGCGCCGGCTTCTTAGAGGGACTATCGGCTCAAGCCGATGGAAGTTTGAGGCAATAACAGGTCTGTGAT
GCCCTTAGATGTTCTGGGCCGCACGCGCGCTACACTGACGGAGCCAGCGAGTCCTCCCTTGGCCGGAAGG
CCCGGGTAATCTTGTTAAACTTCGTCGTGCTGGGGATAGAGCATTGCAATTATTGCTCTTCAACGAGGAA
TCCCTAGTAAGCGCAAGTCATCAGCTTGCGTTGACTACGTCCCTGCCCTTTGTACACACCGCCCGTCGCT
ACTACCGATTGAATGGCTCAGTGAGGCGTCCGGACTGGCCCAGGGGGGTGGGAAACCGCCCCCCAGGGCC
GGGAAGCTCTCCAAACTCGGTCATTTAGAGGAAGTAAAAGTCGTAACAAGGTCTCCGTTGGTGAACCAGC
GGAGGGATCATTATCGAGTCACCACTCCCAAACCCCCTGCGAACACCACAGCAGTTGCCTCGGCGGGACC
GCCCCGGCGCCCCAGGGCCCGGACCAGGGCGCCCGCCGGAGGACCCCCAGACCCTCCTGTCGCAGTGGCA
TCTCTCAGTCAAGAAGCAAGCAAATGAATCAAAACTTTCAACAACGGATCTCTTGGTTCTGGCATCGATG
AAGAACGCAGCGAAATGCGATAAGTAATGTGAATTGCAGAATTCAGTGAACCATCGAATCTTTGAACGCA
CATTGCGCCCGCCAGCACTCTGGCGGGCATGCCTGTCCGAGCGTCATCTCAACCCTCGAGCCCCCCGCCT
CGCGGCGGCGGGGCCCGGCCTTGGGGGTCACGGCCCCGCGCCGCCCCCTAAACGCAGTGGCGACCCCGCC
GCGGCTCCCCTGCGCAGTAGCTCGCTGAGAACCTCGCACCGGGAGCGCGGAGGCGGTCACGCCGTGAAAC
CACCACACCCTCCAGTTGACCTCGGATCAGGTAGGGATACCCGCTGAACTTAAGCATATCAATAAGCGGA
GGAAAAGAAACCAACAGGGATTGCCCCAGTAACGGCGAGTGAAGCGGCAACAGCTCAAATTTGAAATCTG
GCCCCCCCGCGGGCCCGAGTTGTAATTTGCAGAGGATGCTTTTGGCGCGGCGCCTTCCGAGTGCCCTGGA
ACGGGACGCCATAGAGGGTGAGAGCCCCGTCTGGTCGGACGCCCAGCCTCTGTAAAGCTCCTTCGACGAG
TCGAGTAGTTTGGGAATGCTGCTCTAAACGGGAGGTATATGTCTTCTAAAGCTAAATACCGGCCAGAGAC
CGATAGCGCACAAGTAGAGTGATCGAAAGATGAAAAGCACTTTGAAAAGAGGGTTAAACAGTACGTGAAA
TTGTTGAAAGGGAAGCGCTCGTGACCAGACTCGGGCGCGGCGAATCACCCGGCGTTCTCGCCGGTGCACT
TCGACGCGCCCGGGCCAGCATCAGCTCGCCGCGGGGGACAAAGGCGCCGGGAACGTGGCTCCCCAGGGAG
TGTTATAGCCCGGCGCGCAACGCCCCGCGGCGGACCGAGGTTCGCGCGTCCGCAAGGATGCTGGCGTAAT
GGTCACCAGTGACCCGTCTTGAAACACGGACCAAGGAGTCGTCCTCGTATGCGAGTGTTCGGGTGTCAAA
CCCCTACGCGCAATGAAAGTGAACGCGGGTGAGAGCCTCGCGGCGCATCATCGACCGATCCTGATGTTCT
CGGATGGATTTGAGTAGGAGCATACGGGGCCGGACCCGAAAGAAGGTGAACTATGCCTGTGTAGGGTGAA
GCCAGAGGAAACTCTGGTGGAGGCTCGCAGCGGTTCTGACGTGCAAATCGATCGTCAAACATGGGCATGG
GGGCGAAAGACTAATCGAACCTTCTAGTAGCTGGTTTCCGCCGAAGTTTCCCTCAGGATAGCAGTGTTGA
TCTCAGTTTTATGAGGTAAAGCGAATGATTAGGGACCCGGGGGCGCTCTTCAGCCTTCATCCATTCTCAA
ACTTTAAATATGTAAGAAGCCCTTGTTGCTTGGTTGAACGTGGGCATTCGAATGTATCAACACTAGTGGG
CCATTTTTGGTAAGCAGAACTGGCGATGCGGGATGAACCGAACGCGAGGTTAAGGTGCCGGAGTGGACGC
TCATCAGACACCACAAAAGGCGTTAGTACATCTTGACAGCAGGACGGTGGCCATGGAAGTCGGAACCCGC
CAAGGACTGTGTAACAACTCACCTGCCGAATGTACTAGCCCTGAAAATGGATGGCGCTCAAGCGTCCCAC
CCATACCTCGCCCTCAGGGTAGAAGCGATGCCCTGAGGAGTAGGCGGACGTGGGGGTCCGTGACGAAGCC
CAGGGCGCGAGCCCGGGTCGAACGGCCTCTAGTGCAGATCTTGGTGGTAGTAGCAAATACTTCAATGAGA
ACTTGAAGGACCGAAGTGGGGAAAGGTTCCATGTGAACAGCGGTTGGACATGGGTCAGTCGATCCTAAGC
CATAGGGAAGTTCCGTTTCAAAGGCGCACTCGCGCGCCGTCTGGCGAAAGGGGAGCCGGTCAATATTCCG
GCACCTGGATGTGGGTTTTGCGCGGCAACGCAACCGAACGCGGAGACGACGGCGGGGGCCCCGGGCAGAG
TTCTCTTTTCTTCTTAACGGTCTCTCACCCTGAAATCGGTTTGTCCGGAGATAGGGTTTAACGGCCGGAA
GAGCCCAGCACCTCTGCTGGGTCCGGTGCGCCCCCGACGTCCCTTGAAAATCCGCGGGAGGGAATAATTC
TCACGCCAGGTCGTACTCATAACCGCAGCAGGTCTCCAAGGTGAACAGCCTCTGGTTGATAGAACAATGT
AGATAAGGGAAGTCGGCAAAATAGATCCGTAACTTCGGGATAAGGATTGGCTCTAAGGGTCGGGCACGCT
GGGCCTCGGACGGACGCCTTGGGAGCAGGCCGCCACTAGCCGGGCGACCGGCCGGCGGCGGCCAGCATCC
GAGCGCTGACGTGCCTGGCAGGCCTCGGCCGTCCGGCGTGCGGTTAACGACCAACTTAGAACTGGTACGG
ACAGGGGGAATCTGACTGTCTAATTAAAACATAGCATTGCGATGGCCAGAAAGTGGTGTTGACGCAATGT
GATTTCTGCCCAGTGCTCTGAATGTCAAAGTGAAGTAATTCAACCAAGCGCGGGTAAACGGCGGGAGTAA
CTATGACTCTCTTAAGGTAGCCAAATGCCTCGTCATCTAATTAGTGACGCGCATGAATGGATTAACGAGA
TTCCCACTGTCCCTATCTACTATCTAGCGAAACCACAGCCAAGGGAACGGGCTTGGCAGAATCAGCGGGG
AAAGAAGACCCTGAGAGCGTCTCAACGGGGTCGAGAACGGCAGGGCGCGCGCCCGCCGTTAGTCCAGCGG
CCGCACCGCTGCAGGTGGCCGCGGGCGAGACAACCTGGTACGGGGGAGCCTAAGGGCGCCGGCGGCCGGC
GCCTACGGTAATCCCGTGGCGAGCCCCCCGGGGGGCCGTCGTAACGCGCGGAAAGGTGTCGGTCCCGGGG
GCGCGCGGGGCTCGAGGCAGCCCCGAGCGCCCCCGGGGCTTAAGGTACGTGCTGATCCCGGGCGAGAGCC
CGCGCCCAGTCGGAGCGCCTGCAGCGCGAACTCTGGGCGGGCCGCCACCACGCGTGGCGGCCGGCGAGCT
TGGTTGAGCTTGACTCTAGTTTGACATTGTGAAAAGACATAGGAGGTGTAGAATAGGTGGGAGCCTCGGC
GCCGGTGAAATACCACTACTCCTATCGTCTTTTTACTTATTCAATGAAGCGGGGCTGGATTTTCGTCCAA
CTTCTGGTCTTAAGGTCCTCCGCGGGCCGACCCGGGTTGAAGACATTGTCAGGTGGGGAGTTTGGCTGGG
GCGGCACATCTGTTAAACCATAACGCAGGTGTCCCAAGGGGGGCTCATGGAGAACAGAAATCTCCAGTGG
AACAAAAGGGTAAAAGTCCCCTTGATTTTGATTTTCAGTGTGAATACAAACCATGAAAGTGTGGCCTATC
GATCCTTTAGTCCCTCGACATTTGAGGCTAGAGGTGCCAGAAAAGTTACCACAGGGATAACTGGCTTGTG
GCGGCCAAGCGTTCATAGCGACGTCGCTTTTTGATCCTTCGATGTCGGCTCTTCCTATCATACCGAAGCA
GAATTCGGTAAGCGTTGGATTGTTCACCCACTAATAGGGAACGTGAGCTGGGTTTAGACCGTCGTGAGAC
AGGTTAGTTTTACCCTACTGATGAACTCGCCGCAATGGTAATTCAGCTTAGTACGAGAGGAACCGCTGAT
TCAGATAATTGGTTTTTGCGGCTGTCCGACCGGGCAGTGCCGCGAAGCTACCATCTGCTGGATAATGGCT
GAACGCCTCTAAGTCAGAATCCATGCCAGAACGCGGCGATACCGCCCGCACGTATAGATGGACAAGAATA
GGCTCCGGCTTAGCGTCTCAGCAGGCGATTCCTCCGCGGCGCCCGAAGCGCGTCGCGGTAATTCGCGTAT
TGTAATTTCAGCACGAGCGGGGTCAAATCCTTTGCAGACGACTTAGCTGTGCGAAACGGTCCTGTAAGCA
GTAGAGTAGCCTTGTTGTTACGATCTGCTGAGGGTAAGCCGTCCTTCGCCTCGATTTCCCCGACGACGCC
GCCGCCAGGCGGGGGCGCCGCTGGGGAGATGGCCAGAGACCCCGGGGCGTTCCACGGGGGTTGGGCACTC
CAGGGGGCCATTCCGCGGGGGCTGGGCACCACACGGGGGCGATGGGTCGGGGGGCATGGGGGACGGGGGC
GGCGGGCTCGGGGGCGGCGGGGGTGCAGGGTACGCAGGGACGGGCGTGGCGCTGCTGGTGGGCGGCGTGT
CGGCGCGCGCGACCAAGTCCAGGCGCGACTGAATGCACCTACCCTGTACCTCGCCCATCCGGCGCGACCA
ATTCGGGCGGCCTACCCTATACCCCCTGGTCTGGACATAGTGTGAGGGCCGGGTGTAGGGTAGGCGGGTT
ACCCTATACCTGTCCGCCCAGCGCGTTGTCCCAGGAGCCGAGGGGCTAGCGGCCAAGTCGAGCCGCCTAC
CCTGTATAGACCTTATCCCGCCTCCCCTACACCCAGGTCCGGGCTACCCTATACCTCGAGCGTGTTGGAG
CAGGCACCTACCTGGGTGCAGGGTAGGTCGGTTACCCTATACCTTGGTCCGACCTGGGTGTAGGGTAGGC
GGGCTACCCTACACCCCCGCCTACCCTATACCTCGAGCGTGTTGGAGCAGGTACCTGGGTGCAGGGTGGG
TCGGTTACCCTATACCTTGGTCCGACCTGGGTGTAGGGTAGGCGGGCTACCCTACACCCCCGCCTACCCT
ATACCTCGAGCGTGTTGGAGCAGGTACCTGGGTGTGGGGTAGGCGGGCTACCCTATACCTACCCTAGTAT
TCGCGCCTACGTTTAAGTCGGACGAAAGATGTGTGGAAATCCAAGGAGAAAGCTAGGAAGGATAAACTTG
GATAAAGCCGGAGGGGGTATATAGGGTAGCTGGGCTACCCTATACCGCCCGGCCGGACTTGCCTACCCTA
TACCTCGCCACCCTCTACCCCCCGAGGTATAGGGTAGGTCGGCTACCCTATACCCAGCTGCCTACCCTAT
ACCTACAGGCTGGTAAGTCGGGCTGCCTACCCTACACCCGAGGTATAGGGTAGGTGGGCTGCCCTATACC
CGGCTGCCTACCCTATACCCGTCTGGCACTAAGTCGGGCTGCCTACCCTACACCCGAGGTATAGGGGAGG
TCGGCTACCCTATACCCGCCTGGCACTAAGTCGGGCTGCCTACCCTATACCCGAGGTGTAGGGTAGGTGG
GCTACCCTAAGTCGGGCTGCCTACCCTATACCCGAGGTGTAGGGTAGGTCGGCTACCCTATACCCGCCTG
GCACTAAGTCGGGCTGCCTACCCTATACCCGAGGTGGAGGGTAGGTCGGCTACCCTATACCCGGCTGCCT
ACCCTATACCCCGGGGTGTGGGGCAGGTGGGCTACCCTATACCCGGCTGCCTACCCTATACCCCGAGGTG
TAGGGTAGGTCGGCTACCCTACACCCGCCTGGCACTAAGTCGGGCTGCCTACCCTATACCCGCCTGGCAC
TAAGTCGGGCTGCCTACCCTATACCCGAGGTGTAGGGTAGGTCGGCTACCCTATACCCGCCTGGCACTAA
GTCGGGCTGCCTACCCTATACCCGAGGTATAGGGTAGGTCGGCTACCCTATACCCGCCTGGCACCAAGTC
GGGCTGCCTACCCTATACCCGAGGTATAGGGTAGGTCGGCTACCCTATACCCGCCTGGCACTAGGTCGGG
CTGCCTACCCTATACCCGAGGTGTAGGGTAGGTCGGCTACCCTATACCCGCCTGGCACGAAGTCGGGCTG
CCTACCCTATACCCGAGGTGTAGGGTAGGTCGGCTACCCTATACCCGCCTGGCACTAAGTCGGGCTGCCT
ACCCTATACCCGGGGTGTAGGGTAGGTCGGCTACCCTATACCCGCCTGGCACGAAGTCGGGCTGCCTACC
CTATACCCGAGGTGTAGGGTAGGTCGGCTACCCTATACCCGCCTGGCACGAAGTCGGGCTGCCTACCCTA
TACCCGAGGTGTAGGGTAGGTCGGCTACCCTATACCCGCCTGGCACTAGGTCGGGCTGCCTACCCTATAC
CCGAGGTGTAGGGTAGGTCGGCTACCCTATACCCGCCTGGCACGAAGTCGGGCTGCCTACCCTATACCCG
AGGTGTAGGGTAGGTCGGCTACCCTATACCCGCCTGGCACCAAGTCGGGCTGCCTACCCTATACCCGAGG
TATAGGGTAGGTCGGCTACCCTATACCCGCCTGGCACTAGGTCGGGCTGCCTACCCTATACCCGAGGTGT
AGGGTAGGTCGGCTACCCTATACCCGCCTGGCACGAAGTCGGGCTGCCTACCCTATACCCGAGGTGTAGG
GTAGGTCGGCTACCCTATACCCGCCTGGCACTAAGTCGGGCTGCCTACCCTATACCCGAGGTGTAGGGTA
GGTCGGCTACCCTATACCCGCCTGGCACGAAGTCGGGCTGCCTACCCTATACCCGAGGTGTAGGGTAGGT
CGGCTACCCTATACCCGCCTGGCACGAAGTCGGGCTGCCTACCCTATACCCGAGGTGTAGGGTAGCCGAC
GTATAGGGTAGGTCGGCTACCCTATACCCGCCTGGCACCAAGTCGGGCTGCCTACCCTATACCCGAGGTG
TAGGGTAGGTCGGCTACCCTATACCCGCCTGGCACTAAGTCGGGCTGCCTACCCTATACCCGAGGTGTCG
GGTAGGTCGGCTACCCTACACCCGCCTGGCACGAAGTCGGGCTGCCTACCCTATACCCGAGGTGTAGGGT
AGGTCGGCTACCCTACACCCGCCTGGCACTAAGTCGGGCTGCCTACCCTATACCCGAGGTATAGGGTAGG
TGGGCTACCCTAAGTCGGGCTGCCTACCCTATACCCGAGGTATAGGGTAGGTGGGCTACCCTAAGTCGGG
CTGCCTACCCTATACCCGTCTAGCACTAAGTCGGGCTGCCTACCCTATACCCGAGGTATAGGGTAGGTCG
GCTACCCTACACCCGGCCGCCTACCCTATACCGACTCGCACTAAGTCGGGCTGCCTACCCTACACCCCTG
GGTATGGGGTAGGTCGGCTACCCTATACCCGGCCGCTTACCCTATACCTCGGGGGCGAGGGAGGAGGTAC
CTAGGTGTAGGGTAGGTCGGTGTAGGGTAGGTCGGCTACCCTATACCCGGCTGCCTACCTTAGACCGACC
TATACCCGCCTATACTATACCCTTAGGTATAGGGCAGGTCGGCCACCCTACAACCGTCTGGCACTAAGTC
GGGTAGGGCAGCCTGCCTTATACCCTTAGGTATAGGGTAGGTGGGCTACCCTACACCCTACAAGGTGTGG
GGTAGGTCGGCTACCCTACACCCGGCTGCCTCCCCTCTACTTAGGGAGCCTACTTTATTCCCCGAGGCTG
CCTACCCTATACCCCGAGGTATAGGGTAGGTCGGCTACCCTATACCTCGGTTTAGAAGAGTAGATAAGGG
GATACTATATATCTAAGCTGAAAAAGAAAAGTAGGTCTTAATAATCACGCTTCTTAAGACAAAGCTTAGC
GCGAAGGGAAGAGGGTATACTAGGTATCTTATTGGGAAAAGGAAAAGTGGGGCTCACCTATAACGCTTAA
TAAGATAAAGACTTCTGCTTTAGTAATAGGGTATATTAAATGTCTTAGTGGAAAAAGAAAAGTGGGGCGA
AACGGGAGGAAAAAAGAAACCCGGGTGAACTAAGAAAAGTGGGGCCACCGGAGAAGGAAGAGTGGACCTC
GCCCGTTTTGGTCGTGAGTCGCCCCGGTCGAAAACGAGTGGGAATTTGGCCAGCGAGCGGCCGGGCGCGA
GCGCGCGGCCGGATCATGCTCCGTGGTAGCGTACAGAGGTGGTCTCGCCGCTCTCCCCACAACGCCCTAT
CTACGTCGGGGCGGGACCACGCTTTGGTCGTGAGTCGCCCCGGTCGAAAACGAGTGGGAATTTGGCCAGC
GAGCGGCCGGTCGCGAGCGCGCGGCCGGATCACGCTCCGCGGTACTGCATAGAGGTGGCCTCGCCACTCT
CTACACAACGGCCTATCTACCTTGCGCGCTACGCAGACTGGCCCATCTGCCACCTGAGGGTGCGCCGACG
CTCCGGGCGACGGGCCCAAGCGGCTGGACCGTTGGCGGCCAGGCGTCCGCGCCACGACCAACCGCCCACT
GCTGGGCACGGCGCCCGGAGCCCAGCGCGCTCCGCGGGCTGACCTATCTACCACCTGAGGGTGCGCCGAC
GCTCCGGGCGACGGGCCCAAGCGGCTGGACCGTTGGCGGCCAGGCGTCCGCGCCACGACCAACCGCCCAC
TGCTGGGCACGGCGCCCGGAGCCCAGCGCGCTCCGCAGGCTGGCCTATCGACGCGGCGGCGGCGCCAAGT
GCGACCGCCTACCCTGGACCACGCCTCTGGGTGGTGAGTTGACGAACCACCACGCTGAGGCGCGCTCGAG
GGCGGGGGAAATTCCTGGGATTGGGCCGGACGCGAGCGCGCGACCGGATCATGGTCCCAGGTGCTGTATA
GAGGTGGCCTCGCCACTCTCTACACAAACGGCCTATCTACGTCGGGGCGGCGCCACGCTTTGGTCGTGAG
TCGCCCCGGTCGAAAACGAGTGGGAATTTGGCCAACGAGCGGCCGGTCGCGAGCGCGCGGCCGGATCATG
CTCCGTGGTACTGCATAGAGGTGGTCTCGCCACTCTCTACACAACGGCCTATCCACCTTGCGCGCTACGC
AGACTGGCCCATCTACCACCTGAGGGTGCGCCGACGCTCCGGGCGACGGGCCCAGGCGGCTGGACCGTTG
GCGGCCAGGCGTCCGCGCCACGACCAACCGCCCACTGCCGGGCACGGCGCCCGGAGCCCCGCGCGCTCCG
CGGGCTGGCCTATCTACGCGGCGGCGGCGCCAAGTGCGACCGCCTACCCTGGACCACGCCTTTGGGTGGT
GAGTTGACGAACCACACTGAGGCGCGCTCGAGGGCGGGGGAAATTACGAACCACACTGAGGCGCTCGAGG
GCGGGGGAAATTCCTGGGATTGGGCCGGACGCGAGCGCGCGACCGGATCATGGTCCCAGGTACTGCATAG
AGGTGGCCTCGCCACTCTCTACACAAACGGCCTATCTACGTCGGGGCGGCGCCACGCCTTGGTCGTGAGT
CGCCCCGGTCGAAAACGAGTGGGAACTTGGCCAACGAGCGGCCGGTCGCGAGCGCGCGGCCGGATCATGC
TCCGTGGTACTGCATAGAGGTGGTCTCGCCACTCTCTACACAGCGGCCTATCTACGTCGGGGCGGCGCCA
CGCCTTGGTCGTGAGTCGCCCCGGTCGAAAACGGGTGGGAATTTGGCCAACGAGCGGCCGGTCGCGAGCG
CGCGGCCGGATCATGCTCCGTGGTACTGCATAGAGGTGGTCTCGCCACTCTCTACACAGCGGCCTATCTA
CGTCGGGGCGGCGCCACGCCTTGGTCGTGAGTCGCCCCGGTCGAAAACGGGTGGGAATTTGGCCAACGAG
CGGCCGGTCGCGAGCGCGCGGCCGGATCATGCTCCGTGGTACTGCATAGAGGTGGTCTCGCCACTCTCTA
CACAGCGGCCTATCTACGTCGGGGCGGCGCCATGCTCTGGTCGTGAGTCGCCCCGGTCGAAAACGGGTGG
GAATTTGGCCAACGAGCGGCCGGTCGCGAGCGCGCGGCCGGATCATGCTCCGTGGTACTGCATAGAGGTG
GTCTCGCCACTCTCTACACAACGGCCTATCTACGTCGGGGCGGCGCCATGCTCTGGTCGTGAGTCGCCCC
GGTCGAAAACGGGTGGGAATTTGGCCAACGAGCGGCCGGTCGCGAGCGCGCGGCCGGATCATGCTCCGTG
GTACTGCGTAGAGGTGGTCTCGGCCCCTCTCTACACAACGGCCTGTCTACGTCGGGGCGGCGCCATGCTT
TGGTCGTGAGTCGCCCCGGTCGAAAACGGGTGGGAATTACCCTGGGCCACGCCTTTGGGTGGTGAGTCGA
TCCTTTCGACGAACCACACTGAGGCGCGCTCCAGGGCGGGGGAAACTCCTGGGATTGGGCCGGACGCGAG
CGCGCGACCGGATCATGGTCCCAGGTACCGTGTAGGGGTGGTCTTGCTCGGTCCCCCCGCGACAAGCCCT
CCCCGGGCCCGGCTGGCGTAGCCACTCTCTGGCCCCAGCTGGGCGCCATTCTCTACACAACGGCCTGTCT
ACTGTACCATATCTTACGGGCGTCCGCTCCCCCTCCCAAGCCCTGGCACCACGCCCGGGGCGGCGGTCGG
TTCCCGGCGGACGTCTGCCTCCAGGGGCACGGGCGCTCAGGCGTCACGGGGTCACTGGGGATGCCCGGCT
CAACGGGGACGCCCACTGGGCGCCCCCGGCCGGTTGGGTGCTGTGGGCAGGGCTGGCCGCGTGGCCGGAC
CCCGCCCGCAGCACGACAGGTTGCAACCGCGCGCCGCTGACACCGCCATGGTCGACGCGGCGCGTGCGAG
TCCTCCTCCCGGGGCGCCCAAGTCGCACGGCCCAGGCGGGCTCTGTGCGGCGGACGGTCTGCCCTGGGGA
ACAGAAGAGGGGAAAAGCGGATTGCCCGTAGCGGAGCCCCCGGCCCTGCCGAGGACGCTGCCGCGCGGCG
CGCTCCAGGGCGCCGACCAGTAACTTGGAAATCTCTCCGGCGCGTCCCTCGCGCCGGTAGGCCAACCCCG
GCGCACGATAGTTACCTGGTTGATTCTGCCAGTAGTCATATGCTTGTCTCAAAGATTAAGCCATGCATGT
CTAAGTATAAGCAATTATACAGCGAAACTGCGAATGGCTCATTATATAAGTTATCGTTTATTTGATAGTA
CCTTACTACTTGGATAACCGTGGTAATTCTAGAGCTAATACATGCTGAAAATCCCGACTCCGGAAGGGAT
GTATTTATTAGATTCAAAGCCAATGCCCTCCGGGCTCACTGGTGATTCATGATAACTCCTCGAATCGCAC
GGCCTTGCGCCGGCGATGGTTCATTCAAATTTCTTCCCTATCAACTTTCGATGTTTGGGTAGTGGCCAAA
CATGGTTGCAACGGGTAACGGAGGGTTAGGGCTCGACCCCGGAGAAGGAGCCTGAGAAACGGCTACTACA
TCCAAGGAAGGCAGCAGGCGCGCAAATTACCCAATCCCGACACGGGGAGGTAGTGACAATAAATACTGAT
ACAGGGCTCTTTTGGGTCTTGTAATTGGAATGAGTACAATTTAAATCCCTTAACGAGGAACAATTGGAGG
GCAAGTCTGGTGCCAGCAGCCGCGGTAATTCCAGCTCCAATAGCGTATATTAAAGTTGTTGTGGTTAAAA
AGCTCGTAGTTGAACCTTGGGCCTGGCTGGCCGGTCCGCCTCACCGCGTGTACTGGTCCGGCCGGGCCTT
TCCCTCTGTGGAACCCCATGCCCTTCACTGGGCGTGGCGGGGAAACAGGACTTTTACTTTGAAAAAATTA
GAGTGCTCCAGGCAGGCCTATGCTCGAATACATTAGCATGGAATAATGAAATAGGACGCGCGGTTCTATT
TTGTTGGTTTCTAGGACCGCCGTAATGATTAATAGGGACAGTCGGGGGCATCAGTATTCAATGGTCAGAG
GTGAAATTCTTGGATCCATTGAAGACTAACTACTGCGAAAGCATTTGTCAAGGATGTTTTCATTAATCAG
GAACGAAAGTTAGGGGATCGAAGACGATCAGATACCGTCGTAGTCTTAACCATAAACTATGCCGACTAGG
GATCGGACGATGTTATTTTTTGACTCGTTCGGCACCTTACGAGAAATCAAAGTGCTTGGGCTCCAGGGGG
AGTATGGTCGCAAGGCTGAAACTTAAAGAAATTGACGGAAGGGCACCACCAGGGGTGGAGCCTGCGGCTT
AATTTGACTCAACACGGGGAAACTCACCAGGTCCAGACACAATGAGGATTGACAGATTGAGAGCTCTTTC
TTGATTTTGTGGGTGGTGGTGCATGGCCGTTCTTAGTTGGTGGAGTGATTTGTCTGCTTAATTGCGATAA
CGAACGAGACCTTAACCTGCTAAATAGCCCGTACTGCTCCGGCAGTGCGCCGGCTTCTTAGAGGGACTAT
CGGCTCAAGCCGATGGAAGTTTGAGGCAATAACAGGTCTGTGATGCCCTTAGATGTTCTGGGCCGCACGC
GCGCTACACTGACGGAGCCAGCGAGTCCTCCCTTGGCCGGAAGGCCCGGGTAATCTTGTTAAACTTCGTC
GTGCTGGGGATAGAGCATTGCAATTATTGCTCTTCAACGAGGAATCCCTAGTAAGCGCAAGTCATCAGCT
TGCGTTGACTACGTCCCTGCCCTTTGTACACACCGCCCGTCGCTACTACCGATTGAATGGCTCAGTGAGG
CGTCCGGACTGGCCCAGGGGGGTGGGAAACCGCCCCCCAGGGCCGGGAAGCTCTCCAAACTCGGTCATTT
AGAGGAAGTAAAAGTCGTAACAAGGTCTCCGTTGGTGAACCAGCGGAGGGATCATTATCGAGTCACCACT
CCCAAACCCCCTGCGAACACCACAGCAGTTGCCTCGGCGGGACCGCCCCGGCGCCCCAGGGCCCGGACCA
GGGCGCCCGCCGGAGGACCCCCAGACCCTCCTGTCGCAGTGGCATCTCTCAGTCAAGAAGCAAGCAAATG
AATCAAAACTTTCAACAACGGATCTCTTGGTTCTGGCATCGATGAAGAACGCAGCGAAATGCGATAAGTA
ATGTGAATTGCAGAATTCAGTGAACCATCGAATCTTTGAACGCACATTGCGCCCGCCAGCACTCTGGCGG
GCATGCCTGTCCGAGCGTCATCTCAACCCTCGAGCCCCCCGCCTCGCGGCGGCGGGGCCCGGCCTTGGGG
GTCACGGCCCCGCGCCGCCCCCTAAACGCAGTGGCGACCCCGCCGCGGCTCCCCTGCGCAGTAGCTCGCT
GAGAACCTCGCACCGGGAGCGCGGAGGCGGTCACGCCGTGAAACCACCACACCCTCCAGTTGACCTCGGA
TCAGGTAGGGATACCCGCTGAACTTAAGCATATCAATAAGCGGAGGAAAAGAAACCAACAGGGATTGCCC
CAGTAACGGCGAGTGAAGCGGCAACAGCTCAAATTTGAAATCTGGCCCCCCCGCGGGCCCGAGTTGTAAT
TTGCAGAGGATGCTTTTGGCGCGGCGCCTTCCGAGTGCCCTGGAACGGGACGCCATAGAGGGTGAGAGCC
CCGTCTGGTCGGACGCCCAGCCTCTGTAAAGCTCCTTCGACGAGTCGAGTAGTTTGGGAATGCTGCTCTA
AACGGGAGGTATATGTCTTCTAAAGCTAAATACCGGCCAGAGACCGATAGCGCACAAGTAGAGTGATCGA
AAGATGAAAAGCACTTTGAAAAGAGGGTTAAACAGTACGTGAAATTGTTGAAAGGGAAGCGCTCGTGACC
AGACTCGGGCGCGGCGAATCACCCGGCGTTCTCGCCGGTGCACTTCGACGCGCCCGGGCCAGCATCAGCT
CGCCGCGGGGGACAAAGGCGCCGGGAACGTGGCTCCCCAGGGAGTGTTATAGCCCGGCGCGCAACGCCCC
GCGGCGGACCGAGGTTCGCGCGTCCGCAAGGATGCTGGCGTAATGGTCACCAGTGACCCGTCTTGAAACA
CGGACCAAGGAGTCGTCCTCGTATGCGAGTGTTCGGGTGTCAAACCCCTACGCGCAATGAAAGTGAACGC
GGGTGAGAGCCTCGCGGCGCATCATCGACCGATCCTGATGTTCTCGGATGGATTTGAGTAGGAGCATACG
GGGCCGGACCCGAAAGAAGGTGAACTATGCCTGTGTAGGGTGAAGCCAGAGGAAACTCTGGTGGAGGCTC
GCAGCGGTTCTGACGTGCAAATCGATCGTCAAACATGGGCATGGGGGCGAAAGACTAATCGAACCTTCTA
GTAGCTGGTTTCCGCCGAAGTTTCCCTCAGGATAGCAGTGTTGATCTCAGTTTTATGAGGTAAAGCGAAT
GATTAGGGACCCGGGGGCGCTCTTCAGCCTTCATCCATTCTCAAACTTTAAATATGTAAGAAGCCCTTGT
TGCTTGGTTGAACGTGGGCATTCGAATGTATCAACACTAGTGGGCCATTTTTGGTAAGCAGAACTGGCGA
TGCGGGATGAACCGAACGCGAGGTTAAGGTGCCGGAGTGGACGCTCATCAGACACCACAAAAGGCGTTAG
TACATCTTGACAGCAGGACGGTGGCCATGGAAGTCGGAACCCGCCAAGGACTGTGTAACAACTCACCTGC
CGAATGTACTAGCCCTGAAAATGGATGGCGCTCAAGCGTCCCACCCATACCTCGCCCTCAGGGTAGAAGC
GATGCCCTGAGGAGTAGGCGGACGTGGGGGTCCGTGACGAAGCCCAGGGCGCGAGCCCGGGTCGAACGGC
CTCTAGTGCAGATCTTGGTGGTAGTAGCAAATACTTCAATGAGAACTTGAAGGACCGAAGTGGGGAAAGG
TTCCATGTGAACAGCGGTTGGACATGGGTCAGTCGATCCTAAGCCATAGGGAAGTTCCGTTTCAAAGGCG
CACTCGCGCGCCGTCTGGCGAAAGGGGAGCCGGTCAATATTCCGGCACCTGGATGTGGGTTTTGCGCGGC
AACGCAACCGAACGCGGAGACGACGGCGGGGGCCCCGGGCAGAGTTCTCTTTTCTTCTTAACGGTCTCTC
ACCCTGAAATCGGTTTGTCCGGAGATAGGGTTTAACGGCCGGAAGAGCCCAGCACCTCTGCTGGGTCCGG
TGCGCCCCCGACGTCCCTTGAAAATCCGCGGGAGGGAATAATTCTCACGCCAGGTCGTACTCATAACCGC
AGCAGGTCTCCAAGGTGAACAGCCTCTGGTTGATAGAACAATGTAGATAAGGGAAGTCGGCAAAATAGAT
CCGTAACTTCGGGATAAGGATTGGCTCTAAGGGTCGGGCACGCTGGGCCTCGGACGGACGCCTTGGGAGC
AGGCCGCCACTAGCCGGGCGACCGGCCGGCGGCGGCCAGCATCCGAGCGCTGACGTGCCTGGCAGGCCTC
GGCCGTCCGGCGTGCGGTTAACGACCAACTTAGAACTGGTACGGACAGGGGGAATCTGACTGTCTAATTA
AAACATAGCATTGCGATGGCCAGAAAGTGGTGTTGACGCAATGTGATTTCTGCCCAGTGCTCTGAATGTC
AAAGTGAAGTAATTCAACCAAGCGCGGGTAAACGGCGGGAGTAACTATGACTCTCTTAAGGTAGCCAAAT
GCCTCGTCATCTAATTAGTGACGCGCATGAATGGATTAACGAGATTCCCACTGTCCCTATCTACTATCTA
GCGAAACCACAGCCAAGGGAACGGGCTTGGCAGAATCAGCGGGGAAAGAAGACCCTGAGAGCGTCTCAAC
GGGGTCGAGAACGGCAGGGCGCGCGCCCGCCGTTAGTCCAGCGGCCCCGCACCGCTGCAGGTGGCCGCGG
GCGAGACAACCTGGTACGGGGGAGCCTAAGGGCGCCGGCGGCCGGCGCCTACGGTAATCCCGTGGCGAGC
CCCCCGGGGGGCCGTCGTAACGCGCGGAAAGGTGTCGGTCCCGGGGGCGCGCGGGGCTCGAGGCAGCCCC
GAGCGCCCCCGGGGCTTAAGGTACGTGCTGATCCCGGGCGAGAGCCCGCGCCCAGTCGGAGCGCCTGCAG
CGCGAACTCTGGGCGGGCCGCCACCACGCGTGGCGGCCGGCGAGCTTGGTTGAGCTTGACTCTAGTTTGA
CATTGTGAAAAGACATAGGAGGTGTAGAATAGGTGGGAGCCTCGGCGCCGGTGAAATACCACTACTCCTA
TCGTCTTTTTACTTATTCAATGAAGCGGGGCTGGATTTTCGTCCAACTTCTGGTCTTAAGGTCCTCCGCG
GGCCGACCCGGGTTGAAGACATTGTCAGGTGGGGAGTTTGGCTGGGGCGGCACATCTGTTAAACCATAAC
GCAGGTGTCCCAAGGGGGGCTCATGGAGAACAGAAATCTCCAGTGGAACAAAAGGGTAAAAGTCCCCTTG
ATTTTGATTTTCAGTGTGAATACAAACCATGAAAGTGTGGCCTATCGATCCTTTAGTCCCTCGACATTTG
AGGCTAGAGGTGCCAGAAAAGTTACCACAGGGATAACTGGCTTGTGGCGGCCAAGCGTTCATAGCGACGT
CGCTTTTTGATCCTTCGATGTCGGCTCTTCCTATCATACCGAAGCAGAATTCGGTAAGCGTTGGATTGTT
CACCCACTAATAGGGAACGTGAGCTGGGTTTAGACCGTCGTGAGACAGGTTAGTTTTACCCTACTGATGA
ACTCGCCGCAATGGTAATTCAGCTTAGTACGAGAGGAACCGCTGATTCAGATAATTGGTTTTTGCGGCTG
TCCGACCGGGCAGTGCCGCGAAGCTACCATCTGCTGGATAATGGCTGAACGCCTCTAAGTCAGAATCCAT
GCCAGAACGCGGCGATACCGCCCGCACGTATAGATGGACAAGAATAGGCTCCGGCTTAGCGTCTCAGCAG
GCGATTCCTCCGCGGCGCCCGAAGCGCGTCGCGGTAATTCGCGTATTGTAATTTCAGCACGAGCGGGGTC
AATCCTTTGCAGACGACTTAGCTGTGCGAAACGGTCCTGTAAGCAGTAGAGTAGCCTTGTTGTTACGATC
TGCTGAGGGTAAGCCGTCCTTCGCCTCGATTTCCCCGACGACGCCGCCGCCAGGCGGGGGCGCCGCTGGG
GAGATGGCCAGAGACCCCGGGGCGTTCCACGGGGGTTGGGCACTCCAGGGGGCCATTCCGCGGGGGCTGG
GCAACCACACGGGGGCGATGGGTCGGGGGGCATGGGGGACGGGGGCGGCGGGCTCGGGGGCGGCGGGGGT
GCAGGGTACGCAGGGACGGGCGTGGCGCTGCTGGTGGGCGGCGTGTCGGCGCGCGCGACCAAGTCCAGGC
GCGACTGAATGCACCTACCCTGTACCTCGCCCATCCGGCGCGACCAATTCGGGCGGCCTACCCTATACCC
CCTGGTCTGGACATAGTGTGAGGGCCGGGTGTAGGGTAGGCGGGTTACCCTATACCTGTCCGCCCAGCGC
GTTGTCCCAGGAGCCGAGGGGCTAGCGGCCAAGTCGAGCCGCCTACCCTGTATAGACCTTATCCCGCCTC
CCCTACACCCAGGTCCGGGCTACCCTATACCTCGAGCGTGTTGGAGCAGGCACCTACCTGGGTGCAGGGT
AGGTCGGTTACCCTATACCTTGGTCCGACCTGGGTGTAGGGTAGGCGGGCTACCCTACACCCCCGCCTAC
CCTATACCTCGAGCGTGTTGGAGCAGGTACCTGGGTGCAGGGTGGGTCGGTTACCCTATACCTTGGTCCG
ACCTGGGTGTAGGGTAGGCGGGCTACCCTACACCCCCGCCTACCCTATACCTCGAGCGTGTTGGAGCAGG
TACCTGGGTGTGGGGTAGGCGGGCTACCCTATACCTACCCTAGTATTCGCGCCTACGTTTAAGTCGGACG
AAAGATGTGTGGAAATCCAAGGAGAAAGCTAGGAAGGATAAACTTGGATAAAGCCGGAGGGGGTATATAG
GGTAGCTGGGCTACCCTATACCGCCCGGCCGGACTTGCCTACCCTATACCTCGCCACCCTCTACCCCCCG
AGGTATAGGGTAGGTCGGCTACCCTATACCCAGCTGCCTACCCTATACCTACAGGCTGGTAAGTCGGGCT
GCCTACCCTACACCCGAGGTATAGGGTAGGTGGGCTGCCCTATACCCGGCTGCCTACCCTATACCCGTCT
GGCACTAAGTCGGGCTGCCTACCCTACACCCGAGGTATAGGGGAGGTCGGCTACCCTATACCCGCCTGGC
ACTAAGTCGGGCTGCCTACCCTATACCCGAGGTGTAGGGTAGGTGGGCTACCCTAAGTCGGGCTGCCTAC
CCTATACCCGAGGTGTAGGGTAGGTCGGCTACCCTATACCCGCCTGGCACTAAGTCGGGCTGCCTACCCT
ATACCCGAGGTGGAGGGTAGGTCGGCTACCCTATACCCGGCTGCCTACCCTATACCCCGGGGTGTGGGGC
AGGTGGGCTACCCTATACCCGGCTGCCTACCCTATACCCCGAGGTGTAGGGTAGGTCGGCTACCCTACAC
CCGCCTGGCACTAAGTCGGGCTGCCTACCCTATACCCGCCTGGCACTAAGTCGGGCTGCCTACCCTATAC
CCGAGGTGTAGGGTAGGTCGGCTACCCTATACCCGCCTGGCACTAAGTCGGGCTGCCTACCCTATACCCG
AGGTATAGGGTAGGTCGGCTACCCTATACCCGCCTGGCACCAAGTCGGGCTGCCTACCCTATACCCGAGG
TATAGGGTAGGTCGGCTACCCTATACCCGCCTGGCACTAGGTCGGGCTGCCTACCCTATACCCGAGGTGT
AGGGTAGGTCGGCTACCCTATACCCGCCTGGCACGAAGTCGGGCTGCCTACCCTATACCCGAGGTGTAGG
GTAGGTCGGCTACCCTATACCCGCCTGGCACTAAGTCGGGCTGCCTACCCTATACCCGGGGTGTAGGGTA
GGTCGGCTACCCTATACCCGCCTGGCACGAAGTCGGGCTGCCTACCCTATACCCGAGGTGTAGGGTAGGT
CGGCTACCCTATACCCGCCTGGCACGAAGTCGGGCTGCCTACCCTATACCCGAGGTGTAGGGTAGGTCGG
CTACCCTATACCCGCCTGGCACTAGGTCGGGCTGCCTACCCTATACCCGAGGTGTAGGGTAGGTCGGCTA
CCCTATACCCGCCTGGCACGAAGTCGGGCTGCCTACCCTATACCCGAGGTGTAGGGTAGGTCGGCTACCC
TATACCCGCCTGGCACCAAGTCGGGCTGCCTACCCTATACCCGAGGGTATAGGGTAGGTCGGCTACCCTA
TACCCGCCTGGCACTAGGTCGGGCTGCCTACCCTATACCCGAGGTGTAGGGTAGGTCGGCTACCCTATAC
CCGCCTGGCACGAAGTCGGGCTGCCTACCCTATACCCGAGGTGTAGGGTAGGTCGGCTACCCTATACCCG
CCTGGCACTAAGTCGGGCTGCCTACCCTATACCCGAGGTGTAGGGTAGGTCGGCTACCCTATACCCGCCT
GGCACGAAGTCGGGCTGCCTACCCTATACCCGAGGTGTAGGGTAGGTCGGCTACCCTATACCCGCCTGGC
ACGAAGTCGGGCTGCCTACCCTATACCCGAGGTGTAGGGTAGCCGACGTATAGGGTAGGTCGGCTACCCT
ATACCCGCCTGGCACCAAGTCGGGCTGCCTACCCTATACCCGAGGTGTAGGGTAGGTCGGCTACCCTATA
CCCGCCTGGCACTAAGTCGGGCTGCCTACCCTATACCCGAGGTGTCGGGTAGGTCGGCTACCCTACACCC
GCCTGGCACGAAGTCGGGCTGCCTACCCTATACCCGAGGTGTAGGGTAGGTCGGCTACCCTACACCCGCC
TGGCACTAAGTCGGGCTGCCTACCCTATACCCGAGGTATAGGGTAGGTGGGCTACCCTAAGTCGGGCTGC
CTACCCTATACCCGAGGTATAGGGTAGGTGGGCTACCCTAAGTCGGGCTGCCTACCCTATACCCGTCTAG
CACTAAGTCGGGCTGCCTACCCTATACCCGAGGTATAGGGTAGGTCGGCTACCCTACACCCGGCCGCCTA
CCCTATACCGACTCGCACTAAGTCGGGCTTGCCTACCCTACACCCCTGGGTATGGGGTAGGTCGGCTACC
CTATACCCGGCCGCTTACCCTATACCTCGGGGGCGAGGGAGGAGGTACCTAGGTGTAGGGTAGGTCGGTG
TAGGGTAGGTCGGCTACCCTATACCCGGCTGCCTACCTTAGACCGACCTATACCCGCCTATACTATACCC
TTAGGTATAGGGCAGGTCGGCCACCCTACAACCGTCTGGCACTAAGTCGGGTAGGGCAGCCTGCCTTATA
CCCTTAGGTATAGGGTAGGTGGGCTACCCTACACCCTACAAGGTGTGGGGTAGGTCGGCTACCCTACACC
CGGCTGCCTCCCCTCTACTTAGGGAGCCTACTTTATTCCCCGAGGCTGCCTACCCTATACCCCGAGGTAT
AGGGTAGGTCGGCTACCCTATACCTCGGTTTAGAAGAGTAGATAAGGGGATACTATATATCTAAGCTGAA
AAAGAAAAGTAGGTCTTAATAATCACGCTTCTTAAGACAAAGCTTAGCGCGAAGGGAAGAGGGTATACTA
GGTATCTTATTGGGAAAAGGAAAAGTGGGGCTCACCTATAACGCTTAATAAGATAAAGACTTCTGCTTTA
GTAATAGGGTATATTAAATGTCTTAGTGGAAAAAGAAAAGTGGGGCGAAACGGGAGGAAAAAGAAACCCG
GGTGAACTAAGAAAAGTGGGGCCACCGGAGAAGGAAGAGTGGACCTCGCCCGTTTTGGTCGTGAGTCGCC
CCCGGTCGAAAACGAGTGGGAATTTGGCCAGCGAGCGGCCGGGCGCGATGCGCGCGGCCGGATCATGCTC
CGTGGTAGCGTACAGAGGTGGTCTCGCCGCTCTCCCCACAACGCCCTATCTACGTCGGGGCGGGACCACG
CTTTGGTCGTGAGTCGCCCCGGTCGAAAACGAGTGGGAATTTGGCCAGCGAGCGGCCGGTCGCGAAGCGC
GCGGCCGGATCACGCTCCGCGGTACTGCATAGAGGTGGCCTCGCCACTCTCTACACAACGGCCTATCTAC
CTTGCGCGCTACGCAGACTGGCCCATCTGCCACCTGAGGGTGCGCCGACGCTCCGGGCGACGGGCCCAAG
CGGCTGGACCGTTGGCGGCCAGGCGTCCGCGCCACGACCAACCGCCCACTGCTGGGCACGGCGCCCGGAG
CCCAGCGCGCTCCGCGGGCTGACCTATCTACCACCTGAGGGTGCGCCGACGCTCCGGGCGACGGGCCCAA
GCGGCTGGACCGTTGGCGGCCAGGCGTCCGCGCCACGACCAACCGCCCACTGCTGGGCACGGCGCCCGGA
GCCCAGCGCGCTCCGCAGGCTGGCCTATCGACGCGGCGGCGGCGCCAAGTGCGACCGCCTACCCTGGACC
ACGCCTCTGGGTGGTGAGTTGACGAACCACCACGCTGAGGCGCGCTCGAGGGCGGGGGAAATTCCTGGGA
TTGGGCCGGACGCGAGCGCGCGACCGGATCATGGTCCCAGGTGCTGTATAGAGGTGGCCTCGCCACTCTC
TACACAAACGGCCTATCTACGTCGGGGCGGCGCCACGCTTTGGTCGTGAGTCGCCCCGGTCGAAAACGAG
TGGGAATTTGGCCAACGAGCGGCCGGTCGCGAGCGCGCGGCCGGATCATGCTCCGTGGTACTGCATAGAG
GTGGTCTCGCCACTCTCTACCACAACGGCCTATCCACCTTGCGCGCTACGCAGACTGGCCCCATCTACCA
CCTGAGGGTGCGCCGACGCTCCGGGCGACGGGCCCAGGCGGCTGGACCGTTGGCGGCCAGGCGTCCGCGC
CACGACCAACCGCCCACTGCCGGGGCACGGCGCCCGGAGCCCCCGCGCGCTCCGCGGGCTGGCCTATCTA
CGCGCGGCGGCGCCAAGTGCGACCCGCCTACCCTGGACCACGCCTTTGGGTGGTGAGTTGACGAACCACA
CTGAGGCGCGCTCGAGGGCGGGGGAAATTACGAACCACACTGAGGCGCTCGAGGGCGGGGGAAATTCCTG
GGATTGGGCCGGACGCGAGCGCGCGACCGGATCATGGTCCAGGTTACTGCATAGAGGTGGCCTCGCCACT
CTCTACACAAACGGCCTATCTACGTCGGGGCGGCGCCACGCCTTGGTCGTGAGTCGCCCCGGTCGAAAAC
GAGTGGGAACTTGGCCAACGAGCGGCCGGTCGCGAGGTCGCGGCCGGCCGGATCATGCTCCGTGGTACTG
CATAGAGGTGGTCTCGCCACTCTCTACACAGCGGCCTATCTACGTCGGGGCGGCGCCACGCCTTGGTCGT
TGAGTCGCCCCGGTCGAAACGGGTGGGAATTTGGCCAACGAGCGGCCGGTCGCGAGCGCGCGGCCGGATC
ATGCTCCGTGGTACTGCATAGAGGTGGTCTCGCCACTCTCTACACAGCGGCCTATCTACGTCGGGGCGGC
GCCACGCCTTGGTCGTGAGTCGCCCCGGTCGAAAACGGGTGGGAATTTGGCCAACGAGCGGCCCGGTCGC
GAGCGCGCGGCCGGATCATGCTCCGTGGTACTGCATAGAGGTGGTCTCGCCACTCTCTACACAGCGGCCT
ATCTACGTCGGGGCGGCGCCATGCTCTGGTCGTGAGTCGCCCCGGTCGAAAACGGGTGGGAATTTGGCCA
ACGAGCGGCCGGTCGCGAGCGCGCGGCCGGATCATGCTCCGTGGTACTGCATAGAGGTGGTCTCGCCACT
CTCTACACAACGGCCTATCTACGTCGGGGCGGCGCCATGCTCTGGTCGTGAGTCGCCCCGGTCGAAAACG
GGTGGGAATTTGGCCAACGAGCGGCCGGTCGCGAGCGCGCGGCCGGATCATGCTCCGTGGTACTGCGTAG
AGGTGGTCTCGGCCCCTCTCTACACAACGGCCTGTCTACGTCGGGGCGGCGCCATGCTTTGGTCGTGAGT
CGCCCCGGTCGAAACGGGTGGGAATTACCCTGGGCCACGCCTTTGGGTGGTGAGTCGATCCTTTCGACGA
ACCACACTGAGGCGCGCTCCAGGGCGGGGGGAAACTCCTGGGATTGGGCCGGACGCGAGCGCGCGACCGG
ATCATGGTCCCAGGTACCGTGTAGGGGTGGTCTTGCTCGGTCCCCCCGCGACAAGCCCTCCCCGGGCCCG
GCTGGCGTAGCCACTCTCTGGCCCCAGCTGGGCGCCATTCTCTACACAACGGCCTGTCTACTGTACCATA
TCTTACGGGCGTCCGCTCCCCCTCCCAAGCCCTGGCACCACGCCCGGGGCGGCGGTCGGTTCCCGGCGGA
CGTCTGCCTCCAGGGGCACGGGCGCTCAGGCGTCACGGGGGTCACTGGGGATGCCCGGCTCAACGGGGAC
GCCCACTGGGCGCCCCCGGCCGGTTGGGTGCTGTGGGCAGGGCTGGCCGCGTGGCCGGACCCCGCCCGCA
GCACGACAGGTTGCAACCGCGCGCCGCTGACAACCGCCATGGTCGACGCGGCGCGTGCGAGTCCTCCTCC
CGGGGCGCCCAAGTCGCACGGCCCAGGCGGGCTCTGTGCGGCGGACGGTCTGCCCTGGGGAACAGAAGAG
GGGAAAAAGCGGATTGCCCGTAGCGGAGCCCCCGGCCCTGCCGAGGACGCTGCCGCGCGGCGCGCTCCAG
GGCGCCGACCAGTAACTTGGAAATCTCTCCGGCGCGTCCCTCGCGCCGGTAGGCCAACCCCGGCGCACGA
TAGTTACCTGGTTGATTCTGCCAGTAGTCATATGCTTGTCTCAAAGATTAAGCCATGCATGTCTAAGTAT
AAGCAATTATACAGCGAAACTGCGAATGGCTCATTATATAAGTTATCGTTTATTTGATAGTACCTTACTA
CTTGGATAACCGTGGTAATTCTAGAGCTAATACATGCTGAAAATCCCGACTCCGGAAGGGATGTATTTAT
TAGATTCAAAGCCAATGCCCTCCGGGCTCACTGGTGATTCATGATAACTCCTCGAATCGCACGGCCTTGC
GCCGGCGATGGTTCATTCAAATTTCTTCCCTATCAACTTTCGATGTTTGGGTAGTGGCCAAACATGGTTG
CAACGGGTAACGGAGGGTTAGGGCTCGACCCGGAGAAGGAGCCTGAGAAACGGCTACTACATCCAAGGAA
GGCAGCAGGCGGCGCAAATTACCCAATCCCGACACGGGGAGGGGTAGTGACAATAAATACTGATACAGGG
CTCTTTGGGTCTTGTAATTGGAATGAGTACAATTTAAATCCCTTAACGAGGAACCAATTGGAGGGCAAGT
CTCGGTGCCAGCAGCCGCGGTAATTCCAGCTCCAATAGCGTATATTAAAGTTGTTGTGGTTTAAAAGCTC
GTAGTTGAACCTTGGGCCTGGCTGGCCGGTCCGCCTCACCGCGTGTACTGGTCCGGCCGGGCCTTTCCCT
CTGTGGAACCCCATGCCCTTCACTGGGCGTGGCGGGGGAAACAGGACTTTTACTTTGAAAAAATTAGAGT
GCTCCAGGCAGGCCTATGCTCGAATACATTAGCATGGAATAATGAAATAGGACGCGCGGTTCTATTTTGT
TGGTTTCTAGGACCGCCGTACTAATGATTAATAGGGACAGTCGGGGGCATCAGTATTCAATGGTCAGAGG
TTGAAATTCTTGGATCCATTGAAGACTAACTACTGCGAAAGCATTTGTCAAGGATGTTTTCATTAATCAG
GAACGAAAGTTAGGGGATCGAAGACGATCAGATACCGTCGTAGTCTTAACCATAAACTATGCCGACTAGG
GATCGGACGCGATGTTATTTTTTGACTCGTTCGGCACCTTACGAGAAATCAAAGTGCTTGGGCTCCAGGG
GGAGTATGGTCGCAAGGCTGAAACTTAAAGAAATTGACGGAAGGGCACCACCAGGGGTGGAGCCTGCGGC
TTAATTTGACTCAACACGGGGAAAGGAAACTCACCAGGTCCAGACACAATGAGGATTGACAGATTGAGAG
CTCTTTCTTGATTTTGTGGGTGGTGGGCATGGCCGTTCTTAGTTTGGTGGAGTGATTTGTCTGCTTAATT
GCGATAACGACGAGACCTTAACCTGCTAAATAGCCCGCTACTGCTCCGGCAGTGCGCCGGCTTCTTAGAG
GGACTATCGGCTCAAGCCGATGGAAGTTTGAGGCAATAACAGGTCTGTGATGCCCTTAGATGTTCTGGGC
CGCACGCGCGCTACACTGACGGAGCCAGCGAGTCCTCCCTTGGCCGGAAGGCCCGGGTAATCTTGTTAAA
CTTCGTCGTGCTGGGGATAGAGCATTGGCAATTATTGCTCTTCAACGAGGAATCCCTAGTAAGCGCAAGT
CATCAGCTTGCGTTGACTACCGTCCCTGCCCTTTGTACACACCGCCCGTCGCTACTACCGATTGAATGGC
TCAGTGAGGCGTCCGGACTGGCCCAGGGGGGTGGGAAACCGCCCCCCAGGGCCGGGAAGCTCTCCAAACT
CGGTCATTTAGAGGAAGTAAAAGTCCGTAACAAGGTCTCCGTTGGTGAACCAGCGGAAGGGATCATTATC
GAGTCACCACTCCCAAACCCCCTGCGAACACCACAGCAGTTGCCTCGGCGGGACCGCCCCGGCGCCCCAG
GGCCCGGACCAGGCGCGCCCGCCGGAGGACCCCCAGACCCTCCTGTCGCAGTGGCATCTCTCAGTCAAGA
AGCAAGCAAATGAATCAAAACTTTCAACAACGGATCTCTTGGTTCTGGCATCGATGAAGAACGCAGCGAA
ATGCGATAAGTAATGTGAATTGCAGAATTCAGTGAACCATCGAATCTTTGAACGCACATTGCGCCCGCCA
GCACTCTGGCGGGCATGCCTCTGTCCGAGCGTCATCTCAACCCTCGAGCCCCCCCGCCTAGCGGTACGCG
GGGCCCCGGCCTTGGGGGTTCCGGCCAACGCGCCGTCCCTCCCGTAACGCAGCCTAAGTGGGCGACCCCG
CGACGGCTCCACCTGTGAAGTAGCTCACGCTGAGAACCTCGCACCGGGAGCGCGGACCCATGGCGGCTCA
CGCCTGGGATGAACACCACCACCACCCTCCAGTGACCTCGGAATCAGGGTGAGGGATACCCGCTGAACTT
AAGCATATCAATAAGCGGAGGAAAAGAAACCAACAGGGATTGCCCCAGTAACGGCGAGTGAAGCGGCAAC
AGCTCAAATTTGAAATCTGGCCCAACCCGCGGGCCGAGTTGTAATTGCAGAGGATGCTTTTGGCGCGGGC
GCCTTCCGAGTGCCCTGGAACGGGACGCCAATAGAGGGTGAGAGCCCCGTCTGTCGGACGCCCCAGCCTC
TGTAAAGCTCTTCGACGAGTCGAGTAGTTTGGGAATGCTGCCTCTAAAAGGGAGGGTATATGTCTTCTAA
AGCTAAATACCCGGCCAGAGACCGATAGCGCACAAGTAGAGTGATCGAAAGATGAAAAGCACTTTGAAAA
GAGGGTTTTAAACAGTACGTGAAATTGTTGAAAGGGAAGCGCTCGTGACCAGACTCGGGCGCGGCGAATA
CCCGGCGTTCTCGCCGGTGCACTTCGACGCGACCTCGGGCCAGCATCAGCTCGCCGCGGGGGACAAAGGC
GCCGGGAACGTGGCTCCCCAGGGAGTGTTATAGCCCGGCGCGCAACGCCCCGCGGCGGAACCGAGGTTCG
CGCGTCCGCAAGGATGCTGGCGTAATGGTCACCAGTGACCCGTCTTGAAACACGGACCAAGGAGTCGTCC
TCGTATGCGAGTGTTCGGGTTGTTCAAACCCCTACGCGCAATGAAAGTGAACGCGGGTGAGAGCCTCGCG
GCGCATCATTCGACCATCCTGATGTTCTCGGATGGATTTGAGTACGGAGCATACGGGGGCCGGACCGAAA
GAAGGTGAACTATGCCTGTGTAGGGTGAAGCCAGAGGAAACTCTGGTGGAGGCTCGCAGCGGTTCTGACG
TGCAAATCGATCGTCAAACATGGGCATGGGGGCGAAAGACTAATCGAACCTTCTAGTAGCTGGTTTCCGC
CGAAGTTTCCCTCAGGATAGCAGTGTTGATCTCAGTTTTATGAGGTAAAGCGAATGATTAGGGACCCGGG
GGCGCTCTTCAGCCTTCATCCATTCTCAAACTTTAAATATGTAAGAAGCCCTTGTTGCTTGGTTGAACGT
GGGCATTCGAATGTATCACACTAGTGGGCCATTTTTGGTAAGCAGAACTGGCGATGCGGGATGAACCGAA
CGCGAGGTTAAGGTGCAGGTAGTGGACGCTCATCAGACACCACAAAAGGCGTTTAGTACATCTTGACAGC
AGGACGGTGGCCCATGGAAGTCGGAACCCGCCAAGGACTGTGTAACAACTCACCTGCCGAATGTACTAGC
CCTGAAAATGGATGGCGCTCAAGCGTCCCACCCATACCTCGCCCTCAGGGTAGAAGCGATGCCCTGAGGA
GTAGGCGGACGTGGGGGTCCGTGACGAAGCCCAGGGCGCGAGCCCGGGTCGAACGGCCTCTAGTGCAGAT
CTTGGTGGTAGTAGCAAATACTTCAATGAGAACTTGAAGGACCGAAGTGGGGAAAGGTTCCATGTGAACA
GCGGTTGGACATGGGTCAGTCGATCCTAAGCCATAGGGAAGTTCCGTTTCAAAGGCGCACTCGCGCGCCG
TCTGGCGAAAGGGGAGCCGGTCAATATTCCGGCACCTGGATGTGGGTTTTGCGCGGCAACGCAACCGAAC
GCGGAGACGACGGCGGGGGCCCCGGGCAGAGTTCTCTTTTCTTCTTAACGGTCTCTCACCCTGAAATCGG
TTTGTCCGGAGATAGGGTTTAACGGCCGGAAGAGCCCAGCACCTCTGCTGGGTCCGGTGCGCCCCCGACG
TCCCTTGAAAATCCGCGGGAGGGAATAATTCTCACGCCAGGTCGTACTCATAACCGCAGCAGGTCTCCAA
GGTGAACAGCCTCTGGTTGATAGAACAATGTAGATAAGGGAAGTCGGCAAAATAGATCCGTAACTTCGGG
ATAAGGATTGGCTCTAAGGGTCGGGCACGCTGGGCCTCGGACGGACGCCTTGGGAGCAGGCCGCCACTAG
CCGGGCGACCGGCCGGCGGCGGCCAGCATCCGAGCGCTGACGTGCCTGGCAGGCCTCGGCCGTCCGGCGT
GCGGTTAACGACCAACTTAGAACTGGTACGGACAGGGGGAATCTGACTGTCTAATTAAAACATAGCATTG
CGATGGCCAGAAAGTGGTGTTGACGCAATGTGATTTCTGCCCAGTGCTCTGAATGTCAAGTGAAGTAATT
CAACCAAGCGCGGGGTAAACGGCGGGAGTAACTATGACTCTCTTAAGGTAGCCAAATGCCTCGTCATCTA
ATTAGTGACGCGCATGAATGGATTAACGAGATTCCCACTGTCCCTATCTACTATCTAGCGAAACCACAGC
CAAGGGAACGGGCTTGGCAGAATCAGCGGGGAAAGAAGACCCTGAGAGCGTCTCAACGGGGTCGAGAACG
GCAGGGCGCGCGCCCGCCGTTAGTCCAGCGGCCCGCAACCGCTGCAGGTTGGCCGCGGGCGAGGACAACC
TGGTACGGGGGGAGCCTAAGGGCGCCGGCGGCCGGCGCCTACGGTAATCCCGTGGCGAGCCCCCCGGGGG
CCGTCGTAACGCGCGGAAAGGTGTCGGTCCCGGGGGCGCGCGGGGCTCGAGGCAGCCCCGAGCGCCCCCG
GGGCCTTAAGGTACGTGCTGATCCCGGGCGAGAGCCCGCGCCCAGTCGGAGCGCCTGCAGCGCGAACTCT
GGGCGGGCCGCCACCACGCGTGGCGGCCGGCGAGCTGGTTGAGCTTGACTCTAGTTTGACATTGTGAAAA
GACATAGGAGGTGTAGAATAGTGTGGGAGCCTCGGGCGCCGGTGAAATACCACTACTCCTATCGTCTTTT
ACTTATCAATGAAGCGGGGCGGATTTTCGTCCAACTTCTGGTCTTAAGGTCCTCCGCGGGCCGACCCGGG
TTGAAGACATTGTCAGGTGGGGAGTTTGGCTGGGGCGGCACATCTGTTAAACCATAACGCAGGTGTCCAA
GGGGGGCTCATGGAGAACAGAAATCTCCAGTGGAACAAAAGGGTAAAAGTCCCCTTGATTTTGATTTTCA
GTGTGAATACAAACCATGAAAGTGTGGCCTATCGATCCTTTAGTCCCTCGACATTTGAGGCTAGAGGTGC
CAGAAAAGTTACCACAGGGATAAACTGGCTTGTGGCGGCCAAGCGTTCATAGCGACGTCGCTTTTTGATC
CTTCGATGTCGGCTCTTCCTATCATACCGAAGCAGAATCGGTAAGCGTTGGATTGTTCACCCACTAATAG
GGAACGTGAGCTGGGTTTAGACCGTCGTGAGACAGGTTAGTGTTTACCCTACTGATGAACTCGCCGCAAT
GGTAATTCAGCTTAGTACGAGAGGAACCGCTGATTCAGATAATTGGTTTTTGCGGCTGTCCGACCGGGCA
GTGCCGCGAAGCTACCATCTGCTGGATAATGGCTGAACGCCTCTAAGTCATAATCCATGCCAGAACGCGG
CGATAGCCGCCCGCACGTATAGATGGACAAGATAGGCTCCGGCTTAGCGTCTCAGCAGGCGATTCCTCCG
CGGCGCCCGAAGCGCGTCGCGGTAATTCGCGTATTGTTAATTTCAGCACGAGCGGGGTCAAATCCTTTGC
GACGACTTAGCTGTGCGAAACGGTCCTGTAAGCAGTAGAGTAGCCTTGTTGTTACGATCTGCTGAGGGTA
AGCCGTCCTTCGCCTCGATTTCCCCGACGACGGCCGCCGCCAGGCGGGGGCGCCGCTGGGGGAGATGGCC
AGAGACCCCGGGGGCGTTCCACGGGGGTTGGGCACTCCAGGGGGCCATTCCGTCCGCTGGGGCTGGGCAA
ACCACAACGGGGGCGATGGGTCGGGGGGACATGGGGGACGGAGGGGCGGCGGGCTCGGGGGCGGCGGGGG
CTGCAGGGTACCGCAGGGACGGGCGTGGCGCTGCTGGTGGGCGGCGTGTCGGCGCGCGCGACCAAGTCCA
GGCGCGACTGAATGCACCTACCCTGTACCTCGCCCATCCGGCGCGACCAATTCGGGCGGCCTACCCTATA
CCCCCTGGTCTGGACATAGTGTGAGGGCCGGGTGTAGGGTAGGCGGGTTACCCTATACCTGTCCGCCCAG
CGCGTTGTCCCAGGAGCCGAGGGGCTAGCGGCCAAGTCGAGCCGCCTACCCTGTATAGACCTTATCCCGC
CTCCCCTACACCCAGGTCCGGGCTACCCTATACCTCGAGCGTGTTGGAGCAGGCACCTACCTGGGTGCAG
GGTAGGTCGGTTACCCTATACCTTGGTCCGACCTGGGTGTAGGGTAGGCGGGCTACCCTACACCCCCGCC
TACCCTATACCTCGAGCGTGTTGGAGCAGGTACCTGGGTGCAGGGTGGGTCGGTTACCCTATACCTTGGT
CCGACCTGGGTGTAGGGTAGGCGGGCTACCCTACACCCCCCGCCTACCCTATACCTCGAGCGTGTTGGAG
CAGGTACCTGGGTGTGGGGTAGGCGGGCTACCCTATACCTACCCTAGTATTCGCGCCTACGTTTAAGTCG
GACGAAAGATGTGTGGAAATCCAAGGAGAAAGCTAGGAAGGATAAACTTGGATAAAGCCGGAGGGGGTAT
ATAGGGTAGCTGGGCTACCCTATACCGCCCGGCCGGACTTGCCTACCCTATACCTCGCCACCCTCTACCC
CCCGAGGTATAGGGTAGGTCGGCTACCCTATACCCAGCTGCCTACCCTATACCTACAGGCTGGTAAGTCG
GGCTGCCTACCCTACACCCGAGGTATAGGGTAGGTGGGCTGCCCTATACCCGGCTGCCTACCCTATACCC
GTCTGGCACTAAGTCGGGCTGCCTACCCTACACCCGAGGTATAGGGGAGGTCGGCTACCCTATACCCGCC
TGGCACTAAGTCGGGCTGCCTACCCTATACCCGAGGTGTAGGGTAGGTGGGCTACCCTAAGTCGGGCTGC
CTACCCTATACCCGAGGTGTAGGGTAGGTCGGCTACCCTATACCCGCCTGGCACTAAGTCGGGCTGCCTA
CCCTATACCCGAGGTGGAGGGTAGGTCGGCTACCCTATACCCGGCTGCCTACCCTATACCCCGGGGTGTG
GGGCAGGTGGGCTACCCTATACCCGGCTGCCTACCCTATACCCCGAGGTGTAGGGTAGGTCGGCTACCCT
ACACCCGCCTGGCACTAAGTCGGGCTGCCTACCCTATACCCGCCTGGCACTAAGTCGGGCTGCCTACCCT
ATACCCGAGGTGTAGGGTAGGTCGGCTACCCTATACCCGCCTGGCACTAAGTCGGGCTGCCTACCCTATA
CCCGAGGTATAGGGTAGGTCGGCTACCCTATACCCCCCTGGCACCAAGTCGGGCTGCCTACCCTATACCC
GAGGTATAGGGTAGGTCGGCTACCCTATACCCGCCTGGCACTAGGTCGGGCTGCCTACCCTATACCCGAG
GTGTAGGGTAGGTCGGCTACCCTATACCCGCCTGGCACGAAGTCGGGCTGCCTACCCTATACCCGAGGTG
TAGGGTAGGTCGGCTACCCTATACCCGCCTGGCACTAAGTCGGGCTGCCTACCCTATACCCGGGTGTAGG
GTAGGTCGGCTACCCTATACCCGCCTGGCACGAAGTCGGGCTGCCTACCCTATACCCGAGGTGTAGGGTA
GGTCGGCTACCCTATACCCCCTGGCACGAAGTCGGGCTGCCTACCCTATACCCGAGGTGTAGGGTAGGTC
GGCTACCCTATACCCGCCTGGCACTAGGTCGGGCTGCCTACCCTATACCCGAGGTGTAGGGTAGGTCGGC
TACCCTATACCCGCCTGGCACGAAGTCGGGCTGCCTACCCTATACCCGAGGTGTAGGGTAGGTCGGCTAC
CCTATACCCCCGCCTGGCACCAAGTCGGGCTGCCTACCCTATACCCGAGGTATAGGGTAGGTCGGCTACC
CTATACCCGCCTGGCACTAGGTCGGGCTGCCTACCCTATACCCGAGGTGTAGGGTAGGTCGGCTACCCTA
TACCCGCCTGGCACGAAGTCGGGCTGCCTACCCTATACCCGAGGTGTAGGGTAGGTCGGCTACCCTATAC
CCGCCTGGCACTAAGTCGGGCTGCCTACCCTATACCCGAGGTGTAGGGTAGGTCGGCTACCCTATACCCG
CCTGGCACGAAGTCGGGCTGCCTACCCTATACCCGAGGTGTAGGGTAGGTCGGCTACCCTATACCCGCCT
GGCACGAAGTCGGGCTGCCTACCCTATACCCGAGGTGTAGGGTAGGTCGGCTACCCTAGCCTGGCACTAG
TCGGGCTGCCTACCCTATACCCGAGGTGTAGGGTAGGTCGGCTACCCTATACCCGCCTGGCACCAAGTCG
GGCTGCCTACCCTATACCCGAGGTGTAGGGTAGGTCGGCTACCCTATACCCGCCTGGCACTAAGTCGGGC
TGCCTACCCTATACCCGAGGTGTAGGGTAGGGTAGGTACGGCTACCCTATACCCGCCTGGCACGAAGTCG
GGCTGCCTACCCTATACCCGAGGTGTAGGGTAGGTCGGCTACCCTACACCCGCCTGGCACTAAGTCGGGC
TGCCTACCCTATACCCGAGGTGTAGGGTAGGTCGGCTACCCTACACCCGCCTGGCACTAAGTCGGGCTGC
CTACCCTATACCCGAGGTATAGGGTAGGTGGGCTACCCTAAGTCGGGCTGCCTACCCTATACCCGAGGTA
TAGGGTAGGTGGGCTACCCTAAGTCGGGCTGCCTACCCTATACCCGTCTAGCACTAAGTCGGGCTGCCTA
CCCTATACCCGAGGTATAGGGTAGGTCGGCTACCCTACACCCGGCCTACGGCCGCCTACCCTATACCGAC
TCGCACTAAGTCGGGCTGCCTACCCTACACCCCTGGGTATGGGGTAGGTCGGCTACCCTATACCCGGCCG
CTTACCCTATACCTCGGGGGCGAGGGAGGAGGTACCTAGGTGTAGGGTAGGTCGGTGTAGGGTAGGTCGG
CTACCCTATACCCGGCTGCCTACCTTAGACCGACCTATACCCGCCTATACTATACCCTTAGGTATAGGGC
AGGTCGGCCACCCTACAACCGTCTGGCACTAAGTCGGGTAGGGCAGCCTGCCTTATACCCTTAGGTATAG
GGTAGGTGGG
