# Supplementary material for: Differential coexistence of multiple genotypes of Ophiocordyceps sinensis in the stromata, ascocarps and ascospores of natural Cordyceps sinensis
Source: PLoS One. 2023 Mar 9;18(3):e0270776. doi: 10.1371/journal.pone.0270776 (PMC9997936; doi:10.1371/journal.pone.0270776)
Supplement: S1 File — (ZIP) [file pone.0270776.s001.zip › 81 seqs for Bayesian phylogenetic tree/JQ900174.fasta]

>JQ900174.1 Ophiocordyceps sinensis strain 1214 internal transcribed spacer 1 pseudogene, partial sequence; 5.8S ribosomal RNA pseudogene, complete sequence; and internal transcribed spacer 2 pseudogene, partial sequence
GCGCCCTAAGGCCCGGACTAAAGCGCCCGCCGGAGGACCCTTAGACCCTCCTATTATAGTAGTATCTCTT
AGTTAAGAAGCAAGCAAATAAATTAAAACTTTTAACAACGGATCTCTTAGTTCTAGCATCGATAAAAAAC
GCAGCGAAATGCAATAAGTAATATAAATTACAGAATTTAGTAAACTATCGAATCTTTAAACGTATATTGC
GCCCGCTAGTACTCTAGCGGGCATGCTTATCCGAGCGTTATCTTAACCCTCGAGCCCCCCGCCTCGCGGC
GGCGGGGCTCGGCCTTAGGGGTTACGGCCCCGCGCCGCCCTTTAAACGTAGTAGCGACCCCGCCGCGGCT
CCCCTACGTAGTAGCTCACCGAGAACCTCGCACCGGAAGCGCGGAGGCGGTCACGCTATAAAACCAC
