# Supplementary material for: Differential coexistence of multiple genotypes of Ophiocordyceps sinensis in the stromata, ascocarps and ascospores of natural Cordyceps sinensis
Source: PLoS One. 2023 Mar 9;18(3):e0270776. doi: 10.1371/journal.pone.0270776 (PMC9997936; doi:10.1371/journal.pone.0270776)
Supplement: S1 File — (ZIP) [file pone.0270776.s001.zip › 81 seqs for Bayesian phylogenetic tree/KC305892.fasta]

>KC305892.1 Ophiocordyceps sinensis isolate YN-24 18S ribosomal RNA gene, partial sequence; internal transcribed spacer 1, 5.8S ribosomal RNA gene, and internal transcribed spacer 2, complete sequence; and 28S ribosomal RNA gene, partial sequence
TGGAAGTATAAAATCGTAACAAGGTCTCCGTTAGTAAACTAGCGGAGGGATTATTATCGAGTTACCACTC
CTAAACCCCCTGCGAATACTACAGCAGTTGCCTCGGCGGGACCGCCCCGGCGCCCTAGGGCCCGGACTAG
GGCGCCCGCCGGAGGACCCTTAGACCCTCCTATCGTAGTAGCATCTCTTAGTTAAGAAGCAAGCAAATAA
ATTAAAACTTTTAATAACGGATCTCTTAGTTTTAGCATTAATAAAGAACGCAGCGAAATACGATAAGTAA
TGTAAATTGTAGAATTTAGTAAACTATCGAATCTTTAAACGTATATTACGCCCGCTAGCACTCTAGCGGG
CATGCCTGTCCGAGCGTTACCTTAACCCTTAAGCCCCCCGCCTCGCGGCGGCGGGGCCCGGCCTTAGGGG
TCACGGCCCCACGCCGCCCCCTAAACGCAGTAGCGACCCCGCCGCGGCTCCCCTACGCAATAGCTTACTA
AGAACCTCGCACTAGGAGCGCGGAGGCGGTCACGCCGTAAAACCACTATACCCTCTAGTTAACCTCGGAT
AGGTAGAATCCCCAAT
