# Supplementary material for: Differential coexistence of multiple genotypes of Ophiocordyceps sinensis in the stromata, ascocarps and ascospores of natural Cordyceps sinensis
Source: PLoS One. 2023 Mar 9;18(3):e0270776. doi: 10.1371/journal.pone.0270776 (PMC9997936; doi:10.1371/journal.pone.0270776)
Supplement: S1 File — (ZIP) [file pone.0270776.s001.zip › 81 seqs for Bayesian phylogenetic tree/KP731800.fasta]

>KP731800.1 Ophiocordyceps sinensis clone 1-12-26 18S ribosomal RNA gene, partial sequence; internal transcribed spacer 1 and 5.8S ribosomal RNA gene, complete sequence; and internal transcribed spacer 2, partial sequence
TCGAACGAGTACACTCCTAACCCCCTGCGAATACTACAGCAGTTGCCTCGGCGGGACCGCCCCGGCGCCC
TAGGGCCCGGACTAGGGCGCCCGCCGGAGGACCCTTAGACCCTCCTATCGCAGTAGCATCTCTTAGTTAA
GAAGCAAGCAAATGAATTAAAACTTTTAATAACGGATCTCTTAGTTTTAGCATTAATAAAGAACGCAGCG
AAATACGATAAGTAATGTAAATTGTAGAATTTAGTAAACTATCGAATCTTTAAACGTATATTACGCCCGC
TAGCACTCTAGCGGGCATGCCTGTCCGAGCGTTATCTTAACCCTCGAGCCCC
