# Supplementary material for: Differential coexistence of multiple genotypes of Ophiocordyceps sinensis in the stromata, ascocarps and ascospores of natural Cordyceps sinensis
Source: PLoS One. 2023 Mar 9;18(3):e0270776. doi: 10.1371/journal.pone.0270776 (PMC9997936; doi:10.1371/journal.pone.0270776)
Supplement: S1 File — (ZIP) [file pone.0270776.s001.zip › 81 seqs for Bayesian phylogenetic tree/KX218217.fasta]

>KX218217.1 Ophiocordyceps sinensis clone 1565776.Q3-T2.HSATP1(100P).B1308293928 18S ribosomal RNA gene, partial sequence; and internal transcribed spacer 1, 5.8S ribosomal RNA gene, and internal transcribed spacer 2, complete sequence
GTCTCTCCTTACCCCCTACGAATACTATAGCAGTTGCCTTAGCGGGACCGCCCTAGCGCCTTAAGGCCCG
GACTAGGGCGCCCGCCGGAGGACCCTTAGACCCTCCTATCGTAGTAGTATCTCTTAGTTAAGAAGCAAGC
AAATAAATTAAAACTTTTAACAACGGATCTCTTAGTTCTAGCATCGATAAAGAACGTAGTGAAATACGAT
AAGTAATATAAATTATAGAATTTAGTAAACCATCGAATCTTTAAACGTATATTACGCCCGCTAGCACTCT
AGCGGGCATGCCTGTCCGAGCGTTACCTTAACCTTTAAGCCCCC
