# Supplementary material for: Differential coexistence of multiple genotypes of Ophiocordyceps sinensis in the stromata, ascocarps and ascospores of natural Cordyceps sinensis
Source: PLoS One. 2023 Mar 9;18(3):e0270776. doi: 10.1371/journal.pone.0270776 (PMC9997936; doi:10.1371/journal.pone.0270776)
Supplement: S1 File — (ZIP) [file pone.0270776.s001.zip › 81 seqs for Bayesian phylogenetic tree/KX218225.fasta]

>KX218220.1 Ophiocordyceps sinensis clone 1537559.Q3-T2.9.AB1(100P).B1308093594 internal transcribed spacer 1, partial sequence; 5.8S ribosomal RNA gene and internal transcribed spacer 2, complete sequence; and 28S ribosomal RNA gene, partial sequence
AGCGCCGCCGGAGGACCCTTAGACCCTCCTATTATAGTAGTATCTCTTAGTTAAGAAGCAAGCAAATAAA
TTAAAACTTTTAACAACGGATCTCTTAGTTCTAGCATCGATAAAAAACACAGCGAAATGCAATAAGTAAT
ATAAATTACAGAATTTAGTAAACTATCGAATCTTTAAACGTATATTACGCCCGCTAGCACTCTAGCGGGC
ATGCTTATCCGAGCGTTATCTTAACCCTCGAGCCCCCCGCCTCGCGGCGGCGGGGCTCGGCCTTAGGGGT
TACGGCCCCGCGCCGCCCTTTAAACGTAGTAGCGACCCCGCCGCGGCTCCCCTACGTGGTAGCTCACCGA
GAACCTCGA
