# Supplementary material for: Differential coexistence of multiple genotypes of Ophiocordyceps sinensis in the stromata, ascocarps and ascospores of natural Cordyceps sinensis
Source: PLoS One. 2023 Mar 9;18(3):e0270776. doi: 10.1371/journal.pone.0270776 (PMC9997936; doi:10.1371/journal.pone.0270776)
Supplement: S1 File — (ZIP) [file pone.0270776.s001.zip › 81 seqs for Bayesian phylogenetic tree/LKHE01000582.fasta]

>LKHE01000582.1 Ophiocordyceps sinensis strain 1229 scaffold_582, whole genome shotgun sequence
CGGCCGGTTGGGTGCTGTGGGCAGGGCTGGCCGCGTGGCCGGACCCCGCCCGCAGCACGACAGGTTGCAA
CCGCGCGCCGCTGACACCGCCATGGTCGACGCGGCGCGTGCGAGTCCTCCTCCCGGGGCGCCCAAGTCGC
ACGGCCCAGGCGGGCTCTGTGCGGCGGACGGTCTGCCCTGGGGAACAGAAGAGGGGAAAAGCGGATTGCC
CGTAGCGGAGCCCCCGGCCCTGCCGAGGACGCTGCCGCGCGGCGCGCTCCAGGGCGCCGACCAGTAACTT
GGAAATCTCTCCGGCGCGTCCCTCGCGCCGGTAGGCCAACCCCGGCGCACGATAGTTACCTGGTTGATTC
TGCCAGTAGTCATATGCTTGTCTCAAAGATTAAGCCATGCATGTCTAAGTATAAGCAATTATACAGCGAA
ACTGCGAATGGCTCATTATATAAGTTATCGTTTATTTGATAGTACCTTACTACTTGGATAACCGTGGTAA
TTCTAGAGCTAATACATGCTGAAAATCCCGACTCCGGAAGGGATGTATTTATTAGATTCAAAGCCAATGC
CCTCCGGGCTCACTGGTGATTCATGATAACTCCTCGAATCGCACGGCCTTGCGCCGGCGATGGTTCATTC
AAATTTCTTCCCTATCAACTTTCGATGTTTGGGTAGTGGCCAAACATGGTTGCAACGGGTAACGGAGGGT
TAGGGCTCGACCCCGGAGAAGGAGCCTGAGAAACGGCTACTACATCCAAGGAAGGCAGCAGGCGCGCAAA
TTACCCAATCCCGACACGGGGAGGTAGTGACAATAAATACTGATACAGGGCTCTTTTGGGTCTTGTAATT
GGAATGAGTACAATTTAAATCCCTTAACGAGGAACAATTGGAGGGCAAGTCTGGTGCCAGCAGCCGCGGT
AATTCCAGCTCCAATAGCGTATATTAAAGTTGTTGTGGTTAAAAAGCTCGTAGTTGAACCTTGGGCCTGG
CTGGCCGGTCCGCCTCACCGCGTGTACTGGTCCGGCCGGGCCTTTCCCTCTGTGGAACCCCATGCCCTTC
ACTGGGCGTGGCGGGGAAACAGGACTTTTACTTTGAAAAAATTAGAGTGCTCCAGGCAGGCCTATGCTCG
AATACATTAGCATGGAATAATGAAATAGGACGCGCGGTTCTATTTTGTTGGTTTCTAGGACCGCCGTAAT
GATTAATAGGGACAGTCGGGGGCATCAGTATTCAATGGTCAGAGGTGAAATTCTTGGATCCATTGAAGAC
TAACTACTGCGAAAGCATTTGTCAAGGATGTTTTCATTAATCAGGAACGAAAGTTAGGGGATCGAAGACG
ATCAGATACCGTCGTAGTCTTAACCATAAACTATGCCGACTAGGGATCGGACGATGTTATTTTTTGACTC
GTTCGGCACCTTACGAGAAATCAAAGTGCTTGGGCTCCAGGGGGAGTATGGTCGCAAGGCTGAAACTTAA
AGAAATTGACGGAAGGGCACCACCAGGGGTGGAGCCTGCGGCTTAATTTGACTCAACACGGGGAAACTCA
CCAGGTCCAGACACAATGAGGATTGACAGATTGAGAGCTCTTTCTTGATTTTGTGGGTGGTGGTGCATGG
CCGTTCTTAGTTGGTGGAGTGATTTGTCTGCTTAATTGCGATAACGAACGAGACCTTAACCTGCTAAATA
GCCCGTACTGCTCCGGCAGTGCGCCGGCTTCTTAGAGGGACTATCGGCTCAAGCCGATGGAAGTTTGAGG
CAATAACAGGTCTGTGATGCCCTTAGATGTTCTGGGCCGCACGCGCGCTACACTGACGGAGCCAGCGAGT
CCTCCCTTGGCCGGAAGGCCCGGGTAATCTTGTTAAACTTCGTCGTGCTGGGGATAGAGCATTGCAATTA
TTGCTCTTCAACGAGGAATCCCTAGTAAGCGCAAGTCATCAGCTTGCGTTGACTACGTCCCTGCCCTTTG
TACACACCGCCCGTCGCTACTACCGATTGAATGGCTCAGTGAGGCGTCCGGACTGGCCCAGGGGGGTGGG
AAACCGCCCCCCAGGGCCGGGAAGCTCTCCAAACTCGGTCATTTAGAGGAAGTAAAAGTCGTAACAAGGT
CTCCGTTGGTGAACCAGCGGAGGGATCATTATCGAGTCACCACTCCCAAACCCCCTGCGAACACCACAGC
AGTTGCCTCGGCGGGACCGCCCCGGCGCCCCAGGGCCCGGACCAGGGCGCCCGCCGGAGGACCCCCAGAC
CCTCCTGTCGCAGTGGCATCTCTCAGTCAAGAAGCAAGCAAATGAATCAAAACTTTCAACAACGGATCTC
TTGGTTCTGGCATCGATGAAGAACGCAGCGAAATGCGATAAGTAATGTGAATTGCAGAATTCAGTGAACC
ATCGAATCTTTGAACGCACATTGCGCCCGCCAGCACTCTGGCGGGCATGCCTGTCCGAGCGTCATCTCAA
CCCTCGAGCCCCCCGCCTCGCGGCGGCGGGGCCCGGCCTTGGGGGTCACGGCCCCGCGCCGCCCCCTAAA
CGCAGTGGCGACCCCGCCGCGGCTCCCCTGCGCAGTAGCTCGCTGAGAACCTCGCACCGGGAGCGCGGAG
GCGGTCACGCCGTGAAACCACCACACCCTCCAGTTGACCTCGGATCAGGTAGGGATACCCGCTGAACTTA
AGCATATCAATAAGCGGAGGAAAAGAAACCAACAGGGATTGCCCCAGTAACGGCGAGTGAAGCGGCAACA
GCTCAAATTTGAAATCTGGCCCCCCCGCGGGCCCGAGTTGTAATTTGCAGAGGATGCTTTTGGCGCGGCG
CCTTCCGAGTGCCCTGGAACGGGACGCCATAGAGGGTGAGAGCCCCGTCTGGTCGGACGCCCAGCCTCTG
TAAAGCTCCTTCGACGAGTCGAGTAGTTTGGGAATGCTGCTCTAAACGGGAGGTATATGTCTTCTAAAGC
TAAATACCGGCCAGAGACCGATAGCGCACAAGTAGAGTGATCGAAAGATGAAAAGCACTTTGAAAAGAGG
GTTAAACAGTACGTGAAATTGTTGAAAGGGAAGCGCTTGTGACCAGACTCGGGCGCGGCGAATCACCCGG
CGTTCTCGCCGGTGCACTTCGACGCGCCCGGGCCAGCATCAGCTCGCCGCGGGGGACAAAGGCGCCGGGA
ACGTGGCTCCCCAGGGAGTGTTATAGCCCGGCGCGCAACGCCCCGCGGCGGACTGAGGTTCGCGCGTCCG
CAAGGATGCTGGCGTAATGGTCACCAGTGACCCGTCTTGAAACACGGACCAAGGAGTCGTCCTCGTATGC
GAGTGTTCGGGTGTCAAACCCCTACGCGCAATGAAAGTGAACGCGGGTGAGAGCCTCGCGGCGCATCATC
GACCGATCCTGATGTTCTCGGATGGATTTGAGTAGGAGCATACGGGGCCGGACCCGAAAGAAGGTGAACT
ATGCCTGTGTAGGGTGAAGCCAGAGGAAACTCTGGTGGAGGCTCGCAGCGGTTCTGACGTGCAAATCGAT
CGTCAAACATGGGCATGGGGGCGAAAGACTAATCGAACCTTCTAGTAGCTGGTTTCCGCCGAAGTTTCCC
TCAGGATAGCAGTGTTGATCTCAGTTTTATGAGGTAAAGCGAATGATTAGGGACCCGGGGGCGCTCTTCA
GCCTTCATCCATTCTCAAACTTTAAATATGTAAGAAGCCCTTGTTGCTTGGTTGAACGTGGGCATTCGAA
TGTATCAACACTAGTGGGCCATTTTTGGTAAGCAGAACTGGCGATGCGGGATGAACCGAACGCGAGGTTA
AGGTGCCGGAGTGGACGCTCATCAGACACCACAAAAGGCGTTAGTACATCTTGACAGCAGGACGGTGGCC
ATGGAAGTCGGAACCCGCCAAGGACTGTGTAACAACTCACCTGCCGAATGTACTAGCCCTGAAAATGGAT
GGCGCTCAAGCGTCCCACCCATACCTCGCCCTCAGGGTAGAAGCGATGCCCTGAGGAGTAGGCGGACGTG
GGGGTCCGTGACGAAGCCCAGGGCGCGAGCCCGGGTCGAACGGCCTCTAGTGCAGATCTTGGTGGTAGTA
GCAAATACTTCAATGAGAACTTGAAGGACCGAAGTGGGGAAAGGTTCCATGTGAACAGCGGTTGGACATG
GGTCAGTCGATCCTAAGCCATAGGGAAGTTCCGTTTCAAAGGCGCACTCGCGCGCCGTCTGGCGAAAGGG
GAGCCGGTCAATATTCCGGCACCTGGATGTGGGTTTTGCGCGGCAACGCAACCGAACGCGGAGACGACGG
CGGGGGCCCCGGGCAGAGTTCTCTTTTCTTCTTAACGGTCTCTCACCCTGAAATCGGTTTGTCCGGAGAT
AGGGTTTAACGGCCGGAAGAGCCCAGCACCTCTGCTGGGTCCGGTGCGCCCCCGACGTCCCTTGAAAATC
CGCGGGAGGGAATAATTCTCACGCCAGGTCGTACTCATAACCGCAGCAGGTCTCCAAGGTGAACAGCCTC
TGGTTGATAGAACAATGTAGATAAGGGAAGTCGGCAAAATAGATCCGTAACTTCGGGATAAGGATTGGCT
CTAAGGGTCGGGCACGCTGGGCCTCGGACGGACGCCTTGGGAGCAGGCCGCCACTAGCCGGGCGACCGGC
CGGCGGCGGCCAGCATCCGAGCGCTGACGTGCCTGGCAGGCCTCGGCCGTCCGGCGTGCGGTTAACGACC
AACTTAGAACTGGTACGGACAGGGGGAATCTGACTGTCTAATTAAAACACAGCATTGCGATGGCCAGAAA
GTGGTGTTGACGCAATGTGATTTCTGCCCAGTGCTCTGAATGTCAAAGTGAAGTAATTCAACCAAGCGCG
GGTAAACGGCGGGAGTAACTATGACTCTCTTAAGGTAGCCAAATGCCTCGTCATCTAATTAGTGACGCGC
ATGAATGGATTAACGAGATTCCCACTGTCCCTATCTACTATCTAGCGAAACCACAGCCAAGGGAACGGGC
TTGGCAGAATCAGCGGGGAAAGAAGACCCTGAGAGCGTCTCAACGGGGTCGAGAACGGCAGGGCGCGCGC
CCGCCGTTAGTCCAGCGGCCGCACCGCTGCAGGTGGCCGCGGGCGAGACAACCTGGTACGGGGGAGCCTA
AGGGCGCCGGCGGCCGGCGCCTACGGTAATCCCGTGGCGAGCCCCCCGGGGGGCCGTCGTAACGCGCGGA
AAGGTGTCGGTCCCGGGGGCGCGCGGGGCTCGAGGCAGCCCCGAGCGCCCCCGGGGCTTAAGGTACGTGC
TGATCCCGGGCGAGAGCCCGCGCCCAGTCGGAGCGCCTGCAGCGCGAACTCTGGGCGGGCCGCCACCACG
CGTGGCGGCCGGCGAGCTTGGTTGAGCTTGACTCTAGTTTGACATTGTGAAAAGACATAGGAGGTGTAGA
ATAGGTGGGAGCCTCGGCGCCGGTGAAATACCACTACTCCTATCGTCTTTTTACTTATTCAATGAAGCGG
GGCTGGATTTTCGTCCAACTTCTGGTCTTAAGGTCCTCCGCGGGCCGACCCGGGTTGAAGACATTGTCAG
GTGGGGAGTTTGGCTGGGGCGGCACATCTGTTAAACCATAACGCAGGTGTCCCAAGGGGGGCTCATGGAG
AACAGAAATCTCCAGTGGAACAAAAGGGTAAAAGTCCCCTTGATTTTGATTTTCAGTGTGAATACAAACC
ATGAAAGTGTGGCCTATCGATCCTTTAGTCCCTCGACATTTGAGGCTAGAGGTGCCAGAAAAGTTACCAC
AGGGATAACTGGCTTGTGGCGGCCAAGCGTTCATAGCGACGTCGCTTTTTGATCCTTCGATGTCGGCTCT
TCCTATCATACCGAAGCAGAATTCGGTAAGCGTTGGATTGTTCACCCACTAATAGGGAACGTGAGCTGGG
TTTAGACCGTCGTGAGACAGGTTAGTTTTACCCTACTGATGAACTCGCCGCAATGGTAATTCAGCTTAGT
ACGAGAGGAACCGCTGATTCAGATAATTGGTTTTTGCGGCTGTCCGACCGGGCAGTGCCGCGAAGCTACC
ATCTGCTGGATAATGGCTGAACGCCTCTAAGTCAGAATCCATGCCAGAACGCGGCGATACCGCCCGCACG
TATAGATGGACAAGAATAGGCTCCGGCTTAGCGTCTCAGCAGGCGATTCCTCCGCGGCGCCCGAAGCGCG
TCGCGGTAATTCGCGTATTGTAATTTCAGCACGAGCGGGGTCAAATCCTTTGCAGACGACTTAGCTGTGC
GAAACGGTCCTGTAAGCAGTAGAGTAGCCTTGTTGTTACGATCTGCTGAGGGTAAGCCGTCCTTCGCCTC
GATTTCCCCGACGACGCCGCCGCCAGGCGGGGGCGCCGCTGGGGAGATGGCCAGAGACCCCGGGGCGTTC
CACGGGGGGTTGGGCACTCCAGGGGGCCATTCCGCGGGGGCTGGGCACCACACGGGGGCGATGGGTCGGG
GGGCATGGGGGACG
