# Supplementary material for: Differential coexistence of multiple genotypes of Ophiocordyceps sinensis in the stromata, ascocarps and ascospores of natural Cordyceps sinensis
Source: PLoS One. 2023 Mar 9;18(3):e0270776. doi: 10.1371/journal.pone.0270776 (PMC9997936; doi:10.1371/journal.pone.0270776)
Supplement: S1 File — (ZIP) [file pone.0270776.s001.zip › 81 seqs for Bayesian phylogenetic tree/LWBQ01000008.fasta]

>LWBQ01000008.1 Ophiocordyceps sinensis strain ZJB12195 scaffold_8, whole genome shotgun sequence
AGAGTCCGAGAAAGGCAAATTCAAAGAGAAGTCAACCAATTTTGGCCATGCCATGTTATCTCTTCCTCCT
AACTCCGTCGTCTCGATATCCAGTGCTAGAAAACGAGGCGTGCAGAGACTCTGCGTGCGCATACATGCAT
AGAGCACATGATCGATACCCATCCAACATTGACAGCGATCCGGTCAAGGCCCCGAATCGCAAACTTTTCC
ATTTTAAGCGCCTCCCCCGCAACTTCCTTTCTCCCCCCTCCCAATGCAACATTTGCCTCTGCGTTGCCCC
TTATTGCAAGGCCTTTTTGGCAAAGTTGGGAAGGACGAAGCTGGCCTTGTGAATCTCGGCGCTGTAGTAC
TGGCACTTCTTCTCCTCTTCCTCGACGGACCACCGACGGAGGGGCACCTTGACATCGCGGCTGGCGTCCT
TGCAGCAGACCATGAAGCCAATCTGCCCCGAGGGGTAGGTAGGGATAGTGGTGTATGCGTACTCGACCAC
CGGGAAGATTTCCTTGCAGTCCTTCTTGAGCTTGGCGATGAGCTCCAAGTGCAACCATTGGTTCTCAGCT
GTGGGATGGCCAAGTTAGCATGGGATGTTTTTGTCTGCTCGATAAGAGACGCTAGCAGAGGCAGGAGCAC
GAAAGTGACCAGAGCAATGAAGTCAACCCGCGCTGATGCAGGACGCAAGACGGAACTACCGAGAGCAGGC
CTGTGGGAAGCGGCACTGGCCTCGGGCAGTCCCTAGGATTGGGGGCATTCGAGAGAACCAATCACGGTCA
GAGCGGCGGCTGGATCCTCGCACGCTGTTGATCCTAGGGACCGCTCTACTTTCCACAGGAGAAAAATCGA
GACGTACAACCTTGGGTGGTGATGACGCCTCCCTCACGCAGGGCGTCGTGGAGAAGCTGAAAGTAGGGCT
TCTCGAAGAGGCTCTCGGCAGGGCCTTCGGGGTCGGAAGAGTCGGTAATGATGACGTCGAAGGCGTTCTT
GTACTCGTCAAGGAACTTGAAGCCGTCTCCGATATGGACGGTGCTCTTGGCGTGAGTGAGGCCCTCTGCC
ATCTTGGGGAGAAACTGTTTGGAGAGGCGAATGACGGCCTGGGGACTGTGAGCACTGGATCAAGGTCGGC
GAGAACCGTGTTCAGGGGTGCACACCTCATCAATGTCGCAGAGGATGGCCTGTTCGACGCAGTCATGCTT
GACGACCTCGCGGAGGACACCGCCGTCACCACCGCCGATAACGAGAACCTTTTTGGGGTTGGGGTGAGAG
TTCATGGCTAGGTGGGTGATCATCTCCTGGTAGGAGAACTCATCGCGCTCGGTGCACTGGATGACGTTGT
CGAGGACGAGGACGGTGCCGTGGTGGGTGGACTTGAAGATGAGGACGTCCTGGTACTGGCTCTTCTCGTG
GTGCAGGACCTTTTCGACCTTGAGGGTCATGGCCTGGCCTGTTGGCGCCGGACATGATGAGCCATTGGTT
CTGGGTGTTTGAGGTGAGAGAGGGTGAATTACCTGGCCACATGTCGGAGATTTCCCGGAACCATCCATCT
GTGGTGCGCTGGTTAGCGGGAACTGAAGTTGTTTTGAGTCCGTGGGCGAGGTAATAAGGTCTCCTCGCAT
CTGTCCAGGTCTTGTCGGATTCTTGTTGGCCGTATTCGACGACGATGCGAGGGCGAAAAAGTTTTGTGTG
ACAAGGTCGATTTTTATTTTTTATCCATGCCATGGAGGGGCAACATGAAGGGGGGAAACTGATAAGCAGA
CCTACCCTTGATTGTGGGGTGCGTGATTTCAGACATGATGCTGGACGATGCAGGAATAGTAGAGGCAAAG
GGGCAGCGAATGTCGAGAGGTTGCAGTCGAGTCGAGACGGATACGAGAAGGCGAGGTTTATTAGATGCCC
GACCACGATAAATGCTCCGGAACAATGTTTTGGCGGGTGGTCCGCGGCTGCCCCGCAGGAACAATGTAAC
AATGTTTTGGCGGGGGGGCCGCCGCTGCCCCCCCGGGCCCACAACCGGGGGGCCCCGGGCATCCGGGCAT
CCGGTGCCAGTCATCCGTCTTGCGGAGGCGTAGCTTAGCGTACGTAAGTCGGCTTCGGGGGGCCCGNNNN
NNNNNNNNNNNNNNNNNNNNNGGATACAAACCCTGCGGATCCTAGACAAGATAGGCTCATGATATACTCG
AAAACGACGACACGAACCGCATTATTTGCAAGTTCGGGATGAAACCTTGATCCAGAGTCAGAGCCGCCAT
CTAGATGACTATGAATCAATCCAAAACCTGTCGAATTTCGCTTTGAACGGCACACAGCAAGTGAAAGGAA
ACTGACGTCAGAGGACTTCAATCTCTGGACGAATCTTCAGCAACGGTAGCCAAGGGACGGTTGCTTTTGA
GAGCGCCGACTAAAATCAAGTGATGATGGCTGGACTCGAGGTTGCCATGGATTATGCATCAAGTTGTGAT
TAAGACGTGCCATTGACGTGATGGAAACTTGCCTGCCGGTCTCGAGCTCCCAGCCATGGCGATCTACAGA
GTATCTGTACTAGTATACTGAAGCTCATGCAGGCAGTCCAGACTACCACGGGGCGCTCATTGGACATGGG
TCTCGGTACTCGAGCTCGGCCGGGCATGACTCCAATCGAGATCCTGGTCACTTGGGATTCGAGACCGGTT
TGGATGCCGTGGTCGAATGACGGCCAAGCATAATGACAGCATCGACTCGCTCATGTGGCACAAACGCAGG
CTTGGCGTGGCCCATTGGTTGACAGGCCGGCAGACGTGGCATTGTCGGGAAATGAGTTTGGCGTGGCGGT
TGACAGGCCGGCAGACGTGGCATTGTCGGGAAATGAGTTCACGTCATTGTGATGGCATGGCCGTGGCCGG
GCTCGACTATAAACATGGCCTGCTCTGTTTCAACTGAATCCTTCCTACAGGCTTTCCCAGTACCGCGGCA
GCGAATCCTCAGTTCTCTGCAAAGTAACACGTCGCTGCCACTGCTCCATTCCCACGCGTCGCCGCCGCCC
TTGATCATGGCACGAAGCCACTCCATGTTGCGAATGGTGATTCTGGGGAACCATTTCATGGTGTTCCTCT
CGTCTGTGATAGTCATGGGCCTGGCGGCATATTTCATCAGCCGCGACTTTCACCGCGGCACCCACATCGT
CTTCCAGGTCGTCGTTGTGAGTCGGGACGGCCCTGGCGTCGCGGGCGAGACAGACTGACAGACTTGCTTC
TCCAGGCTACCATTACTCTTGCCATCTACCTATTTGGCATGCTCCTGCCCCTCGTCGACAGCTACGGGGG
CTACTTGATGCCGCTTAACCTCATCTTGTCCTACTTCTGGCTCACGTCCTTTATCTTCTCGGCCCAAGAC
TGGAGCGGCGATCGGTGCTACGACACGGGGCCCTTGTTTGGTCATTGCGGCAAGAAGCACACGATGGAGG
CATTCAACTTTCTAGGGCTGTAAGTCTCCATACTGTATTGGCCGGATGAGGGAATGCCGGGCTGACACTC
TGGGCCTAGCTTCTTCCTCCTGTGCAACACCCTTGCCGAGGGGATGCTTTGGAGGTCGCACCGGAGCGAC
AAGACGCTCGTCAAGAACGGGACCGGCCATCATGCCGACCATCCCGTCGTGGTTTAGGAGTCAAGGTTGC
CATGATGTCCAGCTTCATTTCCAAGGCGTATCCAAGGCCGTCTTGGAAGTGTCTTCTGGGCCAGAGCTTG
TATTTGCCGGCGAGCATTTAATGGCATGCGATGGATGGTCCGGCGCCATCGAGCTGCTGGTAGGACAATT
GTGAGATGACTGTTGATTCCCAGACACGGTCAATGTATTTAAGTGTCGAAGACCCCCAACGGGTAACTCG
GGCTCATGATGATGCTCGCTGTGTTGCCGCAATTGTTTTTTTGGGGACATCTCACGGGACTTCCATCGGA
TCGCTCTCCCGGCCACTCTCTTGACAATTCCCGGCCTCGTCCGTGGTGAGAGGATAAGGCAGTGAGTGAC
ACGGCATTGTGACGTGACCGATGAAGCCACTGATGTTCATTTGGCGCTACGGTTAGGTTTCGCTGGCCTC
TTCAGCTGGTATGTATTCGTACACCAGACTGAAAGGCGGCAACGGGGTGTACCTTAGTACCGTGCTGGGC
TCCGGCCAGTTTGTCGTATTTCCGTTAGTACATCCCAGATAGCTGGGGTACACTGTACATACGTACTAAA
GCAGGGGCTTGCAAGCTCGACACTAACGGTTCACGGACTGACTCGCCGTAGCTTCTTCACCTTGGACCGT
CGCCTTCGCTTCACCGACCAAACTTCCTTCCCCCTCTTTCCTCTCTCCCCTCTCATCAACCCCCCCCGAC
TGTTCGGCTACTGTCCAGCAACGCTCCAATTCGGACTAACCGCTGCTCCGAACGCGCCCGTACGTCTCTA
CGTCTCAGCCGCCCCTCCAGTACTCGGCGGCGTCGTCATCGCCGCTGCTCAGCCGTTGCGCCCCCTTGCC
CCCTTGCGCCTTTGCTCGCAGCAACCGTCATGACCATTGCCTCGCTCGCGACGCCCAACTGGGTCTCGTA
CTCGGTCACCACCGCACCTCTATAGCCGGTACGTCTCAGCCGCCCCTCCAGTACTCGGCGGCGTCGTCAT
CGCCGCTGCTCAGCCGTTGAGCTGACTCGCCCCCTTGCGCCTTTGCTCGCAGCAACCGTCATGACCATTG
CCTCGCTCGCGACGCCCAACTGGGTCTCGTACTCGGTCACCACCGCAAAAGGCGAGACGTTTGAAAAGAA
CATTGGCCTGCACAAGAGCTGCTCCAACCTCGACTCTCCACAATGCCGCGTCTTTCCCTCGCCCGAGCTG
TGTCAGGCTGGCGAGCGCTACTTTTGCTCCATGTGGCGCACCGTCGGCTTCATGGCCTCATTTGCCACCA
TCCTGTGCCTTGCCGGCCTTGTCACCTTTCTCGTCATTATGCGTGGCGGCAAGTACAAGCGCGAGACGGG
TTGGCACTTTGTCGCGGGAATGCTGTCGCTCGTCGCCATTGTCGAGCTCGTCATGATCTCCCTTGTCGTA
CGTATATGCCTCGGCGTGCGCGGCGGGTGTGGTTGCATGCACTCGGAACTGCGCTGACACTTGGTCTACC
AGGCCTATCTATTTGAGCATGACGACCAGTTCACCATACCCGGTTGGAATCTCGACTTTTCGTGGTATCT
TAGCACCGTCAGCGCCATATTTTGCCTCGTGTCCGCCGCCGGGTTGGCCCTCTCGGCATACCTGCTACCG
CCGGAACAGGGCTACGAGTTCTTGCAAGATTCGGGCGACGCCTAGGTGTGTGGGCGTCTTGTCGCCGTTT
CACATGGCTTCTTTCGTCTTTGGGGGATTTCGCTGGACAGACAACGGACATGGTACATAATGGGGTAAGG
GGTACGGTACGGCGTTGGGCGAGTCTGTGCTTTGAGCGCCTGCTCATTCCGAATCTGGGCTCTCTGCCAC
GGCGGTTGAGCCGACGTCATGGAATGCGGGGATGTATGAAGGTAATGGGTCTTGTCGATACGTGGACCAG
GCGGGTGAAATGGGCACTCACTTGGGTATGTACCAACAAGGGGGACATGGGCCTATCACGGCGTCGTTTG
GCTGCAAAGGATGATGCCGGCAGTCGACGATGGGTGAGGAAGAAGTTCCATGGAGGCGGGAGTGACAAAA
CAGTGCCTGTACTTCGTACGAAGTAACCACATTCCGGTAACTTGGCAGTCCGTGGGCAGCGCCTCCGGTC
GATGACCCTGCGGATCACCCAGACTGGCTGTGGAAAGACAGGTCGTCTCGACGTCAGACGTTGCTCACTG
TGACGGCCAATGACGTCCCCAGGAACCAGCCGAGATGGCGGGTTATTGTTGGCCGAGGACATTCCCCAGC
CCCGGCATTCGTGCAACGGCTCGGACAGTTTGCCTTGGAAAAGGATTTATATGTATGTACTACACCACAC
ATGCTTGACTCCTGGCTCTTTTATTCTGGCAAGACAAGCGTCTTCGACACTCGGCTGCATGTGGCACCTT
TCTCGCCAGTGAGCCCTTGGCCAGGGAGCCCTTGGCCAGTCTTGGCCAGTGAGCCCTTGGCCAGTGAGCC
CTTGGCCAGTGAGCCCTTGGCCAGTGAGCCCTTGGCCAGTGAGCCCTTGGCCAGTGAAGTGAGCCCTTGG
GCGCCACGCCCCGAGTGGTATTCTCGGGAGACGCGGCCATGTCTCGACTGCTACTAGGCACCTTGTCCCA
GTATGTACGTACGAGTTACCTGCGCAGGTCAAAGGCGACAAGCACGGGTGCATGCAGCAACTCGGGAGCC
CATGCCGCCGAATCCTGTCAGCATGCAGCGCCCGTTACACCACCACATGCATAGCCATTGCAGGATGCTT
CCCCGCGCCCTCGACTCTAGCGCCCTCGACTCTAGAGGCTTGGAGCGAGTAGCTTGGAGCGGGGAAGGTC
AGCTTTTACGCACGCGGAGGACAGTATGACCCGCGGCTGAGGTCAACTGCTTTGCGGGCGGGGGGGCATG
GCATTCCATAAGCACCAGAAGGAAGACGGACGAGACGAGCATGGTCCTTTTGCTATCGCTGGCCTCGAGC
TTGAGCCGGCCCGTCTCGGAATCAGTCCGAACTGTCACGGTTTCGGGCATTTGTTGGGTAGGCCATGTTC
CCCCCTTGAAACTGTACGGACCGTCTCTGGAAGGAATCACATATTTGGACAAACATGTGAAACATGGGGG
AGTGAGTGCCGCCCCCGGACCGTCGGACCGTCTCTGGAAGGAATCACATATTTGGACAAACATGTGAAAC
ATGGGGGCGTGAGTCCGATTGAGAGATTGAGAAGAAGGAGAAGAAGTCGCGGCAGGGCCATGTTTGCTCG
CCACGTGTTGGCGCGCTCGCACACATGGCCGTGCCGGCATCTCGAACTGATGCATGTATTCGTACCACAG
TACTTCTGTGCGTGCAATAATAATGCTTGGCTCGGCATAGAGTTCAATAATGCCCTTTCCCACGTGCTTG
TTTGGCTGCGTCTTCAGCCCGGCCAACGAGATGCCTGTCCACCCACCCCATGGTGCATGACGGTCCCTTG
GCACGGCGGAGCGACGACTTAGCGCCGAAGCCAAAGGCAAACTGCCAACGGTCGCTGGATTGAAGACTGA
CCGTCAAGGACAATGGGCGCCAAACCGCTGCACAAGCATGGCATGACCGCCCCTGGCCCATTGGACCTCG
CCGTGCTGAAACATGGCAGACGACTTGTTTGCTCGCCCAATTCCGGGCTCTGATGCTTCCGCGCCAGTTT
CGCGCCTTGCCGCTGCCCTTTTCCCCTCTCGTGTCATCAATACCTACCTACCCTACGTTGATGGGTTGAT
GGGCCGTCGACAGCGTTGCATGAGGAAGATGCTCTGCATATAACATGCATGCATGCATGTATGTAGTACA
GTACTTCGTACTACGAAGTACATACATACCATCCTGATTAAAAGTGCGTGGATCAGGTTTCTTTATCGCA
ACTCCATCCACTAGCGGGCCCTGTACAGATAGTATGTTCCATCTGTACGAGTTACATACCCTTGCACCTA
ACCTACTCGGCGTGTACAGCCAGGGTAGGTATCGGATATAGATGGTAACTCGTACGAATAGACTCGCGTG
ATTAATTAAGCAAAGCTTGCTTTGCGCTACGAAGAACACAGAATGTGTGCAAGTTGCGGCAAGCCGCTTT
GCTTACTTAATATGTGTAGTGAGCTTTTTTGTTGCAAGGGTCCCCTGCCAGAAAACGAAGTACGGCGATT
GGCTGTCGCGAAATGACACGCTATGATTGGATAGAGTCTAAAAATCCAGTGCGCTCATTGGCTATAGTAG
GGCCGGGGTTAAACCGGCCAAAAAATCCAGTGCGGCTATTGGCTACCTGTCCAATGGAGTCTAAACGGTG
TTGACTAATGACATCCTTCACGGCTATTGCCTGCCTGCCATAGGTGCCCTGGCTACGAAGTACAGGAAAA
AAAATAGCTTGGTGCCGCGGGCACAGCAAAGCTTTGCTGGACCTCACTGATCCTGATCAGTGGCGGCCCC
TGCGCAGGGTGAGGCTCTGGCGCGAACGTTTCGGCTTCCATCGCTCTCGACGCAGCTTCAAGTGGCTTCT
AACACGTACATAGATATAGGCGCACGTGGCGAAGCGTCCGTCAGTTCCTCTCTGTGCTCTGTGACATCTG
AAGGCATCGAGGTGCGTGTGTGAATTTGGTGATGTGCGTGTGCCATCAAGCACAGATGGCCGGCCCCCCG
TGCGTTCCTCCCGGGAGCCTCCCGCCAGTCATCCATCTGAGTTTGCGCACACAGGGTCCCCGGTCCGTCT
CGGTACGATCTGTCTCCACTCCTTTGCAATTGTGGTCGGCGGCCTCCGGAAGAAAAAGACAAAAACCAAC
AAACGCCAAGTCAACACGCGCCTAGAGTCGGGGGTCCTGACTCGTGCCCGCTCCTTTGCCCCTTTTGTGC
CGCCGGGTATGTATGTATGTATGTACCTACCTACTTCGTAGGTATGTAGGTAGGTACCTATGTATGTACG
ACTTGTCATACAAAGTCCATACACCTCTGCCAAAAGTCTCACCAAAAGGTAGGAGGACAAGGATTCATCT
AAGGTTCTTCGCAGGTAGTATATACCCAATCCCCGTGCTTGGATAAATCATAATGCTAGCACGTGTCTAG
CCCCCGATCTCGGCAGCTGGATTCCGGTGGCGCTGGCTTTTGCTTCCCTACGTCGAGGGCTCCTCTGAGA
TGCCTGAAAAGCAGGCACTTGACGTGATGTGTACTTCGTAGTGTCTCTTCCACTTGGTGGATGGGATACC
CATGTCATTCTACGGATACGAAGTAGGTAGGTACTTCGTAGGTACATACCTATTCGTACAAGAGGGTAGA
AGATGGCTGGCGGTTGAACGCCGTCGTGATTGGCTGCGCCATCGACTTCTCGAATGCTTCGAGAACTTGG
TCTTGGCAGCAAGTCTCAGCTGGGGGAATTTGATGCTTGTACATACATAGGTATGTATCCTATCCTTCAT
TCTTCGTATGGATACTTCGTATATACGAAGTAGGTACATATAGCGCTTTCCCTAAAAGATTGTAGGTTAA
TTTTTATCTTATTAGGTCGGGAAGGTACGTACCTAAGCCCCTCGCCGGTACGTACCGACGTAAGCTAAGG
TATGTACCGACGTAAAAAATCACTTTAAAAGTAAAAAAAGTATATAGGTAGCTTTATTCCTTCGTTTTTA
ATGCGCTAGGGCTTAAAACGTAAATAAAATTAGTAAGGGAGATAGAGCGCGTCTCTACGAGTATAAAGAT
ACTAGTCTTTTCTCTTAGGTTATTTATTATTATAGCGAAAGTTAAGAGTTTATCTAACCGTTTCCCTTAG
TTATTTCTACTACGTTTTTAATTTTTTTACCGGCTATATAATAGCGTACTTTTATAATACTATAATTAAG
TCCTTTTTAGTAAAGTACTAGCTACCGGCGCTAAAGGATATTACTACTATGCTTTAGTAGGAAAATCCTC
TTACCGTTAAAGATTATATATTATAAGAGAGGGGTTAGAAGTTAAACTCTATAAGGCCTACTTTTTATAC
TAAAGTCTCCCGCCCGCCTATCTCCCGCCTATACTAATTTTCTATTAGTAAAGGAGGTTAGTAAGAACTA
TTACTAACTTATAAATAATTTACTTTCTTTAAGCACTCTTCCTTAGCCTTTTACTAAGCTTTACCCTTAG
TTTTCTATTATTATTATATCCTCTTTCTTTATATAGCTTAAGAGCTTTTTACTAAGATCTTAGGTAATCT
AATTTAACCCTAAGGGGCTTTTAACTCCTCTTAGGCCGCTTCCGACCCTTATATCCTATCCTTATTGTCC
TTACTATAGCAACCCGCTAAGAGTTAAAGAAGAACGTAGAAACTATATAGCCCTTATCCGACGAGAGCTT
TAAGTCTAATAGCGAGAGCTTATAGTTTACGAACGAAAGCGGCTTTTATTCCTTTAATAGCTATAAAGGC
TACTTAAAGGCCTAAGCCGGTACTTAAGCCGGCGAAGAGGCCTAAGATCGTAAGACTTTTACCTACCTTA
ATATTAAATTAAGGTATATTTAATATCGGCACGCCGCCTGCCGTAGCTAGGTCCGCCGCTTATACTACTA
CTACCGCCGCTGCTAATAAGGCAGGTCTTATAGCATAATTCGAGGCGGTATACGCGCTTGTGAGAGAGAC
CGCCTATATTGCGTTTAATACCGCCCCTACCGGCGCTTACGATACTATCGCTTTTCCCCTCGCCCCTAAC
GGCGCCTTTAACGGCGCCGCTCCTAACGTCGCTGCCTTAGGAGCTTACCTAGCACTCGCCCTTAATATTG
CCCCCGCGGAGGACGATACTAATACTAATACTAGTAGAGGGGTCTTAGGTCTAGGGCTAGAGGACGAGGA
AGAGGACGAGGGCGAGGGCGAGGGCGAGGATATGCCTATATATAGGCGGGTTGCCGATCTTACTATAGCT
AACTAACGCCTATAGATTAAGACCTTATAGTTAATCGCTATAATATTAGTTCCGGATATTATAATAGCCT
TTAGTCTTTCGTAAAGGCAGGTTTACTATATATTAAGCTATAATATAACGCCGGCCTATAAGAATAGTAG
ACGCCCTTTAATTATACCGAGACCTCTTTTAGATAGTCTTAAAAGTATAATTTATACGCTAAAGAAGACT
AAGCGGTTCTTATTACCTATATAGCTACGTAAAGCTATTCCTAAGCTTCGCCTCTATAGTAGTAAGGCTA
TACGTAACGCTCTTAGCGTAATTAAAGCCCGACGCTAACTTTAACGGGTATAGCCTAACCTAGAAACATC
CTAGCGTATACGGATTAAGTTTACTCTTCGTTAGCGGTATCTTACTAAGGAAGATTAAGAATAATAGATC
TAGTCTAACGAGACCTATATTACTAGCGTCCCTCGTCGCCGCTAGATAATACTCTTTCTAGGTTAGTCCT
TTCTTAATTATCTCTTTATATATTTTATATATCGTATTAATCTTTATTAGACGAGAACCTAAACGATTTT
AGTAAGTCTAAACTTAGGTATAAAGGTATTATATTCTAGGCCTACTTCGCCGGCGTAGAGAAAGGCATAT
ATAAATTATAGGATAAAGTAGCTTTAGGCTACGCAACGGTAGAGTCTTATTCTAAGTATATTTTACCTTT
TTTCTAAGACTTTTAGATTTAGCGGAAGGAATTTACGATTTAGTAAGATAATGCCCTAACGCACGCAGCC
GCCTCTATATAAGAGGTTATTATAAGGCTCTTTCCGGATGTAAAGCTAGCCGTATAGCCGCCTTATAGCC
TTAATCTTAACCTAATTAAGCATATTTAGTCGTAGATAAAGTTATAGATTAATAATAAGTATATATAATA
GCGGCCTATAGGCCTTATGCTCGAAGGTGCTATTATTAATGCTTAAAACGCTATTTCTAACGATTTTCTG
CTATAGTTAGTGCATTCGATACTAAAGAGGCTTTAAGCTATGCTTAAGGCGGGCGGCGGATATACTAGAT
ACTAATTAATATTCTAGTACCTTTATTAATACTGCTTTTCGCTTGTTTCTTATATATCTTTTAGTATTAT
TATATATCTCTTATCTTAGCGGCAATATACACCACCCTTGTTAAAAGGCGGAAAAAAGGGGGCCCTAATT
CACATGTTTACAATCTTTTAGGGATATGGCTGTACATACTATATACATAAGGTTGTCGAAGTCTGTGTCG
AGCAGCATGTGCATGCATAATGCATAATACATTGCCCCCCTCCAGCGGCATATCCGAAACATGGGTCGGC
GGGCTGCCCCGGCCCCACGACCTACCTAATCGGTCCAGCCTGCCAGCCTGGCCCTCCCCCCGCTACAGAG
GCTCTTGTATTCGTACTTTGTACTGTACAACATGCTCCACGATGCCCTGCTTGCGATGCCACCCACCACC
TCACTTCAGGTTGGGCTCGAGATGCCAATGCCGCACGGCATATCCGAAACATGGGTCGGCGGGCTGCCCC
GGCCCCACGACCTACCTAATCGGTCCAGCCTGCCAGCCTGGCCCTCCCCCCGCTACAGAGGCTCTTGTAT
TCGTACTTTGTACTGTACAACATGCTCCACGATGCCCTGCTTGCGATGCCACCCACCACCTCACTTCAGG
TTGGGCTCGAGATGCCAATGCCGCACAGATCAAGGATTCAAGGATCCTCTCTCACCACCTCCACGCCCCC
TGCCCACCACCTCACTTCAGGTTGGGCTCGAGATGCCAATGCCGCACAAACGACGTGATCAAGGATCCTC
TCTCACCACCTCCACGTCCCCTGCCGTACTGTAGACGGAGCCTCTCGAGAACTCAGACAAGGGGGGACCG
CTGTACATACATTACGCCAGGCTCTTTTCCTGTCCAATTCCCTCTCCTCATTCTCCCCTGGTCCCTTGAA
TCCTCTTTTTCCGTCCCTTTCCTCTGTCCGCTTCGTTGCTGCGCCGTGCTTTGCTCTCACTCACCTACAA
CGTACGAATACACATACATCATACATACATACATGCACTCAAGCCAAGGCCGACGTCGACGAGTTTGCTT
GCTTGGATAGGTATTGTACCTGACACGCCCCTCCATTCCTGCCAAACGACAAGCGCCGAACGCCGACGGA
CGAAACGAAGCGTGTCGAAGCCAACTCTCACCCCCCCCCCCCCCCNNNNNNNNNNNNNNNNNNNNNNNNN
NNCCCACCCCCCCCCCCCCCCCCCCTCCCGAGGCGCCTCGGAGGCCGTCGTCGCACTCTAGCAACATCGC
ATCTCTCTTCTTCCATCGTCTCATCACTCCCATCGCTCCTGAGCAAGGTCGCGCCTCGTGACTTGGACGC
CCGCTCTCTGGGGCTCCCCAACACTCTCAAGTTTGTTTGGTTGCTTGGCATCCCTCGTCCTTGGATCCCT
CGTCCTTGGCCCCCCGCTTCCCGACCCAAGCACCCGCGCCGCTTGCACTCTCAACATGTGCTTTGGCATC
CGCAGCAAGGACAATGGCGACAACATCCGCTCCCGCGACATTGATCGCGTTCTGCGCCAGGACGAGAAGC
GCATGGCCAAAGAGGTCAAGCTATTACTGCTAGGTACGTATACACCCACTTGCCACTTGCGAGCTCTGCA
AGCCGCTGAAGACCGTTTTTTTTTTTTTTCCGCCGCCGCCGACACGGCTCAGTTCGTAGAGGCCTGCTGT
TGCGTGCTCGTTATCGTCTGTGTATTCGTACGAAGTACACATGTACCGTCTGGTCCCACCCATTGACATG
CCGAAACAGGAGCCGGTGAATCGGGCAAATCGACAATTCTCAAGCAGATGAAGCTCATCTACTCGCAAGG
CTTCAACAACCATGAGAGGCTCGAGTGGAAGCTCGTCATATTCAGCAACATTGTCCAATCCTTTCGCACC
ATATCAGAGGCCATGTCCGAAATGGGCTACCAGTTTGACAACTCTGACAACGAGGTCAGTCGCCCCCCTC
TTGTCTCCTTTTCACTTGCAGTCCTGTCTCGGCGGATTCTGCAATTATCCGTCGCCAACTCTAAAATGGG
GGGTTGACTGACTCGGCCTACACAGAAATACATGGCCCACCTCCTCCTGGAGCGCGAAGTCGGCCTGCAA
GAGAGCTTGCCGCGTGATTACGTCGAGCCGATCAAGGCCCTCTGGCAGGACAGCGGCGTCAAGGCCGTCA
TTGCCAAGGGGAACGAGTACGCGCTGCACGACAACCTGGCATAGTAGGTCCCCTGCTGGCCAATATGGGA
TCACCTCGACATGATGGCTGACTTGGGGCCTTGCAGCTTCCTCGACGATGTTGACCGCATTTGGGCCCAT
GACTTTATCCCCAGCAACCAGGACGTTCTCCGCTCCCGGCTGCGGACGACGGGAATCACGGAAACCGTAT
TCGACTTGGGCCAGCTCACCTATCGCATGTTCGACGTCGGCGGCCAGAGATCGGAGCGAAAGAAGTGGAT
CCACTGCTTCGAGAACGTCAACTGTCTCCTCTTCCTCGTGGCCATTAGCGGCTACGACCAGTGCCTGGTG
GAAGACAAGGATGGGGTCAGGCTATTCCTGTTCTTTCAGCCCCTTGTCTCCCTCGTCCTTTTCCATTCTG
GCGCACGAGGAAGCTGACCGGACACTTTTAGAACCAAATGAATGAGGCCCTTATGCTGTGGGAGTCCATC
GCCAACTCTCACTGGTTCGCGAAATCAGCCATGATTCTTTTCCTCAACAAGATGGACCTGTTCAAGGAAA
AGCTCCCCCATAGCCCCATCGGTCAGCATGGCTTCACCGACTACCATGGGCCGGAAGACGACTGGAAGGC
AGCGAGCAAGTACTTCCTCGACAAGTTCCGCGCGCTCAGCCGGAACCCGGAAAAGGATATTTACGGCCAC
TTCACCAACGCAACAGATACCAATTTGCTCAAGATTACCATGAGCTCCGTGCAGGACATGATTATTCAGC
GCAATCTCAAGCAGCTGATTCTGTGAGCCACCAGCCCGCTCAAGCACTGGGACACTCACTGGCTGCGCAA
CTTGGTCTACATCAGAGATGGATGGCCGTAATTCTCGCCTCAGTTCTGCATCGATTTTGCATCGCCGGTG
CGAATATACATCTCCGGCCCAACGCGACGCCCTCTCACCGTGCTGCGCCCGTGATGCGGTGGGGTGGCCA
CAATACGCGCAAGACGTGCGACGGACTGGACAAGTCTGTACGATTATGTGGATTTCACGGCCGGTAATAC
GCTTTACCTTTTTCATGGCTTTCTCTCTTGTTCTTGGCCATGTATCCTTCTGGACTTCCTTCCATTGAAG
CATGTCATGTATATGCATCGAAGTGTATATGCATCGAAGCCCCTGCGGTCGAGGTTGCCGAGCCACGGGT
TGGGACTGGCAGGGGAGGGATATCGAAAAGAGAGCTCAGCTACGCTCGTGGGCCCCGAGCAGACGCCCTC
GTTACACGCAAAGGTTACAGGGAGCGCCACTGGCAGGTGCCTGCCTGGGGCGGTGCACGGCCGATGCTGG
ACGCTACAGCCGAGACGATGGGCTTGGTGGATGCGAGCTGGACGACGTGGAGAGCACTGATTTAACGAAT
GATACCCAGGCCTGAGAGCGGACGGGGGCCTGTCAATGTCGTTGGCGAGGATTGGAAAGAGGCCAAATGC
TGGGAACTGACGCGCCAAGGGAAAATGAAGGAATTAAGAGTAAGGAAAGTTGAAGATCAATGTCTCAGAG
GCGAAGGCGCCAGTCGAACCAGACAGGCCGACACAGTGCCTCGAGATGGGACCGTGACGAGTTCAAGTCG
CACAGACTTGCTGACCGGCTTGGCTGGCTTGGCTGGCTGGCAGCGAGACGGGGCGGAGCTGGTGAAGGCG
CGTTTGTGTTGGAGATGAAGAGTCTTGCCGGAGCTGCAACGCCCTTTGGTTCCCAGACATGAGGGAGACG
AGATGAGGCAACCTATTTTTCTTCAGGCCATCCCAGGCGTCCAGAGTGCACTTTTCCCAAAAGTCCACGT
CTTTGTGAGTCATGTTGGACGGCCGCAAGTCGCCACGTACTTCGTATGAGCCGGCGATGATGAGTTTGCT
GCAGATGAAAGGGAAATGGAGAGACACGGATGGAAGTCTGCATTCCTTCCGGCAGACGTCTCCACTTTTA
GGTACCCCCTCCCCCAGACGGGGAATTTGCACTACTGCCAAGCATATTTTGTGCCTGTTCCCTGGCCTTT
TGACGGGCTCTCCTCGTCCCCTTTCGACCACTGATGCTCGCCGACGTGACAAGCAGACTGACGGACCGAC
ATGTCGGCTTTCAATGGACGCAGCAGCTCCCTCGGCAGATCGATGACCATCTGATATGGGAAGGGCAGGG
CGGTGAAGAACGACTGGAGGGACGCGAGATGACGGCCTGCTCGACTATGAATAACCCACCTTTGCCTGCT
CGTCACGTCTCTCTGATGGCATCCAGTCGCTGCCCGACCGACCCGCCTGACCCCTCTCCTCCTCCTCCCC
CTCCTCTCTCCCCTCTCCTCTGCCCCAGTTAGTGGGCTGCCATCCTCGTCCCCCCTCTTCACCATGCTTT
CGCCGTCGCGGGTCGTGCTGTCCGGCCTTGTCGGCCTAGCAGTCTTGAAGCATGGCACGGTCCTGGCGGC
GACCAGCAGCAGCCAGAGCAGAGGCGGCGTCATCACCGATGACACCTACTTCTACGGCCAGTCGCCCCCC
GTGTATCCCTCGCGTAAGTTGCCGCCGTCGTGGGTTGGATGGGTTGGAGCCCCGCTTGCTGACGCTCATT
GCTCTCGCTGTCCAGCCCAGATGACGGGAGGTGACTGGGTACATGCCCACAAGATGGCCCTGGATCTGGT
TGGCAAGATGACGCTCGAGGAAAAGGTATGAGTCTGCATCCTGCCCCCCCTCTTGGCTTGCTGGTCCCGA
TGATTGACTCTTGTCTATATGCAGGTCAGCCTCACGGGCGGCGTCGATCTCGGCACCGGCTGTTCGGGCT
CCATTGCCCCCATTGAGCGCCTCGGCTTCCCGGGCATGTGTCTTAGCGACGCCGGCAACGGCCTTCGCGG
CACCGACTTTGTCAATTCCTATCCCAGCGGCATCCACGTCGGCACCAGGTGAGGGCATCCGATGGTCTCT
GGCTTATCTTGACTGCCTGCTTGCTTACAAACGTCACAAGCTGGAACAAGAACCTCGCCCGCCGGCGCGG
CGCTGCCATGGCCGCCGAGTTTCGCCGCAAGGGCGTAAACGTGCTGCTCGGTCCCGTCGTCGGCCCGGCC
TGGCGTGTCGTCCGTGGCGGCAGAAACTGGGAGGGCTTCTCCGTTGACCCTTACCTCTCTGGCTTGCTCG
TCTCTGAGAGCGTTCAGGGCATCCAGGCTCAAGGTGTCCAGGCCAGTGTCAAGGTTGGTACCTCACGAGG
CCCAACTTGGGCGTCACTTAGTGACTGTCTTGCCAGCACTTTGTCGCCAATGAGCAAGAGACCTATCGCA
GGCCCTCGGCCTCGGGTGCGGATGAGGCCATATCCTCCAACGTTGACGACAAGACGATGCATGAGCTGTA
CCTCTGGTAAGTCGCCGCCCAAATGTCATCGTCGCCCCTCTCCTCCTGACACAACGCTCCCGCCCAGGCC
CTTCCAAGACGCTGTCAGGGCCGGAGCCGGCAACATCATGTGCTCATACCAGCGCATCAACAACTCCTAC
GGATGCGCCAACAGCAAGACTCTCAACGGACTGCTCAAAACCGAGCTGGGCTTTCAGGTGCGTCCATCGA
AGCAGCCAGAAGGCGCACTGCTCGTAGATGCGCTGACCTGTGTTGCAGGGATTCGTGGTGGCCGACTGGG
ACGCCCAGTCCGCCGGCGTTGCGACCGCTCTGGCTGGGCTGGACTTGGCCATGCCCAACGGCGACAAGTT
TTGGGGCCCAAGCCTGGTCGAGGCTGTCAAGAATGGTTCCGTGCCCGAGGCTCGTCTGGATGACATGGTG
ACAAGGTAGGCCCCTCGATGCCCCTTGGCGTGTACTCTCCACAAGTTTGACGCTCGACTCCCCTAGAATC
ATGACTACGTGGTATCAGTTCAAGCAGGATAAAATCTTCACCAAGCCCGGCATCGGCATGCCCAAGGACC
TGACAAAGCCGCACGAGGCCATCGAGGGCCGCGCCGCTGGCGCCCTGCCCGTGCTTCTTGTGGGAGCCGT
CGAGGGGCACGTTCTCGTCAAAAACAACAAGAAGACGCTTCCCCTGAAGAGGCCTCGCATGCTGTCCCTC
TTCGGGTACTCGGCCAAGTCTCCCGACACTTATACGCCTGGTTCGGGGCTGCTCGCGTCTGCGTCTTGGG
CAATCGGTGCCGAGTCAATTGACGTGATTGAGGTCGGCCAGACTCTCCTTGATTCCAGACCCAGTCCAAA
CTACTCGACCATTGGCAAGAAAGGCACACTTTTCGGCGGGGGCGGCTCTGGAGCCACGACGCCTGCCGTC
TTCACGTCCCCTTTTGAGTCTCTCAAGACCAAGGCAGCCCACGAGGACACGGCCATTTACTACGACTTTG
AATCGGCCGAGCCGGCCGTCGATGCGCTCTCGGACGCGTGCATCGTGTTTGGCAACGCCTGGGCATGCGA
GGGCTACGACCGCCCGGCCATCGACGACGAATACACGGATNNNNNNNNNNNNNNNNNNNNNNNNNNNNNN
NNNNNNNNNNNNNNNNNNNTGATCAAGTGATCAAGGCGGTGGCGAAGCAGGGCGCAAAGACCATTGTCGT
TTTCCACAACGCCGGCCCCCGCCTCGTCGACTCGTTTGTCGACCACCCCAACGTCACGGCCGTCATCTTT
GCGCACCTCCCGGGACGCGACAGCGGCGAGGCCCTCGTCTCGTTGCTCTACGGCGACTCGAATCCTTCGG
GCAAGCTATCGTACACGGTGGCCAAGAAGGACAGCGACTACGGTCACTTGCTAGACCCGGATCTGCCACA
TGGCAAGTACAGGAAGTTTCCTCAATCCGACTTTTCCGAGGGCACCTACCTCGACTACAAGTACTTTGAC
AAGCACGGCATCGAGCCCCGTTACGAGTTTGGCTTTGGACTCAGCTATACGACGTTTGCCTTTTCCGACC
TGTCGATGAGGTTCCCCCGAGTCGCCAACAAGGGCCCCTTTCCCGTCGGCGCCGTTGCCGCGGGCGGTGC
GACTGATCTATGGGACGTCGTGGCCGTGGTCAGCGTGTCGGTGTGCAACACGGGGGCCAGGGCCGGGGCC
GAGGTGGCGCAACTGTACGTGGGCATACCCGGCGGGCCGGCGAGGCAGCTGCGCGGGTTCGACAAGCCGT
ACCTTGTGCCGGGCGAGCGGCGGCTCGTGTCGTTTGAGCTGACGAGGCGGGACCTGAGCGTCTGGGACAC
GACGGCGCAGAAGTGGAGGCTCCAGAAGGGCACGCACCGCATCCATGTCGGCAACAGCAGTCGCAACCTG
CCGCTCACGGCCACGCTCGACATCTGAGGGCGGGGGTGAGTAGTCGCGGCGCTGCTTGTGTATATATCCG
CGAGAGACGATTCATGATGGTGATGATGAAGGAAAAGGGTTGACGATGATATGGTAACGTACATGCTGGT
CATGAAGACGAAGGCTTCATCGATTTCGTTAATAGTATGAAATAGGGAGGGTAAGTGATTCCAGTTACCC
TAGAGTCCAGCACATGGTCAAGGCTGCAGACACGTCCCCCTCCATCAACACCCCTGTGATGCAATCGATC
GAGATTGGCGATGGGGTGTGTGCCGTCGCGGGCGCGCGTCGTAAGCGGGATGGCGCGGGGGCGCGGCGGC
GGCGTTTCCCTAATGGTTTGGCCTCGTTTGGCTTGGCCTCGTTGTCCCTGTTCCCCGAGCAAGGAAGTCG
GTCCGTGTCGTGTGTTGGGCCCGGGGAACTTGGACTGTGCTCTTCCGAGTTGGCGGCCCCGTTTCCCCGT
CCCATGCTGCCTGTCCCCGGTGGTTTCCAGATGGAGATTTGACCGAGCAAGGACCCCAGATGTGTTTCGG
GGCTGACAATGAAGCGTTGCTGGCCCGCACAGGCCCGGATCGGGCAGCGAGGGAGCACTCGTTTCAGGGG
TTGGCCAATCCATGTGGGCTTGTTGTCTCCTCGTCACATGTCGGTGGAGAGCGGCCTCTACTGGCTCTGG
CCCCGTGGGATCTGTGCGAAAACAAGGGACCTACATAGAGACACAAGATTATGCAGTCTCAGACGACGAG
TCGTGGATGGATGCGGCTGAGCGATGGCGTGCACGGTGCAGAACCGCCGTGATGGAGGCATGCTGCCGTT
GGTGAGGGTGAAGATGGCCTGGACAGCGGCTTATGGCCCCCAGGGGGCATCGCCACAAGCCCCCAGGGGG
CATGGACAACAAGAGAGGGCTGGGCCAATGCGACAGTGACGAGAAGCTGCTGCATGCCAGCCGTGGCATT
CGTACTTTGTACTTGCATACGGGATGTGTGCTGTCCTCTTCCTTTGCCGAAAGCCAGCTCTTGAGCTTGA
GCTTGGGCTGACAGACTCGACTTGCCAGTACAGCAAGTGCTGACGGATCCTATTCTGCAACCCCATGGCT
GACTCGCGGTGCAGTCCAGCCCGACTGCAGTCATGATGGTGAGGCTGGCCATGACGCCTCGCGCAGCCGC
AGCTCGCGTCTGCGTCGCCCTCGCATTCCGAGGCGGTAAGGGAGCATGGTGCCGGTTGCCGGGAGCCAAC
AGATGTCTTTGTCTGTTGGAGACAGAGACGTCTGTTGGAGACAGAGACGTCTGTTGGAGACAGAGACGTC
TGTTGGAGACAGAGACGTCTGTTGGAGACAGAGACGTCTGTTGGAGACAGAGACGTCTGTTGGAGACAGA
GACGTCTGTTGGAGACAGAGACGTCTGTTGGAGACAGAGACGTCTGTTGGAGACAGAGACGTCTGTTGGA
GACAGAGACGTCTGTTGGAGACAGAGACGTCTGTTGGAGACAGAGACGTCTGTTGGAGACAGAGACGTCT
GTTGGAGACAGAGACGTCTGTTGGAGACAGAGACGTCTGTTGGAGGTCTGTTGGTCTGTTGGAGACAGAG
ACGTCTGTTGGAGACAGAGACGTCAGACATGATGCGGAAAAGGAAGGCCAGACAGCCAGACATGGAGACG
TCTGTTGGAGACAGAGACGTCAGACATGATGCGGAAAAGGATACCTTGTAGGCCAGACATGGTCAAGAGA
CATGGTCAAGTGGACAGAGAAAAGGGGCAACTGGGCGAGAATAGAAGAGCGAGGGCCGCACTCGCCGGGC
CTAATTCGAAAGACTGCCGTTGCCATGCACCTCGGTTGCCCGTGTTGGCCGACGCTGCATATACTTGAAA
CTAATACTCCTTCCACGGAGCAGACAGGCGTCTATAGTGTCCATGATATAGTGTGCCACATGCGGAAGGA
ATCGTCGCCCCGGCATGCCGAGAGGATCGTTTCTTCCGTACTCTGTACTCTCTATTCGTACTTTACTTGG
TACTCTCTCCACTCTCTAAAGCGCGGCAAGCAGGGGCGGCCGGCGTCTTATTGGACGGCCCGGGAGATGC
AGGCGTCCTCCGAGGGCTCTGTTTGTTTGTTCCGAGGAGAAGAAGCTGAAGCACGAACCCCGTTGACCGA
TGCCGTATTCGTACGCGCATGTATGTATGTATGTATGTATGTATGTACATACATACTCGATGACTGCTGT
ATATGTAGGACCCCAGATGGAAACACATGGCAGGTGCATGTATTATGTATTCCAGTTGGACTCGTCCCTC
GGCCATCCAACGGCCTGGGGAGCGAGCCTTGAAGCTCGGGTGCCAAGTAGGCAAACAGCCTTGAAGCTCG
GGTAGGCAAACAGCCCTGAACCTCGGGTAGGCAAAACATGGCTTTGCCTTGCATCCAACGACAAGACCCG
ATGCAGTGACGAGCGTCTCGTGGAAGCAACACGGCCTCTCCACGTCGGTCACGACATGTTACGGTGCCGA
AACTGGTATATATTACGGTGCCCTGTCTAATAGTGAAGCAGGGACAACGGAGCTCGCCTATCAAAGCTCC
TCCAACAGAGTCCTCCAACAGAGGCTTGAAGAAGACGACAAGACCAAGCATGCACGCTCGGCACAATCCA
GCCAAGATGCGGATGGATCGAGACCATGACGGGGAGCCGAAATGAGGACGGGGCAGCAGAGAAGACGTCT
CGTACATGAAAGATGGGGGAAACAGATATTACGTGCACGGCTTGCATCAGGGGGGTATAACACATAACAC
GGTATAACACGCAATGTAGCATGCCTTTACGCCAAAGTGACGAGTCATGCCATCGTCATCTGCAAGCAGT
ACGAGTACATACATACCTACCAATAGTATTCGTATTCGTAGTACGAAGTAGACCGGAGACGACAGGGGGG
GGGGTCGATCGTGACCGGATCCTGCCGTGACGCTTGGTTCAGGGGGCACAAGGACGCGAGAATCAGACTT
TACGAAGCACAGGGTACGGGACGTCGGACAAGATGGCCCGGGCCTTTTACGAAGACTCTGTACAAAGACT
CTGTACAAAGACTCTGTACGAAGCTGCTCTCGTGGCGCAACGGGCGCAACGAGCGGGCCATGTCCGTGGC
CGCCGGCAGCCGGCCGGTACGAGGCGGCGCCCATCTCGGCGAGTTTCCACACCGCACTTTGAAAGACTTT
TTTATATGTAAGCCAGCGGCCAGGACCCATCCGTGCTGTACGGAACAAGAGAAGAAAGAAGAATGAAAAG
GGCGGGTTTGTGCCGGCTGTCGGGCCGTCAGCACGTCAAGGTTGTTCAGACGACCCGTTCTCTAATCTCT
AATCTCGATATCCCGGGATATAGTCGAGTCGACGGCTCGATGGAACCCTCCCGGTCGAGCTGATGAAGCA
ACCACTCCCCTGCATGCGTGTCGTTGTTTGTTGCCTCGTCTGTCGAATCGAAACTGACCTGTCGCCTGCC
CAACGGCCCGGCGTGTCATGTCTGCTCCGGCCGAATCAAGGTGCTCGCATGGCGCTCTTCGGACGCACCT
CTGCGGTGGGTGGTGTATCTACTCACTCACCAGGCTGTGTGTTGAGCCCCTGCCGTGGTACATACATGCT
GATCAAGGACTGAGGGTTTCCACGAGGGGGTCGGCATGACCGAGGGGCATGGCCGAGGGGCATGGCCGAG
GTGCATGAACCGACAGAAAGAGGAGGCTGGTGAGATTGCTGATGCCGTGCGTGTGCCCGTACTCGTATCG
TGGTGATGACGGGACGCAATCTGGGACGGCGTGGAATGCGAGGCCACCGCCATCTATCCATCGGCCAAGC
GAGATGGACTAGTCGGCCAAGGATAAGTGACCAAGACACTTGGTCCCCCAACGGGTAATCGCACAAATCG
GATGCCGTTGCGTGGTAGAATTGTCGTTTGTGTTGCATGGGGGCGGGAGGCAAAGGATTCTGCAATGTGA
GATGTGATGATGCGAGAAAAGGTGGTGGTAAAAATATAAAAATATAAAAATAGCAGTGGACGAAATAGTC
GAGAACCAAAGAGACAATCACATGGCGGCGTGCTGACGTGGTATGATGGCATCGAGAATCAGAATCAGAC
AGCCATCTCGAGATGAGTCGATCAGATCCCAACGGCCTGGCCTGGCTCGTCGCACGCCCCCTCTGGCCGT
TCCTTTGCCCCTTTGTCGAGCCCTCTTGGTGCCGGTAAGGAAACTAAGGAAACATGTGCAATCGTGCGTC
GTGTGCCAAGCGAGGCAGATGCAGGCCATGTCTCCCTTGAGGAGGAGCGCTAATGCCGCATCGCCATCTC
GGCCCATCACCATACGAGTTGGTATACTACAGTAGCAGTATCCACGTAGTAGTAGCAGTATCTACAGTAG
TAGTAGCAGTATCTACAGTAGTATAGTAGTAGCAGCATCTACAGTAGTATCGAAACATGATATTCGTCAT
CTCGGCAGCAGTCACCATGTGGTCGAGAGTCACGGTTGGACGTGCCAGATGGGCGTCGCTTTGTTGGTTG
ATTGGCCTCGGATGCGACACGTTTCTCTCCGGCCCGTCTTTTGCATGTGCCACATGAGATGGCCGTGGTT
GAGCGTCAAGCCGGTCCTTCCGACTCGTCTGATCCGTCAGCTGCCAACGTCGAGGTCGAGTCTTGGGGAG
TCAAATGACGGCAGCCCCTTTTCTTGCATGTCGGTTGGCCGCATCCCCGTCTCGGGAGGAGCCTTTCCCC
TGTCCAGCCCTGCCTCGTACTTGCATGGCATGTGGCTTTTTGCAGATTCTGCAACCGCCGATGCCCATGC
TCGTTGAGAGGATGATGATGCGTACTTGGTACATATAACTCGTACATACTTGGTACGGATACGTCGAGTA
TAAGATGCGTGGTATAAGATGCGTGGAAGATGCGTGGTATAAGTTGGTGGTATAAGATGCGAGTATTAGA
ACACATCGTCACCCACACTCGAGGTCATGTTGACGTGTGCCAAGTTATACACACGACGACATGGAGCGCA
CTGTACGGAGCAGGACACAATGACGGGATACTACATAGGATCGATGCTCCGCATCAGACAGGGATGGGAG
AGAGAATTCCAGCCCCCCCCTTGTTGGAAAACCTTGTCCCACGGCCATGTGGTCTGGTCTGCATCTCTTA
CCATCAAGGCTGCCATGTGACATGACTCTTGTTGACTGCCGATTCGGCCTCTCCAACAGTATCCATCACT
GCCGAGTCGCCTCGGATGGCCCCTTGGCGTGACAGGTCGCTTGCCAAGGAGGAAGCAGGCAGCAGGCAGC
ACTCCACGGCCTGCATTAAAACCATGCTCGCGGGTCCCGATATCTCTCTGCGTTCCGGCCCCTCTTCCTC
CCCTGATGGCCAAAACCATGAAACCATGCTCGCGGGTCCCGATATCTCTCTGCGTTCCGGCCCCTCTTCC
TCCCCTGATGCTCCTCATGGCCTCATGGCCCCTTTCTCATGGCCCCTTCCTTCCCCTGATGGCCCCTTCC
TTCCGTCCCCTCTTCCTCGTTGGAAGCCTAGTTTGTTCTAGTCCCATTCAACCCTCTAGTACTACTACGA
ATACTTGCCCCTACTCAAACTCTCTTGTCGGCCAAATTGGCACCCTGCATGTGTCTGTACGGATACACAT
GCAGGGATCCATGCAATCCTCTTCCTCTTTTGGCCATGTCTCCCAGTGCGGCGGAAGATGTGGATGCGTC
GTCATGGTGAGGGGGGTGTCTGTGTGTTGTTACAGGCACGATGATGCACTCCAGATGCGAGGCACTTTTG
CACCAAGTACGGCGAAAGCCAAGGAGACGAGGCCCACGCACAACTCCCCTTGTCCCTTTCTTTTCTTGAC
CAAGAGTTGACCAAGAGTTGACCAAGAGTTGACCCCTTGGCCCACGCACAACTCCCCTTGTCCCTTTCTT
TTCTTGACCAAGAGTTGACCAAGAGTTGACCAAGAGTTGACCAAGAAGAGTTGACCAAGAGTTGACCAAG
AGAGGGCTCAGGTCGTGGAGCCTGACGGCCCGAGTTGCACGGCGTCGAGAATTAGGCACAAGACATATGA
CGGAGGGACGGGAGCCATCCGTTTTCGCCATTGCCATGCATGTGGTTTTCGTACGGCGCCTTGGGGAGCT
CCCGTTGCATCGGCGGCACCAAGCCATCGTGTCCGAGGCCTCTGCGATTCGCCTTGGGAACAACCGGCAT
ACAGCATTGCAGCATACATGCTGTATGCTGTATGCAAATACATGCTATGCTGTATGCAAGGTCAACATGG
GCAACGGTGAATCAAGGAGTATTCCGTGCGAGGCATTGGCTGAGTTGGCCGACGCATCTCGCGCCCCATC
CGTGATTTCCGTCGGAGCTCCCCGGCCCATGTCGAGCGTCGTTATTGGCACCGGGTGCTGCCACGGCACA
GCGTATGGACCGGCCATGGAACGCTGTGTTGCGGCGCACTATTTAGAGCAACACACATGACGAGAACCGA
CGGCTTTCATCCTATCGAACCTTGACTGCTCCTCTCTGTGCTCCAGTCTGTAGGACCCAAGACTCCAGAC
TCGTCTTGGTAGGACATGAACCCGGCTCCCTGCTGGCCCCATTTCTCTCTCGACGGCGCGCGGCATAAGC
CTAGGGCCCACCACGGCGCCGAGCTAATCGCGCCCGCCCTTGATCGTGGGGATACATACTTCGTAGATTC
AACGTCGATAGAGGGGNNNNNNNNNNCAAGCCGCCAAGCCGCCCCATCCGGCCAGCCGCATCACCTGAGG
TCGGCTGGAAAAGCAAATGGGATGGAGTTAAGACGTCGAAGATGAGCGAAGCCAAGCCGCCCCATCCGGC
CAGCCGCATCACCTGAGGTCGGCTGGAAAAGCAAATGGTATGGGACGACCCAGTTAAGACGACCCAGTCA
ATACGACCCAGTTTATACACGACCCAGTCAAGTCAACACACTGACTAGCCAGTGTGCGGCTGGCGTGGCC
GTAGTAGGGAATTCTAGCACGAGAATCTGGCGATAACCGAAACCCCCCATTCTCGCTTTGATTAGCCCAG
ATCTCTGGACAGGAAGACTATAGCGGCTAGCAGTATTCGTACATACTAGTGGTAATGCCTCTCCTGATTC
CTCGCAACGCTTGTCGGGGTCGGGGTCTTTGTGTGGAGAGCGTGAGATGTGCACAGTGTGGTTCTAAGCA
CTCGAAGGAGGATTTCTCAAGGTCAAGGACGCAGGGTCTGAATCAGGAATCAGGAAACATCTACGAAGTA
CCCAAGTCGTCTGTGCTTTTCATTACTAATCACGACCGGGAAATCCCGTGGCGGCCAACTACTAGTTACT
CTCCCCACTAACCTCTACAGAGTTTTCCGTCCGTTTTGCTTACCCATTTGCTCATCATCGTTGGTCCGTC
TCTCTCACCGCCATGGACCGTTGCCGTCATGGATCCGGGACCATCTGCCGTCACCCGAGAACGGACCCAT
CAGCTTGGAGAGATCGGACAGGGACCCGCCGCAATTTCCGGCGTGCGATGTGTGCGACAGTGAGGACATG
GACCCATGAAGAGGCCAATTACAGGTGCATGAGCCAAGACCGAGCATCATTCAGATGAGAAAGTCTGCAG
TTGAATCTACAGCGGGAGAAGAAGACGAGAATGACACCGAGACAGGGACTGCATGGCCGAGTCACGACAC
GGAGCAAATACGGAGTACTCGGACGGAGCATACTATTCGGTGACGGACACTCGGCAGTACTCGGTAAGGA
CTCGGTTCACATGGACGGCTACGTACCGGACACGGACTACGGACACGGACTACGGACACAGACTACCGGA
CAGGGACACGGCAGACTACCGGTACCGGACTACCGGACAGGGAGACAAGATGGCCATCTGGAGAACCAGG
CACGGACATGTTCGGTTCCAATACATGCATACATGCATAGCATTAGGGTAGCAAAGTCTCCGATGTTGTG
CAGGGCACCTCTCTCTCTCTCAGACTACCGGACGCAGACTACCGGACAGGGAGACAAGATGGCCATCTGG
AGAACCAGGCACGGACATGTTCGGTTCCCTACATACAATACATGCATAGCATTAGGGTAGCAAAGTCTCC
GATGTTGTGCAGGGCACCTCTCTCTCTCTCTCTCTCTCGTTTCTAAAAGTCTTTTGGACAAGAGTACTTC
GTACATATGTACATACATACATACGAATACTAAGACGCCGATACGGGCTCGTCTCCACGCCCAAGGGAAG
TTGCCGCAGCTCCCCAAACACACCGCCGCCCATGACCATACGGATGTCTCACAAGCGCGGCTCCTAGTGC
GCATCCCGTGCTTCTCCGACGCCGGGGAGAGAGACCAGCGGGAGAGAGACCTGCGAGCCCGGCCGGGTGG
TAGCATCATCGAGGGTCAAGGTCTGTTTGCTGACGGTGCGAGTGTAGGCACGAGTTTGGCGATGCTGCAC
ACGAGGAATGCATGGACACTTTGAGATCCGAACAGGAAGTAGGCCGGGTGGGGAGAGAGCAAGGTTGCGC
GGATGGAACTGGCGTGATTGAGATGGACCCGAAATCGAACAATGTCCGAGATTAGGTCGACGAAGCCGCA
TTGTGCCTCGGCTCATGGTCTCGGCTCATGGTCCTTTTCGGTCTGACCCACGTCTGTCTTTGTTCTCTGG
CGCCATCTGCCGCCCATCTGCGGCTGCCCATCTGCGGCCGTCGGTAAAGCGCACTTGCAACTCGTGGGGA
GTAACTCGTGGGGAGTAACTCGTAGGGAGTAACTCGTAGGCAGTAAGAAGTGGTTTCGTTTTCTCACTCG
GGCCAGTTCCTTTCTTTTTCTCCTCGAACCAGCATGGCCCCGGAATCATGTGTTTTCTGCTCGCCGTTGC
GGAATCACTCTCGATGCCTGCAGGTCTGCTCTCGATGCATCCCTGCATGTCTGCAGCGCGACGGAGTTTA
TGCTCCCACGCTCTCGTACGTGCATATATACTCTATACGGATACCGCCCCTGTACATATATATACTACTG
TCGTATGTATGTACTCCATCTCCTGACTAATCGGGACGCTATGGCTGGCCATCTGGCCTCGACCAGTGGA
GTCAGAGTGCCTCGCCTCGTCTCGTCAAGTGTCCAATCTCTCATCTCCAACTGTCCCGTCGTTGCCCCAT
CCCCAAATGTCCCCGGTTGCTTCATCTCTGTCGTTGCCTCCCCCAACTGTCCCGTCGTTACCTCATCTGC
CCCTCCCCGGGACGCGGCGCGGGCACGGCTTCCACCGACGATGCCTTTGGCGATGCAGCCATTTCCGCAA
TGGACAGGAACAACATGACAGGTTGACCCGTACAGGCTGCTCACACCCCTCCCTTGTCCCCTTGGGGCTA
GCGCGCCCGCTGCACGCGACGTTCAAGCCTCAGCGTCCGTCATCCCGGCATTCCAGTGCGTTTCCAAGTG
CGATTTAGGCGCGCCCCGTACCCGCTCTGAACACCCTCACCCTCTGAACCCTCTACCCTCTGAACCTCCG
CCACCACCACCACCACCAGACGCCACTAAGCCCACGCCCCGGCCCACGCCCGCTCTCCCTCCCTGCAAGC
CTCGCCTCGCCTCGCTAGGGCTGCCAAGGTCGCCAGGTTTTCAGGTTTTCAACTCTTACCACGTTGTTTG
CCAATCTCACACCCCCAAGGCAGATTAGCAGGCAATCCACTTGCTCACTTGCTGCCCCCAAGGTCGCCAA
GGTCGCCAAGGTCGGGTTTTCAACTCTTACCACGTTGTTTGCCAATCTCACACCCCCAAGGCAGATTAGC
AGGCCAACAAGCAATCCACTTGCTGCCCGTGTCTTGTCCTGCCAGGGTTTGCCGCCGACAGACGCCACCA
CATGGGGGTCGCCAGATCTCGACTGACCCCGGTCTTGGACTTTCTTGGACTTTCTTGGACTTGATAGGGT
TTTCCTTCTCTTCCACGGTATTAACTATTCACTCGTACCTACTTCGTACATGTCCTCTTGCTCCCTCTGC
TCCTCTCGCTCTCGCCATCTGTCCCGTCTCCCCCCCAATCGACTGCCTCCAGCCCTTCGTCCCATGTCAT
GTATCTACACCCCTGATTCGCGCCAGATCTTGCTTGGGTCCCTCGCCACGCGCGCCATGGAACCGGGCGA
CCGGCAAAGGTCCGTCTTACATGAGTCCTCGTCCGCTCTAGACCTCTCGACCTCTCGACCCTCTTTCCTC
CCTCTCCCATATTAACGTTTCCCCTCGGATCCCTCCAGCCTACTTGCTCATTCCTCGTCGTCGACAACGA
CGCTCTCGGTTCAGCAACAGCTTCACCTACGTCAGCCCAAGGCCCCGCGAGAGCTTCTAGGCAGGCGCCG
TCGCCAAGACCAGCCTGCCATGGCCACTGCCACGTTGCTCGCCCCGAGCGCTCACTACTCTTCTTACACG
CCCGCCTTCTCCCAACACTCGACGGCCTCGAGCGCAGCCTCGTCGACCATGATATCGTCAGAGCCTCGCA
GGCACTCGGACGACGGTGACTCCCCCAATCGACAGTCGCTGCCCTCCATCTCAGAGGTCATTTCCGGCAC
GAGACCAGCCCAGTATCCTCCGCCCGCCCAGTCCAACATGGCTCCTGGGTGCGGCCTGCCCTCGCCCTTC
CCCCAGGCCCTTCATCAGTACGCCGAATCGGACAAGCACCCATCGCCACAACCCATGCACCCGGCCTCTT
CCTTTCCCCAGAGGCAAGACACGCTGCCCGCCTTTGCCGACTCTCCGAGGCTGCCCTTTAATGGACGTCA
CAGCCTTCCTCCTGTGGCGGACCGGAGGCCAACGCCCCCGACCAAGCCGGACATGGCCCCGCAACATTCG
CAGAAGCCCTCGGACGCCAACGGGGCATATCCGCCCACCTCTCACCCGTACCAGCCCGGCCAGCTCCCGC
CCGGCCAGCTCCCGCCCGGCCAGGTTCCGCTCCCCGGCTACCCCATCTCTCCTCGTCACGCCGTGCCCGG
CCACTACGACCCGAGAGTCTCGCCGCTTCACCCCGACGAGGCCGACTACGCCAACCGGGCGAGGTTCGAC
GCCTCGCTCAACAGACACTTTGAGCCCTGGAGTTACCAAGAGTCGTTGAGCCGAGTAGGTGGCATGGCCC
TCGCCCACTCTCACGTCGGGGAAGCTGACGGGCATTCGCCCTAGATTGCATCATCGTCTCGTACCGTCTT
CAACTTTGCCGAGGCCTACACGAGGATTGCGCGGGAACAGCACGGGTCGCAGCCCATTCCCGAGCGTCTG
CCAACGGAGCGCGAGGTTGGGGAGATGCTTGTGAACCTCGAGGTGATTAAGCGGTCGTTTGATCAAGTCA
AGGATGCCGTCCAAGCCTCGATTCAGAGCGAACGGGCCCGCGAGGGCACCAAGATCAAGGGGACATATGA
AGAGGACCACGACGTGCCCATGTACGGAGACGGCATGAAGCCACAGTACGCCATGCCGCCACACGAGGTG
AAGAAACGCCGCGGGGTAAGTGAGTGCTTGGATTCCGGCCAAGGACCTTGGGCTGACGGTTGAACGTAGC
GAGCTGCGCCACCCGGGCGATGCCACAGCTGCAACCGGATTGATACCCCCGAGTGGAGGCGAGGGCCCGA
CGGCGCGAGGACGCTGTGCAATGCCTGCGGGCTGCACTACGCCAAGCTGGAGAGGAAGCGGCAACTGGAA
GCACGGTCCATACGGTCCAAGCCCGAGGACAGGAGCTGAAGATGTGAGACGGGGCATGGCATGGAACCGA
ATCGAAGACAGGACGCACCCCATGGGTCCCGTGGACGCCACCCAAATATTGGAAAGCCACTCGAGACGTG
GTCAGACAGCATGGCAGACAGCATGGCAGACACGACAGACACCAACAGACACGACAGACACCGACAGACA
CCAACAGACACCGCAGACACGACAGACACCACAGACACCATGGCAGCACCATGGCACAGAAGCCGAGGCG
GGCTCATCAGGCCGGGAACCCACCCACACGACTGACTTGTATCAATATCCCCCCAAAACGTTGGCGCAAG
GTACCTTCTGCACATGTGCCGATCCCCGGATACCCTTATCCCGTGTGCATGGACGGACGGACGGGCATCA
CAGGCGTTATCCGCGAATGGATGGATTGGCAGATGGGGCTGGGCAAGTGACACCCACTTTCCGCCACTGC
CCGGGTTTTTTTTTGGCATTGTCGGGCAGGTCGCTTAGACAAGGATGGGTAGGGTAGTAGGTAGTAGTGG
TGGTGGCTATTGTGTAAAGCCGCGGTGCTTGCGGAGAAGACTCCAATACTCGGACATGAAGTTGGAGTCC
CTGTTCCCAGCTGGCCACGACCATGTCCACGACCAGTCCACGACTCCACGACCATGTCCACAGTCCACGA
CCATGTCACAGACGCCCATTGGCCGACGGAGAGATACGGGATGCCACTGAGCTCTCTCTGCCAAAGTGAG
TCTGCGCCAGGCAAACCCGTCCACGTCACGTTGCTTTTCCGTCGAGTTGCAAAAGGAAACACCCCATTGT
GAAAAGGAACATTGCGAAAAGGAAGCAAAGAAGCAAAGAAGCAACAAAAACAACTGGCTTCGCCCCAAGC
CCCGTCTCGGGGATTATTTGCTTGCTTTCTCCAACTTGCGTACTCGTACTACCTATTCGTACTCGCACTG
CGTGCTTCTTTTTCCCCGTCATTATGCAAGCCACAAGCCACAAGCCATCTATCCTCTCTTTTCGTCTGTC
TCTCTCGAGAGACACGCGGAGAGAAGAGACGATGAGTTGCAGCATTGAGCGAGTCGTCGACGGTCATGTC
ATTGTGCTCAGAGGAACAATCAACACAAGGTGGCCCTTTTGCTCCTCTCGTCTATTCCCGAGTCGCTGCC
ATGTGCCCAGCAGTGTTTGTGCCATGAGACTCGTCACATATCAAGCAGCCCAGCACGGCGTGAGACCGGG
GTGGAGGACCCGTCGACGCCTGTCAGAGCTCGCGCAACAAGAAAAAGAAAGACGGGCGGTGATCGATTCG
CCCTTGCCTTTTCCCGTCGCCTTTCTTTTTCCACAGCCCTGGCCAGGCAGCCTTACGTGTCCGTTACTGG
GAGAGAGGGCGTCTTTCGTCTTTGCGCCGTCGCCTTTCCGCCTTTCTTTTTCCACAGCCCTGGCCAGGCA
GCCTTACGTGTCCGTTACTGGGAGAGAGTCGTCTTTGCGTCTTTGCGCCTCCTCGTGACGCTCCTCGTGA
CGCGTGGGCACCAAGCCTCCCCTGTGAGCCCGGCTGTCCGAGGCACGGGCGGGCGGCACGTCGCCCAAGG
GGGAAAGAAGACCAGAGCTGGGCGCTTAATATATATCCCATTTGCCTGCGAGCATCGTCATTTCCGGTTC
GTCGTCGTGGGCCGTTGTGTCGTACCGTGTGCGTCTCCCCCCCTACATATATATGTAACACATGCAAGTA
TACATACAAGACCGGTTGCACGGCGGGCCTCTGTGCGAATACCGACGGGCGTGGGCGTCATCGCACAGGG
GAGATCTGAAGGGTCGCGGGTCGTTGCGAGGCCGCCACCGGGATGTGGGAGGGGGCTCGTTGCGAGTGAT
GCTGGACGGAAAGGGCTCGAGGGGGTGAGGCTGGGCTGGCTGGGCTGGCTGGCCTGTCTGGGCTGGCTGG
CCTGTCTGGCCTGTCNNNNNNNNNNNNNNNNNNNNNNNNNNNNNNNNNNNNNNNGGCCTGTCGGCCTGTC
TGGCCTGTCTGGCCTGTCTCGCGACGGGGGAATGGGCATCATCATCATCATCAGGACGGTAACGCCGAGC
CGAATCTCGGAAGCGTCTGGTGGTACCGAGTACGAATACAGGAGAAATAATGTTTCTCTTCTCTCTTCCT
CGGTCCCTCCTCCCCCTCTCACCAACAGCAATAAGCCCTCGTGTGACGCGACGGCCTGTCTGGCCTGTCT
GGCCTGTCTCGCGACGGGGGAATGGGCATCATCATCATCATCAGGACGGTAACGCCGAGCCGAATCTCGG
AAGCGTCTGGTGGTACCGAGTACGAATACAGGAGAAATAATGTTTCTCTTCTCTCTTCCTCGGTCCCTCC
TCCCCCTCTCACCAACAGCAATAAGCCCTCGTGTGACGCGACAGCGTGACTCGAGGGCATGAGTGAGTCG
TGTTCTGTGCTCTGTATGACGGAAGACACGGCAAGCGATGACATGTGTCTGATGGGCCTGTCCTTGGCGG
GTAGGACAAGGAGTTGGAGAGTGCAGCATCGCCGTCTGGCTGGGGTACCCGCAACGGGTAGTAGCAAGAA
AAGGGGGGGGGGTGGACCGTTGCGATATGGACGGAAACAAAGCCAGCAGCTCTCCTTTGTTGCTGCGGGC
GCGATGACCCCATGACCCCGTTAATTCGTTGCGAGATGGAGGTTACTGTACGAATACAGCAAGTACAGTA
AGTGTCCGTACCTTCCCCCCCCCCCCCCCCCTTTTCCGATGACCCCGTTAATTCGTTGCGAGATGGAGGT
TACTGTACGAATACAGCAAGTACAGTAAATCTGGTCGTGTCCGTACCGAGCCCTCGTGCTACTCCATCAG
AAACACGGCTGACGCAGGCTTCGGCGTCCGGAGATCTCCTGCTGCGTGCAACCGATGAGCTGTGTGTGTG
CGTGCGGTGCGTCTTGTCAGATCGCGTTGCCGTCTGCGTTACGCGAGCTTTATCGTCGGTTGTCGTCTGC
GAAGACCTGACCTTTCTGGTGTTGGGCAAACTCATGTGGGTACTTCGTACCTATGTACGAATAGGGGCGC
TGCTCTGGCGCCCGAGGTACCCATCACATCAGTCATACGGTACATGGACGGCGCGGCGTACAGGTCGGGG
CGGCTGACGTGGTCGTTGGCGGCTGATTGGGGGTCATCGAGGCCACCAGGTCATCGAGGCCACCAGGTCG
TCGAGGCCACCAGGTCGTCGAGGCCACCAGAGCCCGGGGGTCCGCGGGTCCGCGAAAGAAAGGGGCAACA
CACCCCGAGGGGGATACAGCCAAGTTACTGTCCTTGCCCATCACACAGGCCACCAGGTCGTCGAGGCCAC
CAGAGCGCTGGCAGCCGGGGGTCCGCGAAAGAAAGGGGCAACACACCCCGAGGGGGATACAGCCAAGTTA
CTGTCCTTGACGATGGGCCCATCACACGAAAAGGATGAGTTGAGACGTGGGAAAGGGCATCACGTACTTC
GTACGGAGTATCCGTAACGACCAAATCCAAATACCTAGTAGGGCGACGACGGAGGAGACAAAGGAAACCT
TTAGCGAACCAGGGAAAATAACTCGTTTGGCCTTGGGCTTCTCCGCGGCGCCCCTTGACGGATCATGGCA
AGAGCGAGACAGATGCCGGGTCCAGCTTGGTCCAGATTCCAAAGGCACCAGAAGAAAAGGAACGAGGGGG
AAACACAGAGCCGGGTGTTTCAAAGTCCTGGCCTCTTATTTTCGTCCCCATTTCTGCCAAGACGCGCCAA
ACGTCCATCAAAACATCGTCAGCGCCGCCACGGACCAAGACGGACGGGCCGGGGTAGTGGAGAGGAAGGT
GAAGGGGGGGAGGGGTAGGAAGCGGAAGGAGCGTGATGCCCGTCAAGATTACAACATAGGTACCTACCTA
ATCCGTAACGGGGTTCGGGCTTAGTCCGCCACTCTGGCACAGGAACTGTACCCCTCAGTTGGTAGAGTCG
TCGCCCAGCCCTCGGCGTGCACTGCAGGTTGCTCTCTATCAGGTGTATGTATTCGTACGTACCTCTGCAC
CTCCCGTCGACAAACAAACGGCATGATGACGACGACGACGACGACGCCCGACGAGGATGCGACGGCGCTG
GGGCATCGTGTCCCTTTGACCTCCCCTCGCTTGACGTGGCGCCAGTTCGTGCCCGTTGCGCCGTGCCCGT
TGCGCCGTGCCCAGAGCTGAGCTGCCGCCATTGGCGACATGTTTCCTGTCCTCCGCATCGGAAGAAATCT
GCCGCACAAATTTCCACATGCGTACCAAGCAAGTACACACAGCGTTCATGGGGCACTTTCGCACCCCCCC
AGTCACCGGCTCACCGACTCAGCCCAGCGTCGTCAGATTGCATCGCCAGATCAGATCGCCCTCCCGTCTC
AGCTCCCCACCCCCCCACACAGCGTCACTTTCGCACCCCCCCAGTCACCGGCTCACCGACTCAGCCCAGC
GTCGTCAGATTGCATGATTGCATCGNNNNNNNNNNTGCAAGGTGGACCAGCGAGTTGCCCGGCTTCCGCG
CCTGGCCTTGTCTCTTGTCGCGCGCCATGGTGAGGGGGGGGAGCCTTGGGGAGCTTGGGGAGGCAGGGGG
GGGGGCCTTGGGTCGTGGCCTGCAGCTGGGACCTGCAAAGTGCAGAAGCATCCTGCAATTCAATCGACGC
GCCTGGCTGTTTCGCACGAGGCAGCCACGTTCCGCTGCCGCCAATCGTCGTCGGCCAGAGTCGCTGCCCG
TCCGCATCAGAGCCCGCGTCGACTGGCCACTAGAGCACTAGAGGGCACACGGCACCCACGGCACCCACGG
CACCACCCACGGCACCACCCACGGCACCACCCGGTGACCCAGCTGCCCCTCGCTCGTCCGGGTCAATCGA
CAGCGCGTCCCGGGAGTCCAGATCGCCGCCCATCTGTCACAGATGCATGCGGCACTTGCAAGCCAAGGCA
GTCGTCCCCCTGGTCTCATCTCCCTGGACACACCAACAGCAGACCCCGTCTTGGCATGACAAAATATTGA
ATCAGCTCATCTCATCGACCCTCCCCGCGCCATGCTTGAGTCTTGGTCCCGCAGAACCCTTGCCAAGACT
GTCGCATCTCGCTATCCACGACAGCCGATCTTGAGAGACAATTCTCTCCAGCCGCTCCCGCCCAACTCCC
GCTGATGACTCTTGCTATTTCGCTCAACCACGCGACCAACATGTCGCGACCAAGCCCGACAAGCTGACAG
GCCGACGACAGTGTACACTACAGTGTAGACAGGCGTCGAGACAATGTCATGCCAGCCGCCTGTATACTCA
CAGTTCGCCCTCGGGTCGCCAAACAACGGGCAGGCGCGCGTCGGTTCGGCATCGTGGCATAGCAGCCCGT
TGAGAATCATTGACTCTTTACTCCGTACCGAGTAGGTAGTGATTCACCTTTGGGCTTGTTCAACCGCGCC
GCCCTTCATTTCCCTTCCGGGACGCGCCGTTCTTAGTCTCGACCAAGCAGCGTCTCTAAGCTCCCTCGTC
ACACGAAACGCCGGTAAGCCGTGGCGCAGCGGCAACGACGCCAACACCCGACTTGTCTCCTAGTCCCGTG
CTCACCGGCGCTGGTTGCGCTATCACTCGGGGCCCCAGATGTGAGAAATGATGACCATCGTAAGCATCTA
GTTCATTCCTCCCAGAAAAGAAGAAACGACGTGAATCATGGCTTGGTTCGGCCAAGACATCAGCCAAAAG
GCCAAGAAGTCAATCACAATAGCCTCTACTGGCTCCCTCCCGCTCACAAGTCCAACAAGCCCCGTGCTGC
TCGCCCGAGCCATGTGCAGTGCCTCCTCGTTCTTTGTTTGGCCGCCGCACCACCTAGTAGGTCACTTTCC
GGGTGTGGCAAACCAAGGGAGCAGGTGGTGCAGATCCCCCATCTTCTTGGCCTAGGCCGCTTGGCCATCC
AGTCACGCGCTCTTTGGTTTGCGCGGGGCCGGGTCTAGGTCTTGGTCCACGGCGGCAGTGTCTGCGGCAG
CGTCTGCGGCAGCGTCTCCGTTGCTCTGCACGGCAGCGTCAACGTCTTGACCGCATCCGCCGCGGAAGTT
GCCCAGCAGCCGGGCCAGGCCATGGATGCCGAGGCCGGCAAACCCGCGGCCGGCGGCCTCGCGCTCGCCG
ACGGCAATGACGGCGCCGATGAGGTCGTGGGTGACGACGTCGTCGACGACGCTGTCGTGCCTGTACCCGG
GGTGGGCGTCGACAAAGTTTCGGATCCAGCGGGCCGTCGTGTCGAGCTCGCCGCTGGCGCGCTTGCCGAT
GAGCTTGAGGTAGGTGGCGAGCTGGCAGCGCGTCTCGACGTCGACGTTTACGCTGTCGAGGTAGCTCTCG
ACAATGGGGATGAGGCCGGGAAACGGGCCCGTGGGCGAGCCGTTGACAATCTCGTCAATCGTCATCTCGT
CGTACTCGTCCTCGACGGGGGTGAGTCCGGGGGAGCCGCAGCGGCTGGGCATGGCCGACGCGGGGCGCGA
CGACGAGTCATCTTCGTTGCCGCAGCCGCCGGCCATGCAGCCAAGCGCGGTGCCGGGCCGCGAAGGCCGG
GGCGGAAAGGGGTTCTTGCGAAAGTAAAACCTTTGCGAGAGGAGGGCGTCGAGGGCGTGGGCGCGCTCCA
TGTTCTCGTCGACACGCTTGATGGGTATGTAAAAGTTGAGGTCAAAGGAGAGAATGGCGCGCGTGACGAG
CACCATGAAGACGGAAAAGGCGGCATTTTCAAAGTCGGTCATCTGAATCTCCATGGACCGGAACTCGACG
CGCCAGCCAATCGTGTTATCGGCGGGGGGCGGCTTGAAGCGCATGTGCTGCCAGTTTGTCGACTGTATGT
TCTCAAAGTGGTCCGTCTTGGCAAGGTCAAGCTCCCTGAGGTCCTCGGCGAAGATGACAATGGGGTCGCG
GATGAACAGGTGGGCAAAGTGCGTGGCGAGGCGGTCGTCCATGCCGCCGTCGAGCAGCTTGGCCTTGATA
TCGGCGTCGATGACGAGGTCCGGGTCCAGGTACTCGTCGCGCAGCCTCGGGTCCGTCGAGATGTACGTCG
AGTTGGAGGCGTAGCGCGACTTTGGGATGCGCCACCGATCGTTCTTCAGTGGCTGGACCGAGGAACTGGG
TGAGCGTCTCCTTTACTTTCTCGCCGTCACAACACGGGGCCGACTCACCCTTTCTCCCAGCTCCTCGGGG
CTCCTGCAGTCGACAGACCGGCTGATCTGGTTCCACCGCACGTCCGTATTGGCGAGGAAGCCCTTGTAGA
TGGGCGTCGCCGCCGTCAGGGCCAGCATGATGGGCCCAAGCGGACTCAGCTGGTCGTACATTTGTCGGCC
CTCGGTGATGTTCTTGGCCTGAAAGGTGATTTGAAGGCAGCAACTGCCCATCCCAAAGGCCATGGCGTCC
ATGTGGATGAAGTCGTCCGGGGCGGCGCCGTTGCGCTCGTCGTCGTCCTCGGGCCAGTTGTGCAGATCGC
GGTTGACGGTGGGGTCCGCCCACGGCTTCGGCGTGTTCCTGTCATGAAAGACGGGGACATTGACCTGGAC
CTTTCGGCCGCGACGAGAGCGAATGTTGGCGGCCAGGGTCGGGAAGCGAATGTGCGGATTGGCAATCTCG
TCGGGCACGAACTGCGAGCGCAGCCGCGGCCCGGAAGGGGGGTAAAAGGGCTGGGTGAACTGGCCTGGGC
TGCCGAGGCGCGGAAAGGTGGTGAGGGTGATGGGGTATTCACAGGACAGCATATGCTCCTTTGCAATCTT
GCGCCGCAGCTTCATGTCGGGCTCGACGCCGAGGAGCTCCCTGAAGCCGATCCCCCAAGGCTTGCCCGGG
GTTGCCTCGAGCATGAAACGACCAAACTCGGGGTGGAAGACGGGCAGGGAACTTGTGCTGGAGGGGTAAT
GTGAGCGGAACCGAGGCATAGAATGGTTCATGGCGGTGGACACTTACTTGGTCCTCTTCAGGGGTTCGTC
GTAAAGGTGAGGAGGGTGCGTTCCATTCTGGCCCAGCTCCTGGTCTGCGGCCAGTGCGTTGAGAATGTCG
GCCTGGCGAAGAGACAGCAGCACCTTGGGGTCCTTGTCGGTGTAGTTGACGACGAGGTACTCGACCTGAT
CAAGCCAAGGTCAGCTCTAGTTAGGACGAGAGATGAGAGGGGGGGATGACCTCGTCGCCCCAGAGCATGG
CATCGCACTCCTTTCCCTTTGCCTTTGTCCAGATCTCGAGCAGTTGCTTCGACACGCAGGTTAGTCCATG
ACGGTCTGTCCAAGGCGGCAGGGGACGCACCTTGATGCCCCATTCCCGGACTTGATGGGCGCGCTTCTTG
GCCTCGGGCCACTCGAGCGCGGTGCCGAGCGCCCTGAGATCTCTGCTTTAGCGGCTTTTGGTTTCTCGTG
GCCACGGGGTTTGGCTTACAAGAGACCCATGGTCTTTCCGGGAGGATAGCGCGCTCGGCGCGGCTATAGG
GAGGCGTGGGCTTGTGTTGGTTTGACGATGGCCGGGAGAGTCGGGATAGTTGCTTGACGAAAGCGGCGAC
GGCACGAGGTCCCTCACCCAAGTCGATGGCTTGCCTCGGACTCTTGCCTCGGACTCTTGCCTCGGACTCT
GTCGTCTCTTGCCTTGACCGAAGGGACGACTGGTATCGAGGTCAAGGGAGAGAAGAAAAAAGAAGGGAAG
AAAAAGGCGGAGCTCTGGCCCCGCCGATGCCGAGGATGCGTGATTATGGGAGGGCGCGCTCGCTGTGTGC
TGGATGGTGCGACAGGGGACTCGGGCAGGGTGCTTCAGTCTATTTGAATGGCTGAGATGGAGAATGAGAC
TGGAGGAGGAGGAAAGGGGAAAAGACTTGGCATGATTCGTGAACCGCTGCTGCCTACAGGTGGGTGCAGT
GCAGTGAGGTGCAGTGAGGTCGGCGCGGGTGGGGAGATTGACGGCGCTTAGAAATCGGCTTCGCCAAACC
AAACGCGCTAGCCCGATAACCTCTTGATATCAAATACGTGGTCCGTTGTCCTTTTCATGAGATGCTCTCC
TGGACGAGCCGCCATAACCTGAGCACGCTCACGCTCACGCAACCCTCCAAAGTCTTTGGTGTATGCCCCT
TTTCCAAGTCTTGTCGCCAAAACCACAACTACTACTTCGTACGTGAGGTGAATATTCGTACGTCGCGCGT
CATCCGCCAACAGCGCCAACAGAGCAAGTGGCATTCAACAATATGGACTGGAGGCTGTAGACGGCGCATC
AGGCGTTAGTCCGGCTCCGAGCCCGTACAGAGTGCTATGTACCTTTTTCAACTCCAACAGAGGGCCCAAT
GACTGACTCGTTCGGCACCCGCCAATGCACCCCGCTACCTGCAAGTGCCCACAGCCCCTCCTCCTTCCTC
GCGCCCAACTACATACCTGCTCGTCATTGACCTCAGCAGAGACTGACTTTCTTTATACACGGCCAGAGTC
TCATTTACGCCCGCCTTTGCCGACTTCCGCTCGTCACGCGCCTCCCACGAAAGCCAAGTAGCGACCTCGG
ACACAGACATCGCCGTCGATCGCGTCCACGGCAGAGACGGTCCCCCCGCCACCGGCTGCCTCGACCATGA
ACCCGCACCAGAAGAACAAGGTCGACGTCAAGGTGGGCCCGTCAAACAGACCATATCCTCGCTGGCCCAA
CGCCCTCGTCGTTGCTGACCACGACACGCACAGTCGCTCTCCCCCGAAGAGCAGCGCCTCTTCCGCCTCT
ACGGCAAGCTCCCCTCGCGCTCCGACCACTTCGCCAAGCACCTCAAGGACCGCAAGTACTTCGACTCGGG
CGACTATGCCATGTCAAAGGCCGGCAAGGGCGATGGCGTCGATGCCGGCGCCGTCGGCTCCCAGCATCCC
GTCCCGGAGAACATACCCCACCTCTCGTCTCCCGTCAACGGCGGCACCAACGCTCCCAAGCACTCTCACC
ACGGCACCATCCAGGCCGTGAGCCCCGTCAAGGAGAGCAGCTTCCTCAACCGCGAGACGAGCGCCGACGG
CTCCACCCCGACATCCCGCGAAAATGACAAGAGTGGCGCGCCCGGCGCCTCGGCGGCCCCAGAGCCCGTG
GCCGGCGACGGCGACGGCATTCCCATCCGGAGTTAGGCTCCCGACGGACAAACTCGAGTCGACGGTGACG
GACCGACGGAAATTATGAGCCGGGAGACTGCGGGCAGACGGTCTGGATTCCTTCAGCGCGGGGGAGAGGA
CGAGCTATTGTCATTTGGTTTCATTTGTCGTGAGGATTGGGAACGTCGGCGTTGGGAGGTATGCGAGGCC
ATTCAAAATGGTTGCGCGGCCAGAGGCAATGAAATTGGCCCTTTTTTTTCCTCTCTCCTTGTTTGTTTGG
TCGGGTCATGTTGTCCCAGGATGCAGCCGGCATGTTCGACTTTGGACTGTACACCCATGTAACTACGAGT
TAGGTATCAGGAGGATACATTGGCAGGGCCGGAAAGAGATGGGGCTTCCTTTGTCGAGTCAGCTGTATAA
TCTCTTTTCATGTACGAAGTACTACTACCGTTCCGATGGGCGATGAGGTCCAAGTTGGCTGCGGAGAGCA
AGGACGGCCGCCCATCTGAAGCTCTTGGCTTGACCAGAGCCATCAAACCCTGACTGGAGCAGCCACCGCC
GTAGAAGCATTGCACCAGGTCAAGGATGGACGAGGTGACATGCATCAGTCATTGAATTTGGCAACAGCCT
TGTACCAGAGACTATTCGAGGATTGATGTTTCTCAAATGCCCTGCCAAAGTATGTAGTAGGTATACAGCA
CCATGACCGTGGCGCCCAATACCGCTCATGTCCATGGCCAGCCCCCTTTGTCGCCGGCCCCCGCCTCGGG
CTCCGGCTCCGGCCCCGGCCCCCGTGCCACTGGGCGCCTCTGCCTCTGCCCTGGCGGCGCCGACGTTGCT
CTCCCCATATGCCCTCGCCAACCCCCTGGTCCCGTCCACAATCAGCCTCCCTCTCGTCCCGCCACCCTCT
TGTCCGTCTCGGCAGACACGGCCTTGCCGCCGCCGCCCTCTGGCTGCAGGTAATCCGCATTCTCCGCCGC
CTCGTATTCGCCAATCAGGTCCGCCACCACCTGCCGCGCCTCGTCGAACTCGTGCAGGTTCTCGGCAAAC
GGCGCCGTCTTCTTGTAGCCCTCCATGAAGGCGTTGCGCTTGCGCATGCCGTCGTATTGCTTGAGGATGC
GCTTGAACAGCTGTCGGGTCCTCTCGTTAGCATGAGTCGCCTCGTGTACACATACGCACACGAGGAGAAG
AAGAGGCAGAAAGGACTTGCCGTGGCAATGCTTGTGTGGTTGGCCAGCATCAGCCCGCTCACGCGATGAC
TCTTGGACACGTACGGGCTTCGCTTGGTCAGCGCCACCTGGATGCTCGCCGGCCCCCAAGGGATAAACGT
GGCCAGCCGGCGCTCGCGGATGCGCAGCAGGCTCTTGTGCACGTCCGTCGGGTCCACCTCGCCTTGGATC
ACGTTGAGTATGGAAATGTAGCAGCTCTTCTTGCCCGGTACCGTCGACACCATGCGGTTCTTGGGCTGCA
GCAGCCGCCGCATCACGTCGAGCACCGTCGTCTTGCGCACCGTCTTGGCCTGCTCCACCTGGTCGCCGGT
AAAGGGCGTGTAGGCCGTCATGAGGAAGTGGCACCGCGGCGTCGGGATCAGCGACGCCAGGATGCTGACC
AGATCGTTGTGCATGTAGCCCGGGTACCGCAGCGTCGTTGTGCTCGCCGACATGACCGTCGCAACCTGCC
AACGAGAACAAGTGTGTTAGCACCCACGCCCGTCTGCGGCGCCAATCAAACTGACGAGCTGGTTTGTCTG
CTGAAACGATGGCTCCTGGACGTGCAGCCTGTCTGCCGCAATGTGCGACAGGGCGCCGTTGTCTAGCACC
ACGACCGAGTCGGCGTTTTGCGTCAGCCTCCGCATCGAGAGGATGCTGTTGTAGGGGTGCACCACCACGT
CGCCCGCGTTGGTCGTGTCCGGGAAGACCGAGTACGTCTGGATAATCTTCTTTGGAAACCGATCGTTCAG
CCGCTCGAGCAAAAAAGAGCCGAGGCCGGACCCGGTGCCGCCGGCGATCGAGTGCAGCATCATGAAGCCC
TATCCCTCTTGCGTCAGCAGCTCGTTCCGTCGGTCAAAGGGGACTCGTACCTCGAGCGAGTCGCTGCCGT
CGGCCTCTCGGTCAATCATCTCCATGATGTCCTCGTATACGGCCTCTCCGCTCTGGTAGCCGTCGCCCCA
GTTGTTGGCCGCGCCCATGCCATTCTTGCCGACGTAAAAGTTCTCGGGGTTGTAGATGTTTCGGTACGGG
CCCGTCTGGATGCCGTTGATGACCTAAAGCAGGCTCTCAGTATTTGCACACAGCATCCGAGGGGAATCGA
GGCGCACCCTCGGCTCCAGATCGATGAGGATGGCGCGCGGAATGTATCGCGTGTCGTCGCTCTGGTAGTA
GAAGACGTCCTTGCGGTCGCCGCCCTCGGTGGCAAAGTCCTCTAGGTTTCCATCCTGGCTGATTCCGTGT
TCCTGGCAAAGCTGCTGCCAGAACTGGCTCCCAACTAGTCCCAGCCGTCAGCGAGCGTATGGCCCAAGTC
GGCACTTGGAGGCCGTGGCGGGCATGAGACTCACTGCTGTTGCCGCACTGACCGGCCTGGATCGTGATAA
TCTCCCTGCAGAGCTTCGTCAGGAGCCGCTCGCAGCTGTCAAGTCGGGCGTCGGACCTACCGTGGCATCG
TGGTGGCCTGCGGTGGAAAAGTCTTGGGTGCAAGCAGGGGGGGGGTCGATCGGGGAAGGAAGAGCCCACT
AAAGCGCGAGACGCGCACGAGTTATAGAACCCGTTGGTAGAGGACCCTGCAGGCACCACTCAAGCTTCTA
AGACATGCGCAAACCCGTCCCCTTGGCAAGCGACTTCCCGTCTCAAGCCTCACAATAGTACTATGACCAA
AAGACGCCTCCGCTATTGTCCGTGAGGCCCTTAAATCCTCAATTCACACCATTGTCTTGGGTCCCTTGCA
AAGAGACAAACCGCAATTATATAGAGCTGCAAAGAGCGCCAGCCATGCTTCGCCAGATCTTGCACGGCAT
GCCGTGGCATAACAATCTCTGCCGCCCCCCAAGTATTTACTGCTCGTTCGACCCTTTGTTCTTCTCCAAC
GCCTCCGCCAGCTCCCTCGCCATATCCTTCGTCTTTACCTGCACCATCCACGTCTCAAGCCCGTCGCCCT
CGTCGTTCGACGTCGTGATCTTAACGTATTTTTCGTCCGCCTTATACGACATGTTGGGCAGCACCGCCCG
GTTCAACGCCACGTGCCCTCGCGGCTCCGCACGCAACACGAGCCGCACCATGCCCGTCTCCTCGTGCTTC
AGCAGCCGCAGCGGGCCGATCCCCCGAGTCGACCACGGGCTCCTCGACTTGCCCTTGTCCGCACCGTCTG
CCTTGTCCGCGGGCGGCACAAACTTCAACGCCTTGGCCCGCACCTCGTGCACAATCTCCTCGCTCGCGTC
CACCCCATCCGTGAGGTTGATCTGCTCATGCTTCTGCTCATGCTTCTCGCCTTTCTCGTCGTCACCGCCA
GTGGTTCCTGCGCCTTGGCTCACAGGCTCCGGGGTCCCCGCGGCAGGTGTAGTCGCCAGGCTTGAACCGC
CTCCTCCAAAGTTCAAAGGAGAGTCTACACCCGACGCTTTAGCGGGGCAATTTTCCGATTCGAAAATGAT
GACTTACTGGTCCCCGTGGTCGAGGATCCACCAGCAGGTGGCTGGAGGCCGCCCAACGCGGGAACTGCCT
GGCTGGACCCAAACATGGTACCGCTGCCTTGCGAGGGCTGGGACGGGGGGCCCGAGAAGTTAAAGAGCGG
CGCACCGCCAGGCGCCGAAGCACCACCAAAGGCCGGTTTCGGGTTCGTCGTGGCTGGCAGGGCCGCTCCA
AAGAGGGAACCGCCAGATGTCGCCGGCGTCGGTCCGTTCGCCGATCCAAACTGGAACGAAGTGGACGAGC
CACCGGCGGGGGCCNNNNNNNNNNNNNNNNNNNNNNNNNNNNNNNNNNNNNNNNNNNNNNNNNNNNNNNN
NNNNNNNNTCCGAAGCTGAAGCCGCCGGAGGGCGCCACTGGTGCAGAATCCGGCGTCTTGGCAAAGGGGT
TGTTGAAGGATGAGCCGGATGCCGCTCCGCCGCCAAAGTTGAAGTTGAAGCTGCCAGACCCAGTATTGGA
AGATCCGGCAATGGACGGTGTCCCAGCTCCAAAGGGACCGCCGGCATTGCTGGCGGCGGGTGCCGACGCC
CCTCCAAATACGCTGGTGCTTGCGCCGCCACTGCTCGAAGCCTGCGGTTTACCAAAGCTAAAGATGGGAG
CCGACAACCCGGTCCCTCCTGCAAACGCCGTCTTTGCGGGCGACGGCTCATCTTGCTTCATGGGGCTACC
GCTAAACATGCTATTCTCGACGGCACCAGAAGACGGAGACTTGGGCGCGCCGCCAAAGAGTGGCTTGGGA
GGGACAGCTTCAGTCCCCGAACAAGTCTTGTCATCCCCTGCGGTCGACGCGCTCCCAAAGCTGAACTTGG
GCTGGGACGGGGGCCCGGTGGTAGACGGCGCCGCGTCGTTGGTCTTCGCAAGTGCAGAGCCACTTGGTTG
CGCGGAGGATGCACCGAAGAGTGGAGCCGACGGAGTTGAGGCACCGCTGCCCGGGCCGCTCGCGGGACTG
GACGCTGGCTTGTTGCCACCGAACAAAGACGATGGGGCGCCCATGTTTCCGAGTGCCGAAGGGGCACTCA
TGCCACCAAACAGTGAGCTGCCCTTGGGGGCCTCGGATTCGGCGGGCTTGTCCGATCGCGCAGGCTTCGC
TCCAAGCAGGTCGGACGACTGTGCAGGAGGAGCCATGCCGGGAGCTGCGCCGCTTGCCTTGGCCAATGTG
TCAAACATACTCGTCGGGGCCGTCGCCGCCTCGGGCTTCGAGTCGCCTTTGGCCGTGGAGCCAATGGTGC
TCTGCTTGGGGACCTCAGACTCCTGGGGAGCTTCGGTCGACATTGGCTTTGACTGAAACAGTGAGGCGCC
CAGGCTTGACTGTGCGGCCGGCGCCTTGAGCTCGAAGGGAGACTTCCGCGAGGGCTGCGATTCATTTTCC
TTATCCGATTCGCAGCCTTCTTTGCCTGCTTCATCCGCGCTTACACCGGCCGACGACGCCTTGGCAGATG
GCGCGTCCTGGCCAGCCGTGCCAATGTTTGTTGACGTGGTGGTGCTCTTGGGTGCGAAGACGGAGCTCGC
CGGAGCAGCGCTGCCGTGGCCGAACAGCGCGTGCTTCTGAGTCGACGAGGCAAACTTGATGGGGGTAGTG
CTCGGGTTCCATGTCTGATCCCGCGGGGCTGCAGCCGTATCGTTGAGCGAGTCATTCGTCTTTTCGGAGC
GAACTGGCTGACCCTCGTTGTCCTTGGTAACGCGCTTAAACAAGCTTCGTCCCTGGGTGCTCTCCCTGGT
GTCCGAGTTGCTCGACAAGTCCGGGCCGCATCCGCTGGTCAGTGATGCCGGCTGCTTCGCAAAGAAGCCA
GATCCGACTTGAGAACCAGCCTCGCCGGTACCACTGGCGGCAACACTCGGCCCGTCGCTATGGGCCTCGC
CAGAGCTTGCCTCCTCTGAGCCAGTCCCACCCTCACTCTCCGCGTCGGCTTCGACACCGCTGTTCTTGGT
CGAGCTTGCGTCGGAAAGATAGCCAAAGATGTTGCTTCCGCCCGTGGCGCCATCTTGGCCAACGAGGGAC
TTTGAGTTGGTGAAGACGGAGCGGGCCAGGTTGCTGCTGCTGGAAGTCTTGGCACTGAAGGGGTTCGCCC
TCGCGCCGGCCGGGGTCTGAGAGCCTCCTTGTGGGACCGAGGCTGACTTGTTGGCAATCTTCTCGAAGAG
CGACTTGGCCGAGGAGGGAGCGGCCTTTTGCAACTTGGAGGGCTGATCCTCGCCGATCGAAGCCTTTCGC
TTATTCTTGCTCGGTGCAGGAGTCGCCACTGTCTCCTCTTCCTCCATCGCTCTGCGCTTGCCCTTGGGCG
TCGAGCTGCTCGCCGAAGCCGAGTCCTTGGACAGGTCGTCGCTGGCCTTGCGCTTCTTGACGGAAGCCAT
CTTTGAAGGGGTCGCCTCGACTTCGTCTTCCTCGGGCTGCGGGAGGCCGTGCTCGCGTCGCCACCTCTTG
AGCACCTCCTTAGAGGGCTTGACATTTTGGAATTCGTAGAGCCCGTATCGTAGAAGAATGATGCTACGGC
TCTTTTCGAACTCCTTTGCGAAATTAATCACGTTCAACTTCCAATCTTTCCGGGAGAATATTTCGTTGGC
GGCGTATTTGAGTCGTCGAAGATCGAGGATGCAAAAGAACTGGCGCCGCTGTTCCTCATCGAGACCTGGC
GGGCACAAATGAGCCAGGAACTGGTCTGCGTAGATGGACCCCTTTGAATTCCACTCCCTGGGAACCTTTT
GGGTGAGCACCTCGCCGGACAGTTCCGGCGGGGGGGAGGAGATGCGCATCGGGAACAGCTCCTTGTCCGT
CGACTTGGAGGCCATGCCTCGTGGAGTCGCCTGCGCCGTCGACTGACGAAATGTGCGCGTCGGCTCGGGG
GTTGAGCCGGGCGCGAACACCTTCTTCATCGCACTCTGGGGGAGGCTCGGCGAGAATGCAGTCGACGGTG
GGCTGTCGCTCAAGGTGGACGCCCGGAAGATGTTTCGGGCTGTGGCAATTGAGCTGTTGCTCAAGCCGCT
CGGGGGGTTGTCGCCGCGCGTGCTCAGCAAAAACTTGCGCGACGGGGCGGTGTGAGGCGTGCCGTTGCGC
TTGGGTGAGCCGGCCGCGAAGGGCGATGCGGCCCATGGGCGTTTCGCAAAGGGGAGAGGTGGGCGGGGCC
TCGGGTTGCCGTTGGCGACCTCGGCGACGTCATCGTCGCCGGGGATAGAGAACGTCACCATTTCGGGGCG
AGCGGTTTCCGTCGTCAAAGGAGTTGGAGGGAAGTCGAAGTAGCGTGGTAAAGAAGAGACGCGGTCGCGC
CGTTGCTTCAGAATTCCATCAATAATCGGACGATGAGGACGTGTATAGTCACGGCACGAGGCGCCCGTCA
GCAACGGAGCTTTGGTCGTCGCGTTGCTTCGAACATATGTCGATGCAGCTGAACCGTTTCCGAGGCGTCG
CCGCAATTGCGTATTCGAGACTCGAGTTTGTACCTCGAACAGTCGGATACGGCAGGAAAATAGGGGAGGC
AGACTGTCGCAGAACCTATGCAACCGTCGCGGATGGAAGGGGGTCGATAATCTGATGGTTCCAGGTGGAA
GGGGAAAAAAAGCACACGGCAAGGGGAAGGGGGGGTGCTTGAGTAGCGAGTACTAGCGCCCTCGGGCCCT
TTGTGCGTGCCTCAGGCAACAGATGGGACTCGCTTGATTCTTGATTACAAGTCCGGCCAGGTGTGGGGGG
TTCCATCGTTAGGTTACGGGTACAGGGTCACGTGCGATAAAGAGATAAGCAGAAGCCTAAAAAGGGGGTC
CGGGCAAGTCCCCAACGGGTGTATGCATCAACCAAGGTCAATTTGCATCCTAATCTCATGACCTACGTAC
CACTATAACGAATGAGATTCCCGTCTTTAGCCATCTCCACGATCCAAGTCCGTCAGGCCATTGTCCTACT
ACTGCCGACACAGCTCCTTCGGCTCCTGGATCGCGGACGTAATATTACACATGGGGGAAGGCTCAAGGGA
GAGGGGTTGGGAAGGGGGAAGGTGGTACAGCGCCAGCCCTGCATACAAACAAAGGTTACTTCCGAAACCC
CATACATATGCCGGCCCGCACAAAGGAAAATTGGTGCAGGGCCCTCACTTCTTGGCAACCTTCTGCTGCT
GCGGCTCCAGAAGCTCCTCGTCGGACGCATCCAAAATGTCATACTCCTCGTCGGTCATGAAGCCCGACTC
CGAGGCGTCCCACTCGTAGTCGTCTGCGCAGTCCTCGAAGCCGTCCTCAGCGTCAACCTTGTCAACCTGG
ACCTGCTCATGGATACTAGAGCTAGGAGACTCCTTCTCGAGTTTTGGGAAGATCATGGTGCTGCTGGATC
CCGAGCTGTTCTCCTGCTCCTTCTCGACGTGCTCGATGTGGGGCACGTCCAGCTTGGTCTTGAGCTCATT
GGCCACGGGGCGGACGTTGACCTCGCACCAGAGGCGATGACCAAACTTGAGTCCGTCCGGTGTCGTCAGA
CGCCAGTACGAGATGATCCTGCCGGGGCGGGTCGGCGTGCGAAGGAGAACGGTAAACGGAAACTCCTGAC
CGGGAGCAAGTGGCGCGGAGCAAAACGAGGACTGGGAGGCGGACACAAGCTCAGAGATGCCTGCGGGATG
AGCGGAGTCGACGTGGCCCATGTAGTCTCCACCGACAAATTTGACTGAGCACCCGACAGGCCAGGCGGCG
CTGCCCTCGTTGCGAAGAACCCACGTCTGGTCAAAGAATTGGTTTGGCGGCAAGATGGTTCCATCCTGGA
CCGAGTCGCGAACAAACACGGCCCGAAGGTCTTCCTCGCCCAATGATGTCTCAGGAACAGCAGTTGCGGC
TTGGTCTGGCTTGGGCTCAACCTTGGTCTCGATCTGTTCCATGGCCGGCTCGCATTTGGGGACAGACGCA
GGCTCCTGAGGCTTCATTTCCACAACAGTCTGCACAGCATTCATTGTGTTCTTGTCCGAAGGGCTCGCCG
TCTCAGGAGACTTGCTGCCCATGCGATCACCCATGGCGGGCATGCGCTTGCCGTCCTGGCGCTCCCCTGT
GGTGGTGACGCTCACGTGGCGAACAGGCGTCTTGAACTTGATGAGGGGATGAGTCTTGTTGTGGTGGTTG
CCAGGATGAGCCTCGCAGCTGGCGCAAAAGTCGAGGTCGTGGCACACGGCGCACTTGTAGCGAACGCCGC
GGATGTACGACGGATAGGCCTGAGAGACGGAGCACAGAGGGCCATCACAGCAAATGCCAACATGAATTGG
TTGTGCCGCAGGCCACGCCTGGGTGTTTGCCAAGGGCTCATAAATGGGCGCGAAGCGATGATTCGCATGC
ACGAAATGAACGTTGAGGACGCACTCCGAGCAGTAGTCCCAGTCCGGGCAATCAAGGCATTTATGGCGGA
CACCCGTGATGTACTGTGACTCTTCAATCAGTATTTGCACGTCGCGGTGACCCTTGCGCCATTCAACACA
TACCTTGTCGCATCCATCGCAAATAGCGTGATGAATTTGGTTGCGACCAGGCCTCATCTTCGCCTTGATG
TGGTCGGGCATTTGTGCTCCTGGGACAGCCGGGACGAACCCGTGATTGGGATGATGGCCGTGGGCATCAT
TGGCAAAACAAGCCTGGCAAAGATCGTAGTCCTCGCACGTCTTGCAGTGAAGGAATTCGCGCTCGGGGAG
TTCTGTGGCGAGTCAGTCAGCGAATTGTTTGGCACATGCGATGCCCGTCAGCAATTGGTAACAACGAACC
TTGGACACAGCAGTTACAGGTTCGCATGTTGCTGAGGCAAGCCCCACGGGTGCTTGCCGAGTCAACGGCG
GTGCGAGGCACGATTGGCTTGCCAAAGACATCCGAGGCATAGTCGTGAGTGATGGAAACAATCTTCTTGG
GCTCCTCCTTGTCGTGGGCCTTTGACTTGGGCCAGGACACAATGGGGTCGGTGGTGCTGTTAACGAGCTG
ACCGTTCTTCATCATCCGCTTGATAAGCCAATGACCGTCATTGTAGCATGTGTCGCCTGCGCTGACGCAA
GACTGGCACAGGTCAAAGTCACCGTCATCGCACGTCGAGCAATGGTAGTGAGCATCTGGAATGGTCTTCT
CGCAGCGGTTACAGCAGACGGCAAAGCCGCCCCTGGCCGAGCAAGATGTTGCAGGCTTGTTCAAGAGGAA
AACCTCGTTGCCCTGGGCGGGCCCAGACGGTACAGGTTTGTTAGGGACGGCAGCGTCGTTGTCCTTGGCA
GTGCAAAGCGACGTAGGCTTCGAGATGACAGCTTCGTTGCCAGTGGTAGCACCCGTCGGCTTGCTCGCGA
CAGCGACATCGGGCTTGCTAAGGAGTTTGTCGGCAGTTGGTGACGGGAGCTGCCACTGCAGCTGGCATGC
CAGGTCCGCCAGATCATCGGTAGTCTGCTTGATGTCCTTCATGCGGCTTTGGAACTCCTTGCTCCACTCT
CGGGGCTGTGTCGATGCCTTGCCCGTGACCTTAGACGGGGTAGTGGACTGTGCCGCGACAGGGCCGGCGG
TTCGGACTGCAAGCTTCATGACCGGCGGCTCGGTCGGGAGCATGGCGGCAGGTGTCGAGATCTCAGTCTT
TAAGGCGTGTGTCGGAAGCTCGGACTTGACGACGGGTGTCGTTATCTCAGTCTTGGCAGAGAATGCAGGT
TCAGCGGGAACCATGGAGCTTTCGGATCCTTGCCCGACGGGAGCGGTCTTGAGATCCGCCTTGTCCTCTT
TGCCGATGACGCTGACACGAAGCTTGAGCTTCGACTTGGCCTTGGCAGCTCGGTACAGCTGCTTGTAGAC
GGACACGTCGGCGGAATCAAGCAGCACGTAGGCGGCGGCAGAGTCGGAATACCGCTCGATCATGATTTTC
GAGTCGTCAGGGATGTGCAGAAATGTTCGCACCTTCGAAGTTGGTCAGTACATGCGCATGTTCAGACAAG
CACTAGGGGTTGCATCGACACGTCTGGGTGACGGTTGGTCGAGGGGTGGCGACGGGCGTGACGGCGCACA
GCCTGCGTACGAGTGCCAAAGAGGGGGATAGGAAGCAACTCACATGCTTCTCGAGAATTCTGGGCACCAT
TTCGCGAAGAGGCATCTTGGCTCGGCGAGTGGCCCCATCGTAGAAGACCTTGAGGGTGACGGGGGCGTCG
AGGCCTACGTGGTGAGCGAGAGCCGACATGGTAACGGCAAAATGAGGCTATCGAGAAGTGGAATGAAACT
GGAGGGCCAGAGAGAAATCTCTGCAGCATCGGCGAGCATGCTAGTCAGTAAAAACGTCGCGCTTCTGCTG
GGTTTCCTTGAGAGGAAGGAGGACTTGTTATGGTCGGTAAGAGGCTTACAGGCGGTGACGAGATGACGAA
TGACTGGGGATGCTGGGGCGGGTGCGGCAACGGCGCTAGGCGGTCAACCTCGGTCCAAACGATGCTCTGG
ATGACGAGAAAATCAACGGGCTCCCTCCCCCGAGATGACGAAGAAATGGACGTGCAGAGTGCACTAGAGG
GCGTGGTGATGGAGATGGATGTTGGGGTGTGAAATTGCCGGATGACGGACGACGGATTGCGAGGATGGAT
GGATGAAAGTCTCAAGGAGAGAGAGGTTCTTGCAGGCAGCGACAAGTGACGACTGAACTCGGCGTATGTA
CGAAGTCCTGTGCCGCAACCAAGGACAGTGTGGAGTGGCGCTGAAGTTACTGTACGGGCTTGTTTGAGTT
TCCCACAGGCCGAGGAAACCCTTACCCGCCTGGTGGCCGACGCTGCACACACCGTATCCGTACCTATGCC
CGTGCAATTTACTAATCGTATTTATTAACCGAACTCCCAACTTTTGTACGGCTACGCGGTGCTGTGCATG
TATGTACATGATGTACATGACTACGGAGTACGGATAGACGAAGAGATACGAATATGTGCGTGAAGCTGAG
CTCCGTTACGTCTCACCCCTATGGCACTGTGCACCCTCACCAGAAAAGAAAAGGTGGGCCCCAACCCGAG
TGCGTGCAGCTGGGCGGTGGAGCTGCCTGACCATAGGGGGGCGTGGGGGCGGGGGGGCCACCAGAAAAGA
GCCCCAACCCGAGTGCGTGCAGCTGGGCGGTGGAGCTGCCTGACCATAGGGGGGCGTGGGGGCGTGGGGG
CGATGAGGGGACGGTGGCGTCGTGCAGCAGACTGGCGTGACAGGCAGATTTTTAGGGCATCCTAGGTTCC
CATACTCGTAACTCGAAGTACATGTCTCCCGGAGGCAGACGCAGATAGTAGACGAACCGGCAGGGAGCAA
GGAGCTAGGTAGTATTAGTAGGGATGCCTGCCGCAGCTGCCGAGAAGGCAAAAGTCGATTAGACGATGGC
CTGGCCCAGCTGGAGGTTTACATGTATTCGTATTCGTAGGTAGTACATCCACGGTTGTACATCCACAGTG
CCAGTTGCAGTGATAGCCACCCGGGGGCATGTTTAGTGACGAAGACACTAAAAGTTCCCAACGGGTACCT
ATGTACTTCGTATGTACATACATACATGACCCAAAGGAAGGAAGTCACTCCTTTACCACCTTTACCAGGG
TGCCAAGGACGTCTACTCCGTGATTGGCTGCACGCCGACGTTTTATGTACGAATATGTCCCGTTTTTTGT
TTTTTTTCCCTCGGAGTGTGGATAATCTATGCGGCCACTGCCTTGGCAGCCATTTCCTTGACGCCTTCCC
ACGTCTTGTTACCGCCGATGAAACCGGCAGCGTGCACAAAGACGCAGCCAGGTACGCCGGCAATCCCGTC
GAGCTCGTCGTCACGGAAGCCGCGCCAGGCCTCGGGCAGAGGCTTGCGGCTGACAAACGAGTCCTTGGAC
TCGGGCACGCACTGGATCCTCCACTTTGCCCCGGGCTCGGGCGTCTCGGGGTACATGACGTAGAGGACCT
GGGGCCGGCCGTCCTCAAGGGTGAAGAGGTGGTCTTTCCATGGAGCCGACTGGCCGTCAAACACGAGCAG
GCGGCGGATCCTCCACGGGCTCGGGCGTCTCGGGGTACATTACGTAGAGGACCTGGGGCCGGCCGTCCTC
AAGGGCTCAAGGGTGGTCTTTCCATGGAGCCGACTGGCCGTCAAACACGAGCAGGCGGCCCTGGGCATCG
TGCGCGGCGCGGGCGTCAAAGGCGCGCTGGACGACGGTGCGGGCAGGCAGCCAGACGGCGACGCAGTAGT
CGAGCTCGCGCTCAAACTCGTCACCGATACGGCGGCTGGCGGCGAGGAAGCGGTCGTCCTCGCGGCGCTG
GGCGTCTTGCGGGTCGGCGGGGGCCGGGTCGTTCCAATTTAGGTTGAGGCGGCCGACGAGAGCGCCGAGG
GTGAAGCCGGCCTCGGAGTAGCGCTTTTCGAGGCCGGCAGCAGCGATGGCGGCAGGGTCGTAGACGGCGA
TACCGTTGTCGTGGGCGTCGAGGGCCTCGACAAAGTCGGTGTAGAGCTTGCGGTGCAGGAGGTGGATCTC
GGGGGTATCTTGGTCGGCGGTTTTGACGTCGTCGTTGTCGTTGTCACTGCAGCCGGTGCGTTGAGCGGCA
GCAAGCCTCTGAGCAATGATGGCACGCCCAAAGTGAAGAAAGACCAGCCCCGCGCTCGACAGCTTCGTGG
CGCGACCAGGAAACACGGCATCGAAGCCGCGCTGGTGATGATCGAAGCGGCGCGCCTCGATGTCGTACTG
ACCGCCTACGTCGACGACGGTGTGGCAGGTGGCGAGGCGTTCCGGGTCGCGGGTGCGGACGAGGCGCGAG
TTGCGGTACGTCGGTAGCATGCGCAGCATGTGCACGGCGAGGGCCTCGTCTGCGTGGAAGTGGCCGCTGT
GGGTGCCGATGAGGGGTCCGGCACCGAGCTCTGCGCCCGTCTTGACGCGTTTTGCGACGGATTCCGTCAT
GGCGGCCATGAGGCGACGAAGCATCGACTTCTTGACGTGGTTTGCTGAGAACAAAACAAAGTTCTCTCTT
GGTGGAAGGCCTGGATTAGGTATTGGATTGGTGTTTTTTCCTCTCCCCGCAGCTAACTGTCGGAGCACGG
ATAACGCGTGCGTATATGACAGTACGCACGGTATAGGTACAACCCCTTGCTGCGCCAACACGCCTGAAGC
CCCTGCCCATCGTCCATTCAATCTTGTCACAAGCCTTGTTGCATGAGGGCTTTATTTCCCGCACGCATTG
GCGTTGGTGTAGCTAATAGGGGCATACACCAAGGGGTGGGCTCGTTAGGTGACTAACGGAACCCTCCCGC
ACGCTGGTGTAGCTAATAGGGGCATACACCAAGGGGTGGGCTCGTTAGGTGACTAACGGAACCCCGGAAC
CCGGAGAAATAGGGGTAAGTAGCTTTACGGTTATTTAGAATAACTAACCACTGTTTTTGTATGGGAAGCT
ATTAGCGCTAGTAGGTTTAGGTACCTATATAGACCCCCGGCTGCGTCCCCCTTTAGATTAAAGGATTAAA
GCATTTTACATATACTAAGACTTTATGCATTACGCCTAGTAACTATAATAGTTATAAGCCCGGGATTAAG
TCCGTGGCTTCGCAACGACGCTTCTTTTTAAGAGATTAAATCCTCCTCTTTGTTAAAAGCCGCCGACTGC
TTTAGATTAAAGTCTTGCCTTTATTCTTAACCTATTTATTTTAAAGCTATTACTACGGTTTCGACCCTTT
AACAATATCACCTTTTTTAAAGCTATTTAGCTTTAACTTTTAACTATAGATATAAATTCGTCTTCTAAGA
TTATAACTATAACGCCTACCTATATCCTTAGGAAGCCTAAGGATTAAACGCGCTAGTATATATAGGTTAA
GACCGTAGCCGAATTGTATTAGATTTAGCCGTATATTAACCCCTTTTCTAACATCGTTCTAAGAAGGCCG
GATTTACCGGTCTTTAACGATAAGGAGGGACCGACTATAGCGCTAAGGGAGTCTAGCGTGACTTCTTAAA
TCACTATGCAACTTACGGAGTCACGCCTTTAACTATAGGAGACGCCGGTTCGTTAGCCGGAGGAAGAAGA
AGCTAAGGAGGAAGGACCTACGATTCTTTCGGCCGTAGCCCTTAAGGCTATAAAGAGTACGAGCCTAGGG
ATTTCCGTTAGCAACTTCGAAAGGATTATTATCCCGAAGTACGAAAGAGATCTTAGGGTCTATAATAAGC
AGTAGGCTCTTTTACAGTCTATAAGCCTATTTGTTTTAGCAAGCATCTCGTAGGAATATAACTATTATAT
TATAGGTATTATTACGGCTTATGCGAAGCTTTATAAGCTCTTTATCTATGTTTATCTAGGCAAGTAGGCA
GAGAAAAGGTATATAGAAAAGACTCTTTAAAAGCTGCTTACTACGGACCTTAAAAAGTTTAACCTTAGTG
CTTAGGTCGGCAACGTTATTAACGCCTTTAACCTTTATAAGGACCTTAAGTCCCCTTAGGGCGATAATAG
GGAGGCTATTTAGTAATTCCTAGATTGTATATTAACGCAGCATCCTACGTAGTCTGACTTATAGATAGAG
ACCTATATAGCAGCCGAGGAATACGGCGGTAAGGTCCTAACCTTCGATAGGATGGCTTCTAGCTTCCTTA
AGCGAGTTGCCGCGAGGTTAACTTAATAAAATAACTCTGCTTTCCCTGCTAATTTCTAGGGTAGAGATAA
GGATGGAAAAGAAACCGGCAGCTTAAGCAATAAGGAGTCGTCGGGGGGTTAGGGGAAGCGAGGTTCGAGC
AATAAGGGGGGGTTAGGGGAAGCGAGGTTCGCGCCCTAACTACGGAAAATGCAAGTAGTGCGAAAGAGCG
AAAGACAATCCCGCTAAACACAGAGCTACGGAAAATGCAAGTAGTGCGAAAGACCTTATATTAATCCCGC
TAAACACAGAGCCGAGCCTTATTAAAAGAGCTGTTTTTATGCTCTCAACCGGAAGCCGAGCTTTTAGAAT
AGGCCCCTTAATAAGGAGCTTGTCCGGAAGGTCGTAGCTAAGGTAGAAAAAGAACTAGGTCTTAAGGCGA
AGATTAATGCGTGGAAGTAGGAGAATCCTAACGCCGCGGGATCTAGGTCTGCTCCGGGAGGCGGTGTTTT
CGCTACTTTAAGCTATAACGACTTTAAAGATAGCGTTTTCGCTATAATAGACGAGGAATTAGCTTTTCTA
GCTAGCAATACAGCGACTAACATCTACGACCGCACCCTTTAGGATATAGGGGCCTTAAAACATATTTTTA
ACGACCCTTCTTAGTTTATCGATATAGACTATATATAGGGCTCGAGGCTTCTTTCCGGTACTTAAACGGT
AGGCGTAGAAGCGATTAGAATAGCCCGGGTCGTTATAGACACGGGTTTTGTCTTAACGCTTAAAAAAGCC
CGCTTTATCCCGGGTTTTTACATAAATATAATCTCTATTAATAAGTTTACGACGAAGGGCTACCTTTAGA
ATAACATTACGGGTTAGCTATTTAACCCTGCTAGCCGCTATGTGTTTACGACGTTTCGGTTGTACGAATA
GTCCTAGGTGCCGCTTAAGGCGCTTAACGGAGCGTTTCTAGTGGTTTATAAGTTAAAGGGGCTTATTAAG
GCTCTTCGACGCTATCCGGAGACCCCGATAGGGACTATTAACACGCTTTAGCACGTAAGAATAGGCTATC
CGGGAAAAGGTATGATATAGTATCTTTTCGGAGGTTAAGACGATAATGTTATTAAGCTTTAAGCCATTAA
CCTTACCGACTGCGAGGTTTATAGTACTACGAAGAATAAGCGCTTGATTTCGCAGGCACCTTAAGAACCC
TCGTACCCGAAGAGACCTTATAGCGCGGTATTATTTAATCTCTTTTACCTAGGGATAGCGTATTACGGCA
TTAACAATATAGCCGTTTTTACGTATTTTAAGACAGGCATACGGCACTGCTTTAAGGTTAATAAGAAGAC
CGACCTTTAGGGCATCTTTCGGGGCCTTAGGGAGTCCCTTATTGCGAAATTTAGGCTTACAATAGCCTTT
ATAGTCTCTAACGGCGAGACGGCTTTCCTAATAGAGGAATACATTAGGGAGATGCTTAAGGCCGGGACGG
ATGTAAGACCTTTATCCCTTTCGCATCCTTATTAGAACGGATATGCCGAACGGTCTAAGGGCACCGTCAC
GCAGCTTATAATAACGCTGCTTGCCTAATTAGGCTTTCTATATACAATATAGCCTCTTGCGATAGAGGCA
GCCGTCTACCTTCTTAATCGCATACCCGTTAAGTCTAAGGGGTAGAAGCCGCCGCTATAGCGCCTTAACG
AGTGGCTTTAAGACAATAGAGCCGAATAGGCTTATATCCGCATTAAGCCTCGTAAGCAATATATCCGTAG
CTTCGGCTGTAAGGCTTTCCCTATGATAAGGCAGAGGCTAAATAAGACCTCGGCTAAGCTAGATTTAAGG
GGATACATCGGCTACCTTACGGGCTATATTTCGAGCACGTAGTACCTTATTTAGGTCCTTAGTCTATAGA
GGAACGCGTTTTTTAATATATTATACGTTATTTTCAACGAGAAGGTCTTCTTCGGTCGAGACTAGCGCGA
AGGGGTAGAGAAGCAGCAACTAGAGTAGGTCACGTAGATCGACCTATTAGAAGACCTCCCGGACTACGTG
GACGAGCCTGTCCGAGCCCCTAAGGGAGAAAACGAGGCGGACTTAGACCTTAAACCCGAAGCCGAAGCCG
CTCCTAAGCCCGCCGCCGATTCTACGGAGGAAAAAGACGCTCTAGAAGGGGTGAGGCAGCTATTAACGCC
TAAATAGACCTTAGAACTATTTGATCTTATAGGCATTAATAATATCCTTAATCTAGCGAAGGAAGAACTT
ACGCTAGCGTTTATAGCTTCGGACCTTATAGCGAGGCTATATCGCGACTATTTTCTACCCGTCTTAATAA
GCTATAAAGAAGCAATGTCCCGACTAGACTAGTATTACTAGATAGGAGGCATAAAAGGGGAAGTCGTAGG
CCTTAAGACCGTAGAGGTCTATAAGGTTGTAGACGAATCGACCGTTAACCTATTAAAGGTCCGGACGATC
CCTCTAATATAAGTATATGCCTATAAGTTTAATCCCTAAGGCTTCGTTATTAAGTATAAAGCTCGCTTCG
TCGTAAGGGGTAATTAGCAACTATATAATAACCTTGCGATTATAGCTTATACTCTAGCTGCCCGAACGTT
CCGTATCCTTATAGGTATCTTATGCTATTTTAACCTTAACGTAAAGCAATACGACTTTATCCGCGCCTTT
TACAACGTAACCCTTAACGAAGTTGTGTATTGCCGTCTCCCTAAAGGCTTTAAGCAGCTTAGAAAGCTAT
AGCTGCTTTTAAGGGCCTTATATAGTCTATAACGATCCCCCCTACTATAGTATAAAGAACTCGCGACTTT
TCTAAAGGCATAGGGATTTATGATTATTATAGAAGACCCTTGTGTGATGCATAATAGGAATATTATCGTA
TTTTTCTACGTTAATAACTTCGTGGCTATGTTTCGGGACGGATAGGAAGCCTTATATTAGTCGTTTTACG
ATGCCTCCGTTAGTAGATACAACGTTAAGGTCTTTAGGGACTTAAAATAGTTTATCGGGATTAAGGTAAT
TCGGGATTAGGGTAATAGGAAGCTTTAGCTGAGCTAGGGGTCCTATATTAAGAAGATAGCATAGCGATTC
GGCTGCATCTTAACATCTCGAAAGCTTAAGCAACCCCTCGGCCCCGAACCGCTCGAGCCGTTTAAAGGGA
TCGCCTTAAGCAACGACGTTTCTCTCTTCTAGGCCCTAATTGGTTCGCTTCTCTACGCAACGGTCATTAT
AAGGGTTAATAAAGCATACGCCGCTAGGAAATTCTCCTAATTCCTAACGAACCTAAGCTAAGAACATATT
AAACGGGCAAAAGAAGCTATTAAATTCCTATATAGGGACATTGACCGTATTATTAAGTTTGATAGGAATA
GCTCTACCCTTTGCGAGGCTATATTAGACGCTTTATTCGCGGATGATACGCATAACCGGAAGAGCACCTA
AGGATACGCTATTAAGCTATTCGGTGGCCCCGTTCTCTAGAAGTTAGGGAAATAGAAGACGGTAACAACC
TTATCTATAGAGGCTGAGTTACTAGCTCTATCTTAGGCTTTAAAAGAGCTTGTTGCTTTTTATCGACTCT
ACGATAATATCTCGTTGCAGCTCGAATCGACGGATAAAGTTATTTAGTGCGATAATCAGCAGACTATTCG
CCTTCTAACGAAAGAGATCGTTACTCTCGTCACAAGGCTCCGGCACGTTAATATCTATCATTATTGGCTT
CGCGAGTAGGTTTAGACCGGGAACCTTAACGTTGTCTAGGTTCCAACGGCTTAAATAGCCGCTAATAGCC
TTATAAAGCCCTTATAGGGGCAGAAATTCGCCGAGTTTTAATAATAAATCGGCCTCGTTAAGTTGCCCCT
TTCCTAGGGCTTTACTTTTATTCTTAGGTAATTAGGATTATTTAATCCTTCTTTTATAGTCTTAACACTA
CACACGTATAGGGCTGTTCTAATATAAAGAATAGTCCTCCTTTTTCCTTCTTTGCTTATTTTCTATTCGT
AATAGTCTTAACACTAATAATTCTCTATTTGCCCTCTTTTCTAGTCATTTTTAGGCCTTACTTTACGGCA
AGCCCTAAAGAGGTATATTATAAGCCTTATTGCATAAGGGCTTTATTTCCCGCACGCATTAGCGTTAGTA
TAGCTAATAGGGGCACACACTAAGGGGTGGGCTCGTTAGGTGACTAACGGAACCCCGGAACCCGGAGAAA
TAGGGGTAAGTAGCTTTACGGTTATTTAGAACAACCAACCACTGTTTTTGTATAGGAAGCTATTAGCGCT
AGTAGGTTTAGGTACCTATATAGACCCCCGGCTGCGTCCCCCTCTAGATTAAAGGATTAGAGCATTTTAC
ACACACTAAGACTTTATGCATTGCGCCTAGTAACTATGATAAATCTCGACAGCGAGCCTGCAAACATTCA
CCCCCCTGTCTAAATCATTCACCCACCTGCCAGCCAGCCAATTATAGCAATAGAAGCCAGCCTTATAAGT
ACCGCGAATCCTTAAAATATGCCATTACGTCTAAATTACTAGAATACTAAGTTCATCCGAAAATCTAACT
AACTCTAAGATGCCTAAAGTACCCTAATAGTGCTTATAAGGTTATTCTAGAATTTCCTAGTATTTATTAA
CCACTAAAAGCGTCTACGAAGTAAGTATCTTCACACGGACATTAAGTGATAGGTGACATAAGTACATCTG
CTCCGCATTTCCAGATGATAAAGGCGGTACGTACCTTTCGTTCGCCGAGGTACGTACTAGCCTACAATTT
ATGCGTGATCGAGGGCGCTAATTAGATAGTAGGTAGGTGAATGATTCGGACAGAGGGGTGAATGTTTGCA
GGCTTATCGACAGCATCTCTAATTCTATTTTCCCTCAAATCAACTTGCTAACATGTGTCGCCGTGGCTTC
AGGATACGCGCTTCGCCGCAAAGGTGCAAGCGCGCATTTTACCACTCCAGCCCCCCTTTTTCCTTTCCGA
GGGCTTTGAAATCAACGGAGTAATTAGTAAACCCCGGTAAAATGATGAACAGGAAATCGCCACGTCTCTC
CGAGTCAGTGATTAATAATAAACGAGAGACCAGAACACTTTCACGACGCCCGCATCCAGCCTTTGGAGAC
AGGGTTTGATTGCCTGGTTGCCACCCCTTTTTGCTGCCTCCACGTGACCCCTCTCCCGCCCCATCCTGCC
CTCTCCCCCCATCCTGCCCATCCTGCACCATAACAGACTACGGAGCAATACGAGTTAGTAGCATCGATTA
ATCAATGAATCCTTCTCGGCACTGGCCCGCCTCTGCCCGCCTATCGGTCTGGACCACTCCACTCCGCTGC
TCCTCCGCCCGCGTGATGCCACACAACCCACAGCTGCCCCATCATCGAGTGTGTACGAGTTAACTCGTAC
CTATTCTCACCCATCGATTTCTCGCCCATCGATCTTGCCACTGTCCTACATACATAGGTACATGCATGCG
TGCATGATGCCTACATGCAGGCAAGGTAGCTGGACGAGCGGGTGCTACCCTCCCTTCTGCACTTCCGTCT
CTCACTCAACACATCCCACGCCGGTGCGGGCAGCACTGGCATCGAATCACCACGCCCGCCCCCATCCTTG
GCTGGCTGTGGCCAGTCACCCTGACAGCCAGAGACCACGCCCTAGGCTGCGAGGGGAAGGATGAGGCTGT
TTGGATCTGCCGTCTGCGTGCTGCCTTGCGACCTTGCTGCACCCATTCATTACTCACCAGACCGCCATCG
AGGATCTGCCTGTTCATTAGCAACCACGCACGCGTAACCACCCTCTCTGCCTTGCCTACCTTTGCGGTCC
CGGCCCTTGCCGTCATTTCACTAGACAAGTTCCCCGGTTTTGCGTCTGAGTAATGGCTTCAACAGTCTTC
ACTCGGCCCCAAGCAAAATGCCTTGCGTGCAATCGCCCCTTTTCTTTCCATTCGCAACAGTTCCTAGGTA
TGAAATGATTCCCAAACACCCAGAAGAACGCCGCTGCCATGACAGCCAAGAGAAAGCAGGCGAGGCAGAT
GGGAAGCCCCTCATGACGGATAAATGAAAACCGACAGAGAAAGACGATGTTGTATCAGCATTGCCCAAGC
AACGAACGAAAAGGGGGGGAACCTGCAAATCGCAACACCACCGTCTCCGAAGCCCAAGCAGAAAGGCTTC
CCTCGCCGAGGTTTGCCACCATGATATCATTTCTCTCCTCTGTGCGCATCCCACCATGCATCCTCTGCTG
AAGTCGTCATCGCGTCTGCGATGCCGACATGACAGCCAAGTCGGGCATCGGGTTGCATCATCCCCACGTC
TCCCCTCCTCCCTCATCCGAGAGATGCGCCAACTCAGTGCAAGCTCGGGCCTTCGACTCAACACAAGACG
GAAAGGAAAAGGGCCGTTTGGACAGCGTGCCCAGAATCCACCGCTGTATAACCACTCGAAACGATAATCA
AGAACGGAGTGTGCATCAAAACCACGATTTTGTGCACGCCCGCAGAGACCCATGATGATGAACCGAAAGA
TTCCCCCCGCGAGCGAAAAGCCAAGCGGTCCCGGCACTCCAAGCATGGCGTGGCACGATGCCATAGGTAT
CAAATCGAAGCGAAGAGTCAGAAAGTCCAGGGCACGTCAAGCCATGGCAGTGAACGGCTAGAGACCCTAT
TGCGAGTAGTACGTCATGCCCGGCGCGTGCTGAGGATAATAAAAGGCGTCGGGGCTTGGCGTCACCATGC
CTCCCATGCCCATGACGCTGGGCTGGAAGTTCTGGTGGGCCGGAAACGGCGGATATGTGTTGACCTGCTG
TATCTGGGACGCGTCGTAGTAGTATACCATGCCATTCACCTCCTGGGCCACCAAGTTGGGGTTTGGCGAG
GCGTTTTGCACGCTCGCCGACGCGGCCGGTTGCTCGGGATGCCCCTGAGCCGCAAACCCGCCCTGCATGC
CGTGCTGGTCGCCGGGGACAAAAGAAGGCGCCGCCACCGACGGGGTCATGCCCGGGCCCGAGAAGCCCTG
AGGGTAGTAGTAGCCTAGCGGGGCCTGATGAGCCTGAGCCTGAGCCTGTGGCTGTGGCTGGACCTGCGGC
TGGGGCTGGTAGACGTGCTGATTGTAGAACGGCTGCTGGCTGTAGTTGTGGGGGTGGAAGGGAGCCGCGT
GTATGGCGCGTTCGGGAATCTGGGACAAGGGCGTCCCGGTCGAGTGCTGCGACGGGTACGAGGGCCCGCG
TGCGTGTGCGTGCGCGTCCTGTGGAAGCCCGCCGGCAACCTGCAGGGGAACTTGTTGATGGAAGGGCTGC
TGGAACGCCTGAGGCCCCTGGGTGAAGGTCGGGGACTCAATGTCGGCGACCGAGATGTTCTTTTGCGGGC
GAGGCTGATGCATGGGGATCGAGGCGGGCCGGTTCTCATGGATGGCAGGCTTCTGGGGGAGCGGGTGTGT
TTGCGGCTGCGGCAGGTCGCTGATTGAAGCTTCCTGCGCTACGACGGGCATTCCGAGCTGCGCCAGCGGC
TCCAGCAAGTGTGCGTCCGCTCGGGCGGCAGGAGGAAGGCGGACAACGGGTCGGCCGGCGTCGGCCGGCA
TCGGCGGGCCNNNNNNNNNNNNNNNNNNNNNNNNNNNNNNNNNNNNNNNNNNNNNNNNNNNNNNNNNNNN
NNNNNNNNNNNNNNNNNGTCCCGTTCGTGCACGACGGAAGAGCGTCGGCTGAGGGCAATGCTCGGGGAAT
AGACGCTGCCGTAGTAGCTGCCGCCCATGACGCTGGTGCGTCTCGAAAAGCCCCCAGCGGAGCCCCAGGC
GGATCGAGGCTTCCCACGCATACGCTGCTGGTTAGGCCGCAGTGCCCGCGGGATGAAGGTAAAGGACCTG
TCGGATGCTGGGAAGATGTATCTAGGTGGGTGGTTGGGGAGCGAAATCCGGACAGGCTTGTCTCGCCGAA
GAGGGGGGCGGTGATCGGGCAGCTTCGTGTATTGCTTAACGAGCATGCCGGCGAACACAGCCGGGCTCTT
CATCAGGTGGGGGAGGAAGACGCGGACCGGGGCGTTGCCAATATGTTTCTCCGTCGACAGCGTGCGGTTG
ATGGGCGTCGGGCTTGCGTCGCACGTGGGTATGTAGCCATTGCCGTTGGGCGGGCCCTCGCCCTGCGGCA
TCTGGCGTGGACGGCGAGGAGCGGGATCGGCGACAATCTCGTGCATATCATGAGTCCATGGCGAGCTGGT
CGTCGGGTCCGAGGGATTGTGCAGGTGGCTTGCAGCAGATGTCAGTAGGTACCTTGAGTAGGGGACGAAG
AACATACTTGAAGGGCGAAAAGGGGCCACCGACGCCGCCTCTGCCGCCTCTTCCTCGGCCTCTACCGAAG
GGGCGGAAGCCGTTGCCGGCAGGACCGGCGTGTCGGTGATCATGCATGAAGAAGGATCCCCGGTTGGGCA
CAAAGGCCGGGTCCTCGTCCCTCCTCCGCTTGTAATCCTCGTGCTCCTGGCGACGGCGGTCCGCCTGGGC
GTCGGGAGGCTGGCGGATGGCGGATGCCGAGCTCACGACGACGGGAGCCGAGGGATACTTGGGCGGGGAC
AAGACCATTTCGTCAAAGTGCATCTCCTGCGCCGGGTCGGGCTTGTCGGCCATGGACAAGCCGTGCAGCA
TCACGTCCGTGTCCGAGACGGGCTTGCTGCTGGCTGCCCTGGCGCTCGAACTGCGAGGGTGCCGTGGTGC
TGGCTTTGGGGCACCGTTTGCCGATTTCCTGGCGTTTGGCGAAGTGGGCGAGGCCTCGTCGATGTTGCTA
GTATCGCTATCCTGGCCGGCGTCGTCGTCGTCGGTGAGGAGGGAGCCGTCGCTCAGTGACTCGTCATCAC
CGTCGAGGGCCTCGGTGCGGCCCTCATCATCGCCTTCGTCCTCGACCCGGCGCCGATGGCCGATTCTTCT
GCGTCGCGGGGCTGCGGCCATGATGACGGGGCTGCGAGGGCGACTAGACGGCAGACGGATGGGGCGAGGG
CGATGAGGACGGGCGGCGGATCAAGAAGCTGATCATGCGCGGTGGCAACAAGCAGGACGCGAGAGGGGAA
AGCGGGCAGCGGACGAAGAATGAAGTAGCCCAACCCGCCCTGCGGTGCCAGACCAGGTATTACCCAACGG
CGATGGTGCTCAGATGGCCCCGGGCCCAGCGGATTGGCTCTCGTCGACCGGCGCAGACCAAGGTCGGACA
AGGCCCGTCTGTCGGCTCGAGGACCGACGACCAGGTGAGAGGCGGGCGGAGAAGGGCGTCGAGAGGAGGA
CGGAGGGGGGCGAGAGATGAGGGGATGGGCAGGAGTGGATGGATGAGGCGTAAGGAGGACGGGATGGTGG
GTATAGAGGCAAGATTCGGCGGGTTGATGAATCCAGGCGCCAAAAAAAAGTGAAGCGGCGGCGGCGGAAG
TGGTGGTCCTAGTGTACTTCCAGGTTGGTACCACCATCCAGCAAAGTCCCGCACGAGGTACCTATACCGC
AAGAGCTACCTACCTAGTACCGCGACTATCTTGGGTAAGATTGTCTGCGCAGACAGCGTGATGGCCGAAT
CAGCTCTCGTTGAGGCTGATGGCTCGGGCCGTGCAATGAGTCTGGTTGGCGTGAATTGGACCGAGAGACG
GCGTGGACATGGAGAGCCGGCCATCTCATCTCTCTGTCATGGATGTGTGCTATCATCTATCATTGCCCGA
TGACTAATGCGGCCATAGGACTTGACCTCGCTAGTCCATGTCCGGTCGCTGGTCATGTCATCATGACCCA
GCGTGCACCCGGAGTTGCAGCCCACCGGCAGCCAACGGCCCCCACGGCTGCCTCGCACCAGCCAACGCAC
AAGTAGTGGACGTGTGTGGCGAGAGCACCCGGCTATCTGGTGCCCATTGTTGCACGGGCAACAGTCTAGA
TACATCACACTGTTGCCCAATGCTTCCTTGCCAGGGGGAGACCGATTGTTTGTTACATGACAGAATGTGC
CTCCTTGTAGCGACCAGCTCTTCAAAAGTGTGTGATCGGCAACGGACAAGCGTGCCATTCACTACAATCA
CCTCGTCCCGAGCATGCCCGTCTTTACATACAGCACATAGGGGCCTTTCTCTTTCTGGAACTGGGCTCGA
CTCGCCGTCTAGGGTAGGCTCGGTGACAGTCGTCGTGACATTGCCTCTCCCCTTGCACAACCGTCTCACC
GAGCGCTGCGGGCGGACGCTGAAAGCATCGCGCCGGCATCCGCGCTGCCAGCATTTTGGCGTGGGCGTGC
GTGTCGCGTAACGCTCGCTCGTCTCGAGCCGACGGCCAATATTGTAACTGACACACATGCGCATGGACGA
GTCCCAAGAATATATTCACATGTAAATATCGAGTTCCGTGCCAGCGCTCCCTCCCCTCCTCTCCCTCTCA
ACCAAGTATATATATATATATTCATATACTACGCGTCAGGCCAGCAAGCAAGCCATCCGCAAGACAATTG
CAATGTCCACCTCCCCGCAGACAGTCATGCTTTGCCGCCGAGGGCCGCTGTCCACGATGCACGTCGCCAC
ATGCAGCAGCAAGCAGCAGCAGGCAGCAGCAGGAGGCCCAAAAAGGGCGGGGTCGAGGCCAAACCTGGGG
ACAGGGGATATTCCACTAACATTGATGAGATATAGCTTGGTCGACCAAATCCCCTCTTGTACGAAGTATG
CCTTCTCCCCATTCTAGCCGCCGCCACCGCCGCCACCGCCGCCGCCTTCTTCATCTCTCCCCATTTTCCT
CCTGGACCCTGTCCAACGGCGAGACAAGACGTCCAAAACAACTCCTGCCATTGTCAGGGAACCCAATTTA
TAAAAACTCTTCCCCCCCGAGTCAAACATGGGACAATAACCACGAGCATCACAACCAACCGACGTCATGG
CCAACCTCCCCTCGCAGCACCCCACCCTCTCCATCCACCTCTCCGACCTCACCCTCACCCCGCTCATCAC
CTCGTCCTCGTCCCCCTCCCATCTCGACTCGCTCACCTTGCTCACCTCGAGCGCCCTCGCCGCCCAAACC
GCCGCGCGCCGCGCCCAACTTGGCCGTCCCCAGCGCATCATGGTCGAGTATCCGGATGCCGGCCCCGTCG
TCCTGCAGACCTACCTCCACCCCTGCGAGGCCGCCGGTCCTGGCAGGGCGCCGCGCCCCGTCCCCAGCGC
ATCATGGTCGAGTATCCGGATGCCGGCCCCGTCGTCCTGCAGACCTACAGACCTACCTCCGCGCCGCCCC
AGACAAGGATCCGGGCATCCACTGCGGCCATGCTGGTGACGGCGGCGGCGGCGACGACGATGACGCCAGC
GCCAATGACTCGATAACGAGGCCCGATGATGCCGCGCCCATGCTTGTCGGTCTTGTCATTGCCGCTTCCT
CGGATGACGCCCGTGAGGCACGCCGTGCTGCGGCCAGGCTGGAGAGACTCGGGCGCGAATTCCAACGGGA
GTGGACGGTGCAGGGCGCCGCCGCCGACGGAACCCCCGACGCAGGCCCGGGATGACCNNNNNNNNNNGGA
ACCCCCGACGCAGGCCCGGAATGACCGAGTACGAGCCCATCCCTGCGTGCGTTCTTCGTCTAGGGCCCGG
CACAGGCGCGTGCCACATGGGGAGAAAAGACGGGCCCAACTCGGGGCGACGAAGGATACGGGTATTGTTT
ACAGCATGAGCGCGGAGTTGAGGGTTGGCATGTCTCGTACACATTTGCACCTCTCCACGTCGCTTCGCCG
GGTGGAATCATCGTGATGGGATGACACAGAACCGTCATGTCTCGTGCACCTCTCCACGTCGCTTCGCCGG
GTGGAATCATCGTGATGGGATGACACAGAACCGTCGAACCGTCTCGGAATACTCATACTTCTATTTTTGC
GCAAACATCTCCTCTGTCCCTCCCCGTGCTCTAGAATCCGTCACTGACAGCATATTGTTATCAAACCCCC
AAACCCAAAGCATTCTGATGGCGATCCACTTCCGTCGTTGCTTTCCACAGAATCTCCACACTTTTAGATG
AGCTGCTGGAAAGCTCGGTTAACGGGCGAGCGGACGTTGGGCACGCTCTTCCAGAAGTCGATGGTGGCAA
CGGCACGCTTGGAGATGCCCTCGGGGGTAAACTCAAACTTCTTGTAAACATCCTTGTAGGCACCAGAAGC
GCCGAAGCGGTTGAGGCCAAACTGCTCGTGCGTGTAGCGCTCCCAGCCCATGGTGCTCATGACCTCGACG
GACAGCGATGGGATCCCGTCGGGGAGGACCGACAGCCTGTAGTCCTTGGACTGGGCGTCAAACACCTCGA
AGCAGGGCATAGAGACGATGCGGGCCTTGACGCCGTGCTTCTCCTCGAGGTACTTGGCGGCGTCGACGCA
AATGGAAACCTCGGACCCAGTGGAGACAAGGGTGACGTTGGCGCCTTGCACCTCGTGGACGACGTAGCCT
CCCTTCATTGCCCTTTCAATGGTCGAGCTCTCGAGCTGAGGCAGGTTCTGGCGCGAGAGGGCCAGGATAC
TAGGCGTGTTCTTGGAGGTGAGGGCAACGTAGTAGGCGGCGCTTGTCTCGTTTCCGTCGGCAGGGCGCCA
GACCATGCAGTTGGGGAGAGCGCGGAAGTGGGCCAGCGTCTCGATTGGCTGGTGGGTCGGGCCGTCCTCG
CCGAGGCCAATGGAGTCGTGGGTGGCTACCCAGATGACGCGGACCTGGGACAGAGCAGACAGACGAACGG
CGCCGGCGGCGTAGGAGACAAAGTTCAAAAAGGTACCGCCATAAGGGATAATGGTGCCGTAGGCAGCCAG
ACCGTTCATGATGGCGCCCATGGCATGCTCACGGACGCCGTAGCGGACGTAGCGGCCAGCGTAGTCGCCT
AGACCATTGGCCTTGGGCTGGAAGTCGACGGCCGACTTCCAGCGGGTCAGGTTGGAGCCAGTCAGGTCGG
CGGAGCCACCAAAAAGCTCCGGGACGACCGACTCAATCTTACCGAGGACAGTCTCGGACAGCTTGCGGGT
GGCGACGGCCGAGTCGGAGGGCGTGTAAACCGGGAGGCTCTTCTCCCAACCATGGGGGAGCTCGCCCTTG
AGGCGACGCTGCAGGTCGGCGTGCTCCTTGGGATACTTCTGAGCATAATTGGAAAGCAGCTTGTTCCATT
GCTCTTCGGCGGCGGCGCCCTCGGAGGAGTGCTTTCCGTACATGTCGTAGACCTCCTTGGGGACCTCGAA
GGACTTGTCCGGGTTGAAGCCCCACTTCTGCTTAACCTGCTTAATGTCGTCGGCCTTGAGAGGCGAGCCG
TGCACACCGTGGGTGCCCTGCTGAAGGGAGCCGAAGCCGATGGTGGTCCTGAGCTTGATCATGGAGGGCT
TGTCCTTGACCTGTTTGCAATTTTGGATGGCGGCCTCGATTCCAGCCAAGTCGTTGTCACCGTCGTCGAC
GGTGACGACGTGCCAGCCGTAAGCCTCGTAGCGCTTGACGACGTCTTCAGTGAAGGCGCAGTTGGTGTCG
CCGTCAATGGAGATGTGGTTGTCGTCGTAGATGCAGATGAGGTTGCCAAGCTGCAAATGGCCGGCGAGCG
AGGAGGCCTCGCTGGAAACGCCCTCCATCAAGCAGCCGTCACCGAGGAAGCAGTATGTATAGTTGTCCAC
GATATCCAGGCCGGACTTGTTGAATGTGGCGGCGGTGTGAGCCTGGGCCATGGCGAGTCCGACGGCATTG
CACACACCCTGGCCGAGGGGACCCGTGGTGACCTCAATGCCGGGGGTATCATGAGCCTCGGGATGGCCGG
GCGTCTTGCTGTCGACGGACTGCGGCCCACAGTGTCAGCGATGTCTGGGTGACGGCACGGGCCAGGCCGG
GGTCGACGAGACGACTTACGCGGAAAGCCTTGAGGTCGTTCATGGTGACGTCGTAGCCGAAGAGGTGCAG
TATAGCATATTGAAGCATGCATCCGTGGCCATTGCTGTGCGTGTTCCCGCGGTTAGACTAGCCCGCCACA
GTCAGGAAACAGCGGCTTACGAGAGAACGAAGCGATCTCGGTTCAGCCACTTGGGGTTCTTGGGGTTGAA
CTTCATAAACTTGTTGAAGAGAACGTGGGCAACGGGAGCCATGCCCCTGCGGCGGTGGTGGTTAGCGGAA
GCCGCGGGAGGCTCTCGAGGCGCAGCTTTGTGTCTCACATGGGGGCTCCCGGGTGGCCCGAGTTGCTGTT
GAAGGTGGCATCGACCTGAGGCAGCGCGCAACGTCAGCCCATGGTTGCCCTCCATCAATCGACGTTCCTG
TTGGTGTTGCTCGCCGGTCGCAGCTTGCTGTGTCGTTATACCACCATCTTGGCGGGGTACAAAGGTGGCG
GCGGCGGGGTAAGCTCGACGAGACGAAAAAACCACGTACCGCGAGAAGGCGGATGGTATTAATGGCCTTT
TGGTCAATTTCGCCGTAACCCATGATTGCGGCCTTTTCTGCGATGAGTCTATCGATTTTAGGGGAAGAAG
GGTGCAGGGCAGGTCTGGATGGAGGAGGTTGAGGATGGCGGAAATGGTATGTATAAAGTATAAAGAGAGG
AAGGGGGGAATGAGAGGGAATAGAGGGGTGCAGGGGTCACGTGCGGGGAGAGATAGACACGGTGTCTCCA
GAAAAGGTCTTCGGGCCCGCTGGGCTTGGCCTTGCTTCCGGGACGCCGGGGAACTGATTCAATCGCCCGC
CAAAAGGAGAAAGCATGACGTCTTTAGGTTATGCCATTGATGGAAACGGCTTCTGAGCGGCCGAGAGCAC
CACTTGGACTTGAGGGCCAAAGGTTTGCGGTCGGCCGACTGCGACGCTCCGTCAAGGATCGCTGAAGTGC
GAGATTTATGCACTCTGCCTCCAGACATGGTATCCTAGTTTCCCGACATGGAGTCAAACATTAGTTTTCA
ACGGTGGACCCAAGGTACATAAACTTCCAATTCTGAGTGAAGAAATGTGTACGAGTTAGTATTTATGTAC
ATACACACACAGTGGTGGGACCTGGCTGTCATGCTGCTGGATATTTGTTCCGATCCGCCGCCAAAGCCTG
AATTCGGAACGTGGCCACCGCCACCGCGCATCCGGCACCCCATCCCATGGAAATGGTTGGCAAGACGACA
TCCAACAAAGCGACACCGGCCTCGCGTGGCGGGCCATTCGGGGTCGCCGCCGGTGCTCGTGGCCCCGCCG
CCCACGGCACGAGAGATCAGCAGCGGCTCCTCGACGTCTTCGCCAACGCCTTTGGCACCGTCCTGGCCTC
GGAGGCCTTCCCGGCCGTCCTGCAGGACATCAAGCAGGCCCTGTTCCGGCGCGACTTTGCCGCCGCGTTT
GCCGCCGAGTCGTGCCTCGAGGCCTACGCTGCGCGGTGGAGTCCGACTAGGGCGCTGTGCTACGCCCGCG
TGCTCCATGACGTGGGAGATCATGTGCAGCAGATGCTCGGGTGCGAGGGTCATGCGAAGCAAGGGGACTT
GCAACGAGGGAGCACCGACGAGCCTCCTCGCGGCTCCAACGTCTTCAACGTGGTCTCCATTGGAGGTTGT
GCCGCCGAACACGTTGCCTTTGCCTCTTATGTCCACGACACCTCCTCCCGGGGCGCCCTCACCCTTCTCG
ACGCCGCGCCCTGGTCCCACGTGACGTCCCGACTTCACAACGCCCTCACCTCGGCCCCCCCGCTCTCCAA
GTACGCTTCGGCCGCCGCAATGGCCTCGAACCAGCCTCTGCTCCTTGACGCCCAGCTACCCACCACCTTT
TGCCAGAGCGACGTCCTGTCCCTGACGCAGGAGAGGCTCACCGAATTAGTCGGCGCCGACCCGCTGCTCG
TCACGCTCCTGTTCACGCTCAACGAGCTGTACTCGGACGGAGGGCTGGGCAAGACGACGGCGTTTCTGCG
GTCCTTAGGGGGTGCCGTGGCGTCGCAGAGTCTGCTTCTCGTAGTGGACAGCCCCGGTAGCTATTCCGAG
GCTGCCGTGGGCAAGGACAAGAAGCGCTACCCCATGCAGTGGTTGCTCGACCACACGCTGCTCAGCGCCG
AGGCGCGGGACTACTGGTGGGAAAAGCTGGAATCGCACGACTCAGTCTGGTTCCGCATCCCAGAGGCCCT
GTCATACCCGATTCAGTTGGAGAACATGCGCTATCAGATGCATCTGTACCGAATTCACAAGCCCTAGCGG
CCCGTTGCACTGCACAGCCAAGCAATGGATATCTCAGTCTGATGATGCATGTACGAATACTCGAATGTCA
ACGTCCCCGTGCGCCCCTGCGTCTCGTCTCACCAAAAGAAGGAAGCGGCGCACGTTTTCAGGCCCATACC
AGCTTCTTGATTGAATGCCCCAGTTGCTCCAGCAGCCCCGTATTCTGCCTCGCCGCCTCGAGCGAAATGA
TGTCCACCCTTTCGGCAATGCCCTCGCCCGGCTTGCGAAACTGCCGTTCCAGCGCCAGCCGCTCAATGTC
GGCACAAATCGTCATCACCTGGCGAATCTCCGACTGCTGCGGCGAGGCGCCAGACACGCCAGACACGGCG
GCCGACGAGTCGGCGTACGGGGCCTTGAGCGCCAACTTGCGGGTGGCGGGCGACTTTGGCTTTGCCGAGA
ACAAGTTGCCAAAGCCCGTCGACCGGCTGTTGCCCTCGGAGCCATGGGAGCTCGACTTGGGGGCAATCTC
CCCGCGGGTGGATAGCGTGCGGGTGTTTGTTCTCCGGATGTTGCTCTTGCCGGGCTGATACTCGACGACG
AAGCCAACGTTTTTCTTTTCATTCGTGTGCGCCGGCGAGACGGTCGACGTTATGTATGTGCCAAACTTGA
TGTGCGTCACGTTGGCGAGATGGACCCGTTCAAAGGACGAAACCTTGTCCAGGTCCCAGTCGAAGCGGCA
GAGATACAGGGCGGCGTCTGTGAGAAGAAGAATGACCTCTTCCATGGACCACGACTTGACCACGTCGGCG
GCGCTGGGGCTCATGAGCACCCAGGCCCCCTGGACCTCCTCGCTCATGTCGGCCACGACTCTCTGTTGAC
AAAGCTCAACGGCGCGGTCCCTCATGTTGGACATGGAAACGGCCGGGTCCTTTGTCATCATGTCGGCCTC
GAACTCGTCAAAGATCTTTGCCGTGACATTTCCCAGAAGAAAGTCCATGGCCGCCTGGCTAAAGTGGTCG
TTGACCATGCTGGAATGTGTTAGAGGAGAATAGATGTGGAGGGGAACAGTCCAAGATACCCATTGTAGAA
GCGCGCCAGCGACAGCCCCAAGTCATTCAGCGCTCCGCGATAGTCTCTCTTCCTCGTTCTCGTGTAGTCG
CCCTTCATAGCGGCGGTCGAGGCATACTGCTTAGAGACGGCGTCGCCATTGTCTGCCCACAACGTGTTGA
ACCAGGCCGTTTCCTGGTCCAGCTGGGCGCCCATATCGATGCCGTCGTCCTTTAGCTGGAGCTTGAGCAT
ATGCTTTGCAAACGAGCTCTGACACACGTTGGTTCGATCCAGACAGTCCATGCAATTGGTGCGGACGACT
CCCCTTTGCCGCTGCATCATATTGCCTTGACGTTGGATTGTGCTCCCCAGCGCCTCCAGCCTCTCCTTGA
GCTCTAACAATAGATGGTTGACGTTTTCAAACTTCATGCCGCGGCACACCTGGTGAAAGTCGAACCACTC
AAAAGGGATCTGGGCGGCATCTTGGACCCCTTCGTTCAGGCGCTCGACGCACTTCTGGTACTGGGTGCCG
ATGGGCTCTTCGATACCGTGCTTCTCCACCAAGTTGACAATCTGAAGCGACCCGTAACTCTTTGACAGGC
CCTCGAAATGCTTTTTGCACGCCTTTAAGTTGGTCTCTAGGGAATGCTGTATAATAGGTGCTGGCTTGAG
GGAGTAGGCGGACTGAGTAAAGTAGAGCGGAATGCTTCCCCTGATTTGCAAGAAAGAGCGTATTGGCAAC
GACTTGTCCCACATTGTAGACGACAGGATCTGTTCCGTCTCGACCGTATTGGCTGTGGAGCCCTCCTCGT
TGATGCCCCGACGAAGATAGCGCAAGCCCGCCCTCTTGGTGGAGCGGCGCGAGATGAGCGTCAGGAGATA
TTGCGTCTCGGACGGACGCAGATGCGGCGAATCTCTCACTCCGGCCGACGGAGGCGAGGCCGGGCGCGAC
CCCGACGCAGGGAAGCTGCGCATCTCGAGAGACTCGGCTGACGGTTCGTCCACCTGGGGAGGCTGGCTGT
CTACGACAAACGTCCGCTGCCCAACAAAGCCTTGCATAAGGGGAAGAGCCAATGAGTCCTGGCCCGTCGC
CATAAACGGCAGCAAGATGTGTCGATTCCAGAAGAAGTGGCCGTCAGTCTGAGCATGGAGCGGCGTGTCT
CGACGCACAAGCAGAGCATCCTGGGCTAGACTGCGCGTAATATCCACATCGTACGAGAAGTAGAAGCTTC
GCGACGAGCCGAACAGAAACTTGATGGTCCGCAGAAGCTTGGGTAGCAAGGAAGACACAGAGACTTGGAC
ATCTGCGTCGTCTGTGAGCGTCGTCTTTGGCCCCGGAGTTGCCGCCGAGTCATCAGCGTTGGCCGTGGCA
ATGCTCATGCCCATGGTCCGGCGTTGGTCCATTGTCCACCCGCTCTGGCTGAACCAGCTCTGAGCAAATC
TTCCGTAGCTGCCTCGGCGGCGGATGACGTCTTCGGCGACGCTGCTCCGCTGGGAGTCGGGCCTCTGAGC
CTCTTCTTGCCCGGTGGCAGCATCTTCCACTTCGTCGAGTATTCCGTCGTAGGCCTCGGTCTCTTCGTCG
CTGCTCTTGCCAGCGTCGCTGCGGGCATCGGATACCCGTCTTCCCAAGAGGCTCGCCGTCCTTTGAATGG
ACTCGTCTGCATCCGACTTGGACGTGCACGGCGTTATGGCGACCTCTGTCACGACATAGACGGGAAAGCC
AAGGATCTGGGCCACTTGCTGACGGCGCACAATCGAGACCAGATAGCTGAGCTTGGAAACCGTGATTAAG
CCTGGCAAGTCTGTCAGCGGCCAAAGTTGGGTCTCGACAGCCGATGCCCACCTATGATGCCAAAGGCCTC
GAACGACGACTCGGGCTTGGAGGTATCGGGCACCTGATCGCGAGGAACGGCAGAAACCGACGAGTCGCCA
TAACGCACCCGGACAGGCTGGTGTGGCTTCTGCCCCTTGGACGACAGCGGCTGTATTATCAGGCCATCGA
TGGCCGCGCATACGACGATTTTGCGCGCAATGCCCGACATTGTACGAGCAGCAGCTGGAACCGAAGCAGG
CGACTCGAGCGCGACAAAAAAGGCGAAGAGTGAAGAGACAAGGGAAAGCCAATCTGAGGATACCAAAACA
AATACATCGGCTGGCGGAGGGGAACGGTTCCAGGTGTGCGCGTCGGCGCCTAGTGACAGAGGTGGAGCGA
CGTTATCCTGTAGAGGGACGTTTGCTTCGCGGCCAACCCTTGCGCATAATAAAGCTAATAAAGCAATGAT
TTATGGGCATGGATGCAAGGCCGCCGAGACCAGGCGCGGCTTTCGTTTTGGCCACCAAGTTCTAGTTTCG
CAGCTAGGGTTATAACTTGCCAACTGGTCAGGTGTGTTCTTTGCACGACTCGAGACACTGGACATGGACA
TCTCGATCCCGCCTACGAATACGAAGAACGAGTTACTACCTACTTCGTACATACGCTTAGGCCTTGGAGG
ACGCGGAACGGCACAACCAAGTATCCGACCCCCCTTACGTAACCCAGTCCTTCGCCCAGTCACCCCCCTG
CGCCACAAAACAAACTTGGAGCCACCAGCCTGCGAGCGAGCGACTCCATCCGTCTACCAACCTCGACCGT
AACTCACCTCACCACAGCACCGCCGCCCATCTCGGAAGCTTCTCTCGCCATCACTCGTCGAGCCTCGCTT
TTTCACTCGTTCCGAATTCTCCCTCCGATTCTTTAGACATTTGCCGCGCGTGCCCACAGTCGTCACCATG
GTCTCCGAAGCTTGGTACGTTGAGCGCGCTTCCCTCCCGTCGTCATCGAGCTCCCGTCACATCGTTTGAA
GCTGCCGCCACCCTTGGACCGACCACTCGTCTCTTTGCCTTGGCCCTCTTACTGCCCCCCGAATCAAACC
CTCATACTGAGCCGATGCTGACTTCGCATTTTCCATAGTCCCGTTTACGCGGTCAGTATTGCCATTTACC
CGCCAAACGACGTCACACACATGCCACCATAGCCCTCGATATACTCCATGCCGTGTCGGACCAGCCATTC
TGACTATAGCATAGCCCTTCTTTGGCGCCATGGGCTGCACCTGCGCCATTGTCTTCACATGCCTGGGCGC
CTCCTATGGCACCGCCAAGTCTGGCGTCGGTATTGCCGCCATGGGTGTCCTCCGGCCCGACCTGATCGTC
AAGAGCAAGTCTCGTCGCTATCGGGTGTTGCGAAATAGTCTCTAACCATGCCACCAGACATTGTTCCCGT
CATTATGGCTGGTATCATCGGTATCTACGGTCTGGTCGTGTCTGTCCTGATTTCAGACGGTCTCAAGCAA
GAGCTTCCTCTGTACACCGGTTTCATCCAGTTTGGTGCAGGTCTCTCTGTCGGTCTGGCCGGTCTTGCTG
CAGGCTTCGCCATCGGCATCGTCGGTGACGCTGGTGTCCGAGGAACTGCTCAACAGCCCCGTCTCTTTGT
CGGCATGATTCTGATTCTCATCTTCGCCGAAGTCCTGGGTGAGTTTGGCGCCGGAAGACATGCCATATAT
TGTGATGCTAACGCTCAAGTCAGGTCTCTACGGTCTCATTGTTGCCCTGCTCATGAATTCCAAGGCTACG
CTTAATGCCACTTGCAATTAAGCTTCTGACCCCGAGGCCTGGGAGGCGACCTGGCAAGAGTGACGATCCA
CAGGAGGCGCTTATCCCCGGCAACGAGCAAATCATTCCGACTAGGCAAAAGGACAATTGCGCGGCTTCGT
TTTACGATGATGGATGGAACAATGTCATCATCGGCGCGATTTGGGCTTCGACGATACCGGCAAAACGCGG
ATCCAACCCGGGGAGGGGGGCATGAACTCGGTTCCCGCCCGAGGAGGAGAGTGTATATGTATAGTAGTGA
CAATGTGCGATTTGGTCTCGCAGCGTTGTCGTTATAGACGGTGATGGGATGAGGAGCCTGATGTAGCCCG
ATGCACATATTATTCCCCCCCACCTCTCCAAGTGCCGTGTTTCGACCATGATTTCACTTGGAGACTGCTG
CACTATACCATTCGAGTAGAGCAAGCCCCGCTTGTGATTTGTCGGCTATCTTCTACCTGTATTCTCAGAC
GAAGCGTCGACCCGGAATAAAATGCGGGTATCACGTTTCGTAGCGACAAAACATTACAGTGTTGGATGTA
TCGGACCCCCCCTCTCTTTCCCTCATCTCCAAGCCAATCAATATCCGTCTTTTCTCTGCGCCTTTTGCCC
TTGACCTGAGTTGGTGGAAGAGGGCAAGCTTCGTCTTGACAAAAGGCCGTTTTCTTGCCAGACGATTATT
TACGGAAAAGAACAACAAATGCTTCGGCTATGGCCCAAAGCAAATGATGGACAAAAAGCTATCTTCCAAA
GGCGGGCCCGTTGATTCTCCCCACAAAGAGTCACGCGGGCTAGATGACGTACTGAGTGGAGGAGTTAGGA
GAAGAGATTTCCGGAGAAGGGGGACAGGCAGTGGATCCGGTGGACTCACGGGGATGAAGAGGTACGGGAC
CGTTCGCTCGTACTCTAGCCAGGCATCGCCATACTTTTTGCGGCAGCGGTGAATGTCTCGCGAAGCACGG
TGAGCAATCATACAGCAGAAGAATACGGGATAAAACCAAGGGAACGGGCTCCTGAGGCGAAGTGTTAGCC
TAGTCTCCGCCACGAGGGCCACGAGGAGCAACCATACTTGAACCCGGTAATCAGTCCCCAGGAGATGGCG
AACCATGTGTCGGCCGTGTAGTGGATTTTCCTAGCCAGACCGTACCAGCCGTCGACGAGAATGGTGCCCT
GGGGCGTCTCAATCGTCTTGGGATCCCGCAGAGTCTGCCACGGAACCTGAGGGAAAGTTTTGCGGTCGAC
GAGCTTGCCTCTCTCCATGGCGCGGAAGCGGTTCTTCTGGCTGTTGCAGCTGTCCCAGACCCAGTACCAG
AAGAGGTAGGCCACATACATGAAGACCAGGGCCCAGCGGTTCCAGTGATACTCGGAGGGATCGTGGTTGG
CGAGATAAATGGTGCAATGGCAGTACGAGAGGGGGACACCGGCAAGGTTCCAGAAGATGAGCATGAAGCC
CCATTTCTCGTAGTACATGTCCCTGTTGCGCGTCAGACATGATGAGCGCGGCGTCTCCTGACCAACTTAC
CAGGTGGTGACGATGAGCTCCTCGCCCTTGCCGCAGGCGTTGGCGTAGAGGTAGTGGGCCATGACGAGGA
ATAAGACCTCGCCGGAGACGTAGCCATAGCGTTCGTACTGGCGAGCCGCAGCACCCAGACTCAGAATGAG
CAGAAAGTACCAGGGCATGCGCACCTCGAAGAACATTTTGAAGTCGAGGATGCCAAACATCCGGGGGTTG
AGCTCGGCGCCCATGAAAAAGTCGTATATGACATGGCCCGTCATGCGGTGCTGCTTGCCCCTGTAGATGG
CAGAGACGTAGGCGACGATGCTGACGAGGAAACCGCTGAAGATGGCGACGGACAGGAGAGGACCAAACTC
GTCAATGGCAAGGTACAGCGGCCAGATGCCGGTAAAGTGTAGGACAGCAAGGACGGCGAGAGTAAAGTAC
AGGCTGATGAAAGCGTTGCAAAAGTACGGGAGCTGCTTGTTGTTCTCGTGGGGCAGTGGCTTGCCATGGC
TCCAGACGCCGGGGAGCAGGCAGTAGCAGGCGGCTTGAAAGATGAGGTAGGACCAGTACCAGAACCAGGC
CCTGGCGTGGGGGAACGCGCCAGTGTAAACGAGGCTGACCAGCTCGGCGCCGAACCCCAGCCAGGTCTGA
CCCGGATTCCGCGAGGGCAAGTTGCCGTCGTAGTATGTCGCGCCGATCCACATGTACCACATGAGGACGG
GGAAGAGAAGCATCATGAGCGAGGTGCCAAAAGAGCCGCCAAACTCGAACTCGCCCGAGTAGTCCACCTT
GGGATCATGGCCCGGTTTCCATCCGTCAACAACGGGCGGGTCCGTGGCCGCGTCGGCCTTTTTTGCAGAC
CTCTCGGCTTCGGAGCCATTGGCAGACCTCTTTGTGGAAGAGCCTTTGGACGTGGCGGGCGTGTGGCCGT
TTCCGCTGGCGGCAGCGTCCGTGTCGGCTTCGTCATCGTCCAGGTCCTCGGCGAACTTGGCGGCGGTGCG
ACGGCGGCGGACAGACCGAGTACGAGTCAAGGTCTCGGGGGCAGAGCTGGAGTCGTTGTCGGGGTCCGAA
ATGTCAGGGGGGAAAGACGATTGGCGACGCGACGAGCGCCGCGTCGCGGGCGTTTCGACCATACCATCAA
AGAGTTCCTTCTTCCTGGACGCGCAATGTTAGATTCAGATGATGAGTGCGCGCGAACAGGAGCCAATGTG
ACAAGATGCGCCGATAGAGGGCGCGTACTTGGGGGTCTGACGGAGCGAGTATCTTGACATTTTAGCGACG
ATGGCTCGGCGTCGTCTATGCGTGGGGTGATGTATCAAGGGTGGAGGGAGAAGGTGAAAAGACGAATGAT
TGGGTCACGCAGCCGCGGCACGGAGCCAGCCTATGGCAACAAGGTAGTAAAGCGTATCGTCGTCCGCGCC
TGGGCCGACAAGATGCTCCGGATAGAGAGCGACGAGGCTGCTGAGGCCAGAGTGTGGGAGTAGAAAAAAA
GAGACGAGGAAAAAAGAGGCACGGGCAGGACGGGCAGGAGGCTGAGGTAGCGCGCCGTCGCGGTTCCGTC
GCGGCGATTTGTTGACGGGGAGCTCAGGGGTGGAGGGCGCCTGGCGGCGCGTCCTGTGGGTGGCCCTTGT
GCCCTGTGGCGCTGTGGGGATGAATCTTCCAGCTTTTGTTTTGTGCGCCAACCGAGATGGGGCCTTTTCG
GCTGGCGCCTTTTGACTTGGGGGGAGACGGGATTCTCAGAGCTGGATCGATATGAAGAAGAGAGATGTAG
CCGAACAGAGTCAAGTCGATGAAAGCGCTTGGGGGACCAGCTGTACGAAGTAGAGACAATCACATGCGCA
CCAGGCTTGCTCATCTGCCCCGGAGCCCCTTTCCCTCCCTGTAATGAGCCCAAGGAACATGCACGTACCC
GTTGGGAACTAAGGGCCTTCGACCAGGTGCGAGTTCCCAACGGGTAAAACCGCAGCAGGTGCAGTTAGGA
GTTAGATAGATGCATGGCGCGTCGGTGACAAGGATCAAAACGTGACCAACTCGTCGTGTAAGTAAAAGGA
GTTTGGCGGGACAGTGACGCCAACGGCCGTCATGCCTACTACGTACTAGTTAGTACTACTACTAGGTATG
TATGTACCTACGAACAGTAAAGGGATGAAATGAGGCTGGGGGGGAGTTCCCCCTTATACCGGGTCCTGTC
GGGTGCAAGATTGGTGGGGCGAGCCAGACCCCCAGATTTCCCAGTAGATGCACCATGAAATACTAACAAG
TAGACAGTCGCCGCCGACAAACAAGGTCTCGCGATCCCGTCGATTGAGCCTCAACGCTTCAACTGTCAAA
CTGGGAGCTGCACTCTGTCGGACTGCCTGTGCCAGGTTGTCACATGCCGCCCACAATCGCCTGTCCCGTC
ACCGCCCTGCCTCCGCGTCAAGTATTCGAGTCTAGCGCCTCTCTCGCTCTCGCTCTCTCTCTCCGTCGTC
TCGCACTCCTCCCTTCCTAGCTCCGAGTCGGCCTCTTCTTCGCCACCTTTTCACCTTTGACAGCATTTGA
TTTGCCACCGTGTGCATTACGTATCGGCCGACCACCTCGACCTGCCGTCCCAGCATGTTGAGCTAGGCCG
TCCTTCCAGACGAGCGCTCGTGAATCTGGCCAACCCGCGCCAATTCCAAGCCCCCAGCACAGGCTGGTAG
AGCCTTTGCGCAGCCAAGAAATGGCCGATAACCGTCAAGGAGACTCCGTGTCGCCGCGGACGCGGTCTCC
TCTGTCGTCGCCAGGGCACGTCGCCCCTCAGCCCGCATCTGCGTCGCCAACCGCCCGGTTAGACGACCAA
CTCCCTCTCACCCCCGATACAGCAGATCAACAGCCCAGAGAACCAAGGCCAAGGATGGAGGCCAAGGACT
ACTGGAACGGAGGGACAAAGCACCCTGATGTCTCGCCGAGAGTGCTCCAGGAGGACTCGACGCAGGCATT
ACGCTCCCCTGATACATCTGGACAGAACCGCCACGACGCCGATGGGCCTCTGTCTCCCATGTCCAACCCC
GCCTTGTCAGAAGCTCCCTCCATTTTCGGGAGGCGAAGCGTTCAGTTTGCCCGGGCCGATACACTCGAGG
AGATGAACCAAATCTCCCCTTCACGTCGCGGATCTTGGGGTGCACCCGACCCCCCTGGCAAGTCCAGAGG
CGCTTCCTTCCTGTCCAAGATCAAGGCGTTTGCGAGCAATCCCAACCTGCAGACCCCCAAGTCCCCGAGT
GCGCCTGCTACGCCCTTTGAGAATGCATCACCGTCCGCGACCAACTCCCCAACTGGTGGTCGCTTCGGCT
CACGAGTGCCAGATACTCTCGCCGAGGAACACTCTGATGCTGACGCAGATATCGAGGAGACGGCCGACGA
GGCGAATATCCCCGAACAAGGACCTGCGATCAAGAAGAAGAAGAAGAGAAAAATGCGGCGGTTCAAAAAG
GGACAGCTATCCTCGCCCTCGACGCCCATTCGCCTGCCGAGTGACCTCACCACTAGCCGTCTGTTGAAGC
GCCGCGCCAGCATGCCAGACACTTCTGCACAGGTCATGTCGGACGGCGATGCGCGCGAGCAGCTGAGACG
CAGGCCTTTTCGGAGAGGCCACTCGTACATGGACTCGGAGTCGAGAGGACCCGACGAGGACCTCGACGAC
GCCGACAGTCCCGTGCCTGGACGAAGGGCCGGTCATATACGGCGCATCACTGTATTCGGTGGAGGCGGCG
TGTCGGATGGCGATGCCATGTCTCCCAGGCGACCCTTCTTCAACTCGGAGCGGGCCTCTCACTTTGGCGT
GCAAAAGTGGAAACAGGTGAAGAGCACGCTCAAACTTCTTCGTCAAAAGAAAGAGGACCGGTTCGACTAC
TTCAAATCGGCCGAGCTGATGGCGGAGCTCAGGGCTGGTGCGCCAGCCGTCTTGATGCTTGCGAGCATGA
TCCAGCGGGATGAGCATGGGAATAAGAGGATCCCTGTTCTCCTGGAGCAACTCAAGCTCAGGATCAAAGA
CAGCTATCCCATGCCAGACGATGACAAGGATCGCCACTGGATATTCACCATAGAGCTAGAGTACGGCAAC
GGCCCGAGTCGGATGAGCTGGACCGTCATCCGAACCATCAGGGACATCTACAACCTCCACTTCCGTTACA
GGTTTGCCCTCACCAACGACAAGTACATCCCGGGTCGCCTGGACCTCGGAGCCCGCCCGAGGCAGCCCAA
GTTTCCCTACTCTGCGTTTCCCTACCTGCGCCGTGCCCGCAAGGGCGACAGCTCCGATGACGAGCAAGCC
AGTGTGGCCGGGGACGAGACCGCCGGCGAGGGAACGGCGGCTGAGGCCANNNNNNNNNNGGCCGGAGAGG
GAGCAACCGATGACGCCCAGTACCAGCCGCGCCGAAAGAAGTCGCGCGCCAACCTATGGGGCATACGACG
ACGATCCACCGGATTCACCGACTCGGGAGACGTCTGCAATGCCGAGGGCCTACAGTCGAGCGCGGCCATG
GACATGATGACCCGGCGGCAGCGCTACGTGGAGAAGCAGAGGCGCACGCTCGAAAAGTATCTCTCCGAGA
TGATCAGGTGGCTCATGTTCCGAGCCGACAGCAACCGCCTCTGCCGCTTTCTCGAGCTTTCGGCTCTGGG
AGTTCGTCTGGCGGCAGAAGGCAGCTATCATGGCAAGGAGGGCTACTTGCACATTCAGTCGTCCAAGGGC
CTCGACTTTCGCCGCGTCCTCACCCCGGCCAAGGTCATTGCGCGTCACAGCCGCAAGTGGTTTCTGGTTC
GACAGAGCTACATAGTGTGCGTCGAGTCGCCAGAGAACATGAACATCTACGATGTGTATCTGGTCGACTC
CAAGTTCAGCCTCATTTCTAAGCGAAACCCGCTGAAGCAGATTGGTTCCAAGGACAAGCAGGCAGAGATC
GACCTGACGGTAGAGGCGCCGCCCGAAAAGCACCACACTCTAACGCTCCACACGTCGGAGCGCAAAGTCC
GCCTTTTCTCGAGCTACCAGTCGGTCATGAAGCAGTTTGAAGAGTCCATCAACGAGATGCTCAGGCAGAC
GCAATGGTACGAAAAGAAACGGTTCGAGAGCTTCGCACCAGTTCGCACCGGCGTCTTTGCCCAGTGGCTG
GTTGACGGCCGCGACTATATGTGGAACGTCTCCAGAGCCATCAACATGGCCAGGGACGTCATCTATATCC
ACGACTGGTGGCTGAGCCCCGAGCTGTACATGCGACGCCCGGCATGCATCAGCCAGAAGTGGCGGCTCGA
CCGGCTGTTGCAGAAGAAGGCGCGGGAAGGGGTCAAGATCTTCGTCATCATCTACAGAAACGTGGAAGCC
GCCATTCCAATCGACTCAGAGTACACCAAGTTCTCGCTGCTTAACTTGCACCCGAACATCTTTGTCCAGC
GGTCGCCCAACCAATTCAAAAAGAACCAGTTTTTCTTTGCCCACCACGAAAAGATTTGCATCGTGGACCA
CGACGTGGCATTCCTGGGCGGCATCGACCTCTGCTTCGGCCGCTGGGACTGCCCTCAGCACCCCATCGTC
GACGACAAGCCGACTGGGTTCGAGATGAGCGAGCGGCCCAAGGACGCAGAGCACTGCCAGCTGTTTCCCG
GCAAAGATTACTCCAACCCCAGAGTGCAAGACTTTTTCAGACTCAACGAGCCTTATGAAGAGATGTACGA
TCGCAGCAAAGTCCCCAGGATGCCCTGGCATGACGTGTCCATGCAAGTCGTCGGACAGCCCGCTCGAGAC
CTGACGCGCCACTTTGTTCAGCGCTGGAACTATCTCCGCCGCGGGCGGAAGCCAACCCGGCCGCTGCCCT
TCTTGCTGCCGCCTCCGGATGCCAAATTCGACGAACTCGAGGCCCTCGGCCTGACGGGAACTTGCGAGGT
GCAGATTCTGCGCTCCGCGTCGACCTGGTCTCTCGGCATCGAGGACACGGAGCACAGCATCCAGACCGCG
TACATCAAGATGATTGAGGACTCTGATCATTTTGTCTACATGGAAAACCAGTTCTTCATCACCAGCACCG
AGGCGTACAACACAAAGATTGTGAACCGCATTGGGGACGCGCTCGTGGACCGCATCATCCGTGCGTACGA
AAACGGCGAGGACTGGCGCTGCGCCATTGTGATACCGCTGATGCCGGGCTTCCAGAACACAGTCGACGAG
CAAGAGGGGACCAGCGTTCGACTGATCCTCATGTGTCAGTATCGAAGCATTTGCCGAGGGGAACAGTCGA
TATTCGGCCGCCTGCGAGCCGCTGGCATTGAGCCGGAGGACTACATCGGCTTCTACTCGCTCCGGCAGTG
GGGCATCATGGGCAACGACGTTCTCGTTACGGAGCAGCTTTACATACACGCCAAGACCATCATTGTGGAT
GATCGAGTTGCTCTCATAGGGTCGGCAAATATCAATGAGCGGTCGATGCTTGGCACTCGAGACTCGGAAT
GCGCCGCCATTGTCCGCGACACCGACATGTTGTGGTCGACTATGGGCGGGAAGCCGTACCAGGTCGGTCG
CTTCGCTCATACACTACGCCTCCGTCTGATGCGAGAGCATCTTGGCCTGGACGTCGACGAGATCCTGGAG
GAAGAACGGCACCAGGAGATGGATCGCGATGCGTTTGAGCGAGAGATGGGAGACATCTACGGCGACGACG
CACCACCTGGTGCCCCCGCAGGCCCTACCGCTGTGCGAGATGAATTGTTTGAGAAGCAATTCGAAATCCC
TCGGCTGCCCAGTTTTAACCATGATCTCGACTTGGAAAAGGCTCAGACCACACATCAAGACGATTCTTTG
GACAGCAAGGACAAGGAAGATGGCAAAGATGCTCGAGTGACGGGCAAAAAGCATCAGCTGGACGTGTCGG
GCTACGGACCGGACCAGTGGAAGACTGCCGAGAAGGTTGGCCTCGACGGCGGCCGGGACTCAGTCGTTGT
TAAAGGACGCGAGGTTCTCGTGCGGGGCTTTGACAGCCAAGGCAAAGGGGCCCTGGACGCCCCCAAGCCA
CCCCATCGGCCCACGACGGGCGCAGACAGCAGACGTGGCGCGTCCTCGGCCGGCGGCAATGAGGGGATCC
CGCCCATGCCTCCTTTGAACCGGCGCACAACGGATCAGCTCGGGATGCCCCGGGCGGCTCAACTCCCGCC
CCTACCCATGGTGGACGACACGGACATAGGAGGGCCGCCCGTCCACACAGATCCTGTCACGGGCCGCCCG
ACGAATGGCGCTTTTCATCCGATGGCGTCGGACATCCGGCCAGCCGACATCACAAAGGACTGCATGCGCG
ATCCCGTCAACTCAAGCTTCATGGATGGAGTCTGGGGCAAAGCCGCGAGGAACAACACGAAGCTCTATCG
CAGAGTCTTTCGATGCATGCCCGACTCCGAGGTGAGCACCTGGGCCGAGTACCGCGAGTACGTCGAGTAC
GGCGAGAAGCTGCGAGCCAACATGGAGGGGAAAGCCGCGGGCGAAGAGAGCGAGCTGAAGCGGGAGATGA
GTCACAACAAAGACTCGACGGCAGCCGGAGCCGGGATCGGTGCGCCGGGCCCGGAAGCAGTCGCCAAGGC
TGTCCGGAAGGAGGCAGCCAAGGCCCCCGAGAAGGTGTCGGAGAAGCTTTCCGAAAAGATGCCGGCAAGC
AGCCAGGATGAAGGGAAAGGCCAAATTGCCATGACCAAGGGCGGGCAGGCAGAGCTTCGTGAGAAAAGCC
CTTTGCGAAACGGAGACTACGCGGAGAAGTCTCCTCTGACACAAGCTGCCCCAGACGCGTCGACGACCTC
CCGGACCGATCGAGCACCGGGGGCATCCCAGGCAGGGCCTCCTCCAGGACAGTCACTCTTTCCCCCATTG
GAGAATGTGCCGTCCAAGTCTCTCGAACCTCAGACATCCAGGAACAGTGAACGTAAGGCGACATTTTCTG
GGTTCAATAATACGCCTTCGAGGGACGCCAGGGAAACGGGGGGAGGAGCGCTCGCGCAGTCCGGCTCAGT
CAAACGTCGACGCCGGGCTACGACAAAGGGGAGCAGGCGTGGGGTCTCAATTGAAGACATGCCATCCCGC
ACCGACGCCGAGGAGCTTTTGAAGATGGTCCAGGGCAACCTGGTCGAGTTCCCGTACGACTGGCTTCTCA
CCGAGGAGCAGAATGGAAACTGGGGCTATCAGGTGGATGGCGTGGCTCCATTGGCCATCTAGTACGTTGA
CTCTCGGCCGCTGCTTGCGTGTTGAGGGACTCGACTAACATACATGTCCCCTAGCAATTAATGCTGCAAG
AGACGCTGCAGCCGACGCGCTCAACCTTCCTGAAAACCCGGAGCAGCTGATATGGCGACTGACTGACTGA
CACAGCTCACTCCTTCTCAATTCAAGGCTTGGCGGAGGGGCTGACAAACACCGAATATCTGAAAAGCTTG
TTCCTTTTGGTAATGGGCAGCAAGGCAGGCCGCATAGACTTGGCGTCTTGGCTTGGAACACCGCGAAACA
TCGACAATACTCCCCCCCTGTGCTGCTTGGGAAACATGTGCTTATACTGAAATTCTATTCCGACGGGGTA
CATGAAAGAGCCCAGCCCGTTGCTTGAGTCATCAGTAACTCGTAGGCCCTGTTTATACGCGCTCGCTCAC
CCATATGGCCCCGCGACAGCCTGCTCTTATGACGCCGGTGAGGAGCCAGTGGGGCTCGGCCTTTTTCGCG
TCGTGCTCGACGGCGTGGTCGAGATGCTCGAGCTCCTCGTCGCGTATCCTCCTCAGGGTCGAGACCAGCT
CCCGCATCTCGGGGCCGACGTCGTAGCCCTCGGCCTCCCAGCCCGAAATCATGTCGAGTAGGGTCCGGAT
CTGGCCGTTGTAGTGGCCGCCAATCTCCGTCTCGACGGCCTCGGTGCATGCCATGGCAGCCTCGCGGCCC
ATGACGGCAGTGGTCCAGCCAAGGCCCGTGGCCATGACGGACCAGAGCGGGTAGAGAGCCGTGGGGCGGA
CGCGGTGCTTATGCAGCAGGGCGTTGAAGGTGTCCAAGTGGCTGGCCTCTTGGTCGTACATGTGCTTCAT
CAGGGGTCGCAGATGGGGCTGTCGACGGACGAGGGGTGGGGTTTGGGCGGTGTATATGAGCGTGGCGGCG
AGTTCGCCGGCTTGGTTGACGCGGAGCTGCAGGGGCGGGTCAGCGGGAAGCTTGGCCAAGCCGCGCGAGT
GAGGGGCGTACTGACGGCCGAGGAGAGGAATTGGCGCTGTTGGTTTGTGAGGGGCTTGCGCTTCGCGTGG
CCATCGGCGGGTGGCGGCGCGGCTTGGGACCGGAAGTGCGTCGTGGTTGAGAATGCGCGAGCTTTGTGGG
CGCACATTGGCCGGGTGGCCAGACGGCGAATAGGTGCGCGCGCGAGACACATCGTTGGCGCCATGGCAGC
TTGGTCGAGATGATGGATGATGTTGAATGCAGCCTCTGGGGCGTGCAGCAAATGACGTCTGTGGACATAT
GGATGGCCGGACAAAGGATCCGCCGGGCTTGGCCCAGTGAAGCCAATAGGGGGGAGCGACTCAGTGTCAC
GTCGCGCCTCACTTGTCCGATTGTCTGCCCCAGTCGCCTGCCACAACTGGAAAACTCGCTTCCTTGCTGA
CCAACTCGAACTCTGTCGGCCATTCACCCATGCCATCAAGGCGTCCTGCTCTGGATTGATACATTCCAGG
ACCTCTCTGACCGACCAGGCTGCTTCCGTGACGGTCGTTCCCATCGGCAAAGCTCTCCAAAGACGCATCG
GCCACGACCGACGACGTATCGTCATGGCTGATATCGACGACGAGCTCCTTGCCCTTGCCGGCGGCGACTC
GGAGGATGAAGGGTCCCCAAGTCCGCCGAGGGAAGCGTCTGCGTCGCCGCCGCCCTCGACGAGGAAAGAG
GCTGGGAAAGCGTCGTCCAAGAAGACCAAGCGACCAGGGAACCATGACTCAGACGAGGAGGGTGAAGCGT
GAGTGACTTGGGGTGCTTCTTTTCTTGGCAGCCTGGACGCCTTAAAATGCTTATCATCTGCCACCTGCAC
AAGGCGCTTTCTCGTTTGTCCTGCAGCTGGCCACATGTTCCCTATCTGACCTTGTTTCCCCACATCAGCT
CGTCAGCACCTTCATCACCAAACTCCCTCGAGTCAGCGCCCATGGACGAGTCCGACTCTGATGCCGAGCA
GCCCGCCTCGCGTGAGCGCGCTCCCGCGGGCGGCGCCACTGACGGCGACGACAAGTATCCCGTGGACGGC
ATGTTCGTGAGCCAGGCCGAAAAGGCAGACATCATGGCCATGCGCGAGGTTGAGAGGGAGCAGATCATTG
CCGACCGCATCTCCGAGATTGAGCGCCAGAGACAGAACCGCTTGCTGCGCCAGATGGTCACCAGCGTCGA
GAATGAAGAGCGCAAGTACGTCAAGAAGAAGCGCAGCGCCGACACGGCAGAGCTCGAGGACGTCGAGCGC
AAGGCCTCGCGCCCACGGACCGGCAAGGCCAGCGAGACGGCCATGGACTCGCTGCGCAGAGCTCGCGCCG
AGAAGCAGAGACGCAAGGAGGACCAGGGGCGCCGCCGGGATGACTTGTCACCCAGACGGGACTCGCGCGA
GTCGGAGAGCGACGACGACTTCCAGCGTGCGCGGTCGCGGACTCCGGTTGAGAAGGAGGTAAAGAGCCTG
CCTCCAGCGGAGCTACGCGACTACGAGAGAGTCCGGCTTGGCCGAAACGAGTTTGCCCAAGTTTGCTACA
CGCCTGGCTTCGAGGCGGTCATCACGGGCTGCTTTATCCGCATATCGGTCGGGGCTCATCCAGAGACCGG
CATCGAGCAGTATCGCATGGCAGTCGTCAAAAGTAGGCTGGCCATAGCGATGACTCTCCGTTTCCTTGCC
GTGATGAGGTTCGAGGCTTGCTGACACGTTTCCGCAGCCTTTGCAACGGGCAGACCATATGCGCTCAGTG
GTCCCAACGGCCCGTTTGTAACGGACCAATACATCAAGGCGGCGCATGGAAAGGCGATGAAAGAATTCCC
CTTCATCGCTGCTTCCAGCGGCAAGTTTACAGAGGTGGGTTTTGTCGTTGGCTCGCACGAGCACGTCGCG
CGACTAACAGGCTGCAGGGCGAGCTCAACCGCTACCAGGTTACCTGCCGGAACGAGAATATTACTCTGCC
GACCAAGCAGTTCCTGATGGACAAGATTGACGACATCAACCGCCTGATCAAGCACACGTGGACGAGCGAA
GAGATCAAGGCGAGGCTGGCGAGGCGGACCGAGCTGAAGCGACGCTTCGACCCAGCCGAGCGGGAGCGGA
TCGGGCGACAGCTCGACGAGGCGGTGGCCAAGGGGGATGAGCAAAAGGCGGAGGAACTGCAGGAGCAGCT
CGACAAGCTCAGCAGCCAGCGCCTTGCATTCCGGACGACGCTTGGGCCGTCCAAGGGCAGCGAGGGCGCC
TCGTTGTCGTCGGAGCAGGACCGGCTGGCGGAGCGCAACCGGGAGAGCCGGCGGATGAACGCCGAGCTGG
TGCGCAAGGCGCAAATCAAGGAAAAGGCCAAGGTGCGCGAGAAGGATATGGGCATGAAGCGTGGCCAACA
GGCACCCGACGACTCGTCGCGGCGGCTGCGGACAAAGGCCAAGTCTGGGCACGACGTCAACGACGGATCG
CAGAAGGGCAACGGGGCCAGCACGCCGACGAGCGGGACGCCAATGATGGGGGCGACGAAGCCGCAGATGG
CGTCGCACCTGGCCAAGCTGCAGGAGAAGAAGTACGAGGACAGCAAGGGGCTGCCGACGATCCACAAGCC
GCTCATGGACGACGACGTGATTGGCGCCCTGGACCTGGACATTGACGTGGAGATTTGAGAGGCATGGAGG
GCATGGATGGGGGCTGGATGCTTTGGGAAGACGCAGAGCATCCTCTCCAGCTCGACGGTGGCAATGGCAC
ATGGATGGCAACGTGGCAGCGCCCGTGGTGAAGGACTCTCGACGTGGACATGGTTGCAGTCGGCGGGCAA
GATGGGCGCTTGCAAAGCAATGACGGAAAGCGACACAAAGGGAGACACCAAAGGGAGACACCAAAGGGAG
GCGTGTTGGTTTTATAGACGAGGTCACGATGCCACCACATGGCCACCCACCCTCATTTTCCATCTTGTAC
GAAGTACTCGTACTTCGTAAAGGTTAGGGACGAAGCTCCCCGAGTTCCCAACGGGTAAAAGCCTCACGGG
TTCATCGAATCATGAACCGAGGCTCTCCTCTGGACGAATCCCAGACAGGTGATTGCGCGGGCTATGCGAC
AAAATCAAAACAGACACCCAACGAGGGGCCGAGATATCATCATAGCCGAAACCTCTCTAGTCCGTCTGCT
CCAAATGACTCGCCGCTCCCCAGATGCTTGTGATATTCGACGCTTCCCACGCTCAAGCCCAGCTCCGACG
GCGCCACCTCTTCTCCCGAGCTGAGGCTCTCGTCACTCATGCTCAGCACGCTCTGGGCCGCGCCCCGCGT
GCCCCTGCCAAGCTCCCCCAGGCTGAAGCTGCTTAGGTCCCACGAGTCGGGAGACCAGTCTTGAACGCGG
GGGTTGTTGTTCCCGGGCAGCGACGCTTCGTTGATGAGGCTCGCTCCCCCATAGATGGCGTCGTACACGT
TGTTGAGCCCGCCGTCCATGGACCCGAGCAGCGCCTCCCAGTCCGACGTCGACACCCGCGCCAGCTTCCC
CGTGCCTTGGCCGCCGCCCGACAGCATCTGCTCGGCTTGCGACCGGGCAGACCCTGCCGCCTGCATCCGC
GCCATCNNNNNNNNNNNNNNNNNNNNNNNNNNNNNNNNNNNNNNNNNNNNGGGACGGGGGCTGCGTCTGC
GACGGCGTGTTGCTGAGGGACAGGTAGTCGAGGTTCGGTATCGATCGGGATGCGGCTGCCGTTGACGATG
CTGCAATGTACGAAACCGCACTNNNNNNNNNNNNNNNNNTGACGATGCTGCAATGTACGAATCCGCACTG
CCCATACCCGTCATGTCTCTCGGCGAGACACTGTCAAACGACGGCCGGGGTCGGGCACGGTGGACCTCGG
CCTCCTGCGCCGATATAAAGGGCATCGTCATCCGCCGCCCCTTGTCCTGGAACTCCATCCTGTCCCCGCC
GGTTGTGAGCAGGTGCTGGAAGGGGCTCTGCGTGTAGCCCGAGTTGTTGCTCATGGCTCTCGACAGCGGC
GGGGCCTGGCACGGCGCAGGTACGGAGCCCTGGCGAGCCGGCGCGGCCAAAGAGCCGGCGCCCGCGACGT
CGACGCACATCAGCGACCGCGCCACCCGCTGGAGATGGAGAGAGCCCGCAGCCTTGGCTCCAACAAGAGT
CTTGATGACCACGCTGACCAGGCGCCCGACCTCGCGCGTCAGCTTGCTGTCCTGCTTGAGGTCCGCCACC
TGATAGAGCAGCGTGGTCCCGCAGACGGCCAAGAGGTCAAACTTGTTGAGGCAAAACGAGAAGCTCATGC
TGCGTTGCTCGAGAAGCTGCGTAATCTGAATCATGTGCTTGCTGGACTCGGCGATCGAGAGCAGCGCGGG
CGCCGCCTTGGGACCCAGAGTCGAGCCAACGGCAGGGCGGTAAATCAAGGTGCGAATGTAGTAAAAGGTC
AAGGCCTATCATCATCAGCACCCGCGCGACTGCTCCGGTACACGCACCACTTACCAGGAGTGGCGAACGA
CTACCCGTGACGTCGGTCGAGGGCTTGTCTTGCACAAATTTGAGCCGCAGGTGCGTCGGCAGCTCCGCGA
ACCAGGAATCCAGCTCCCCCTCAAGCATTCTCAGCTTCTGGAGGGAGAGCTCGTGGTTCGTCGACGTGAG
GTACAGACTGTCCAGGACCCGGGCCAGGATCCGCGAGGCACGGAACAGGGCCAAGGCGCTGGACAGACGG
GTCGACTCGCCCGGTAGGGTCGGCTGGAAGCCCTTTTCCGTAATGTACTCGTCGTCTGTGTCGGACGGAT
ACTCGGTTTCAATCACCTCCTCCTTGAGTAGCTTAGGCAAGCCCATGGTAGCGGCGGTGAAGCTAGAGGG
CATGAGCTTGGCACCAGGTGCACCGGGACGAGGTAGCTTACCAGTCCAGCGTGTAGAGAGTCCAAAACAC
CTTTTTCCTCGTTTCCAGGGCCAAGGCACCAAAGGAGAAGCGTCTCTGGCTCTGGTGCAGGCCGAGGCGG
TGCGACAGGCCAACGGCAATCGACTTGTAGTGCTGCAGGCGTTTGTGGTCGCCGCGTATGGTGCAATAGA
GCAGGGCGAGGATGAGGCACTGCAGCGTCTTGATGGAGTTTTCAAAACGCAACGCCTCGAGGGCCCTGGT
CCATTGCTGCTCGCAGGCAGCCACTTGGCGGTAGTCGGGCGATGCGGACGAGAGGCCGGCGATGCTGAAG
ACGAGATGCAGCTGGGCGAGCTTATAGCCGCACCTGACATTGTCCGGGCTGGCGACAAACTCCTCGTAGA
CGCCAAGAAAGGTGGGCTTGTGCACGACGGGGAAGAGGGGGGCCCATTCCTGGAAGAAGACGTTGACGCT
GCGGTCCGAGAAGAGGCGAGGGGGGATTCTCGACGACTGGTCAAGCTGTTGCGTGGTCAGGGGCGGGCAT
CCCTGGACGTGCAAGAAGGCGTCGGGGTTAAAGTCGGTACACGGCTTGCCCGTCTCTTGAAGCTTGCGCT
TGAGGGATGCTGCGGATAACAAGCTTGTCAGAAAGGGGGGCGCGCAGGGCGGAGAGAAGCAACATGGAGG
GAACCAACTGATGAGGGAGCGGCCGCTCGAGGGGCCCATGAACCACGAGTCCGAGCTGTCGACACCGAGG
AGCAGCGGCGGGGCCTGGACGCGAAACGAGTCTCTCCTGGCGACGGCGTGGGGATCCTTTGGTGTGGCGG
GAGACGAGGGCAGGGTGGACGATGGGCGATGGGCGCCGTGCATGGCGGAGAGCATGTCAAGCTTCTCGTC
CTTTTCGTCGAGCAGGTCCTTGAGCTCCCTGACCTCGGCCTCGAGCTGGCGCACGCGCTCCTCGAGCGAC
TCTGTGTAGCCACGCGGAAAGGCCCTGCGGCTCAGCTTGTCGCTGGTGCGGCACTCGAAGCCGACGTTTG
CGCACTGGGAGCACGTGGGGCGGACGCCGTCGCAGCGTATCTTCTTGCTTCGGCAGCGGTCGCAGGCCTG
GGCGATGCGGCTCTGGGCGCTGTTGCCCACCTTGATGACCTTCATGGGGAGGATGCCGGGCATGTCGTCG
GCGGATGGGCGGCGGCGGCGGCGGACGAGGCGACGGGCAGAGGACGAGCTCGGCCGCCCGACATTCCACC
AGGACGCTGTCGTGGTTGGCACAGGCTCAAAGGCCCACGCCCGGGGGGGGGGGGGTGGGGGGGCNNNNNN
NNNNNNNNNNNNNNNNNNNNNNNNNNNNNNNNNNNNNNNNNNNNNNNNNNNNNNNNNNNNNNNNNNNNNN
NNNNNNNNNNNNNNNNNNNNNNNNNNNNNNNNNNNNNNNNNNNNTGACTGTCTCTCTGTTCAACAAAGCC
CTGGTTGAATGTCTTTGCCTGCAACTGGCCCTTGGTAGCCCTCACGTCTTTCTTCTGCTTTCCGTCTCTT
GCCAGCGCTTGTCTTGTCTGGAAAAGTCCTGTCGGTCAAGTCGGGAGGCGTCGTTGGGCGGCGGGGACAA
GGCCAGGTAAAGTAGGAGGACCAAGGCGAGGTCAGGGAAACAACAAGTCGGCCCGGATGCGGGGACGGCC
AGGAGAAGAGAAGAGCGAGAGAAGGCGAGGGCATTCGTTGGCATTCGAGAGAGGGAAAATGCGCCGGTGC
GAGGAGACTGTGCGGAGAGACTGTGTGGAGACAAGGGTGGAGACAAGGGTCGCCAAAGCAGATGGAGAAT
CCCGGGGAAATAGCGGGACCCACGGGTACCGTCTACTAGGGGGGCTACTACGAATACAATTCGTACAATT
CTTACTTCGTACCGTGGACAGCTTTGGCGGGCACGGTTCAGTCCAGTTACAGTGCGGCACGGAGCCAAGC
CCGGCGGCCAAGGTGAAGACGTCGAAGCATGCGAGCAGGAGTGGATGCTATTGAGTCACACACGCATCGT
CAAGGTTGGTCGCCGTGCAAGATAGAGCTGATGCTCGTATGGTGCAACCATCTTGCCAAGTCCCACCCAT
GAACCGGCTGCCATGTGCCACAGACGCATGCATGCTGGGCGTTCTTGCTCGCTTACCTACGAAGTACACG
AAAGAGACAAAAGTGCTCCAACAAGGTTCCCGACTGCCTCTGCAGAGCCGGCCCTCGCTGTGGGCCTCTG
CAGAGCCGGCCCTCGCTGTGGGGACCTTGGGGACCTTGGGGACGCACAACGGGGCACTATTACTACTGCC
AAAGCGGCGGCACTACCATAAGCTTTCCTAGCCGCCTGGATCGGGTCCCACGTTTGTTTGAGGTTTGGGG
CATTTTGTGTGAGAGAGAGAGTGTGTGCTAATGCTGGCAAGTCAGAGCAGCGACGTTCGTCATTAGCCTT
TGGCGAGAGAGAGCTGCTCACCGGCCTCTTCCGCCTCCTCCAACTCCCGAGGCACCTCTTTAGATGATGC
TGTGGGATCAGGGTCGTCATGGATTGACACGAGTCGACCCATGGCCGGCACACCGTGTGTAAATCGCGTC
CCACATGTACGACGCCGGCCTTGCATCAATCTACGAATATGTAAAATAGACATGCCATCCCCATGTACCG
GCATCGCCGATCCCCGGCACAGCCCGCCGCTCCGGCCCCGGCGTCGGCCGAGGGCAGCCTCCAACGGCTT
GCCAACCATGGCACGGCAGAAGCTTTGACACGTATGTACCGAGTATTCGTCGAAAAAGGCAAGGAGTAAA
GAGACCGGCCCGTCGCACCAAGTGTCAAGTATGCATAGTACCGCCTCGTCCCACAGCAGCGTTGCAGACC
ATTGTATGTACTCACATGCTTGTGTAAGAAGGGTGGACAGGACCGGTGGAGCCGTCCGTATGCTTGTCGA
CTCTGCCGAGATATACCTGCTGCTTTGCGTCTGCGTCTTCGTACTACACACATACTGTAGAGCGAATGGA
CCGGCATTGAGTGCCATCTGCAACGGCATTGAACTGACTGAACTCTCCAGTCTCAAGCCCACCCCACCAT
CGTCTCTCGACCGAAGTAGGCGCCATCCCAGACCGCCAAGCTGGCCAAACGGGGCCTCTTGATTCGTCTC
TACCCCGGATTTCTCTCCGCCAACCGTTGCGGGGGCTAAAGTCAGCTGAAATCGTCCTCTCCCTCATTGT
GCGTCGTGCCCAGAGGCGCTTCGTCGTTTCGGCCATCTTCCATCGCTCCGAGGTATGCCACCACCTGGTC
GTGGGTGAGCAAGGTGGACTTCTGCAAAGCCACGACGTGGTTAGTGCCGGTGCATCAAATACAACCACGA
CCATATTTCGACAGTCCGCCGCCCACATCCCGGCATCTAGCCCTCTTACAGAGCTTCGGATTGACCATCT
TGGGGCCCACGTACCTCACTCTCGAGCGCCTCAACCGCGGCCTCGAGGAGACCAGTCTCGGCCTGGCGCA
ACGTCCTTGCAGCCGCGATGCACTCCTCCCGCAGCAGCCCGGCCGCAATCAGCGGCTGCAGCTTGTCATC
AGAAGGGTCGCCTTTGAGTTTGGCCAGCTGCGTCTCAATGCGCTCAAGTAGCACAGCGACGGCACGAAGC
CTAAACACTTGGCACAGAGGGTGGTCCTGGACCAGCGTCTCTAGGTCACTGGCTCCACCCCCACGACGGC
ACGACACTTTGCACAGAGGGTGGTCCTGGACCAGCGTCTCTAGGTCACTGGCTCGACCCGTGAACCCGTG
ACCCTTTTCCTCCTGTATCCTGCACGATGCGGAACTCAAGGCCGTCTTCCTCGTTGAGGCACATCAGGTG
CACAAACGGGCTTTGCCACTCGAGACGTTGATCGTCCCGAGTCACCTTGAAGGTTCGCGGGCGGCCAAAA
ACGTGGACTTTGGCCTTGGCTAGCGGGTCGTCTGGGAAGGGATCCAGAGGCAGCGTCAGGCTATGAGTTG
TACCGTCTCGGTCGATGAAGCCGTAACTGAAGAGCATCTCGGCTGCCGACTTGTTCTGTCCGTACGAGAT
AGCCACTTCCCCCCCGCATGGCGCGGCGCAGTCTGGGCGCGCAAGGAGCACAACGTCGGCGTTGCCATCC
ACTTCGTAGAACCCCGACGGGGAGCCTGAGTGGTTGACCATGTCGAGGCCGGGGACCATGGCGTCGCCCA
CCTGGGGAAGCTCTAGGCAACGAGAGCGAAACCAAGCGTCGACGAGGACCCAGTCGTCCAGGGAGGCTGC
CCCATGCTCCCACAGCAAGGTGTTCCAAAAGGGCATGGTCTCGGTCTGGGCACCAAGATTGTCAAACTCG
TCGGCCAAGGTAGACAGCTTGGCCTCGAGAGCGGCCTATGGCGCCGTCACTGGTCTGTCGCGGGCTGCAG
CAACCTCGACGTCGGGCCCGACATGTTTCGGGCGGCGACTCACCTCGAGAGACGTTCCCTTCAATAGAAG
ACGCTCGGGCTCAGACCACATGGTAGGAGTCGGGATGGAGCGCGGCAGAAAGCGGACGTACTCTGTCCAC
GGCGTCGGGGTGATGCTTCTAGACGAGGCCTGGCCTCGCTGGGAATGCACGAGGTGGCACAGTAGGAACA
GCATTGCATCTATCCGTACAGACTGCGATTGGCACGTAAGCGCTGGCGGTCCATGGCAGAGGAGCGCATG
AGGGTAGTCACCTTGTGGCCGACGACTTGGAGGAGCTGCTTGAAGTTTTGGTCGACCTTGGCATACTCTT
GCACTGTCTCCGAGGAAAAGACGAGTTCACGGGGGACTATGAGCCACGGCGACTGGGCATCTTGTCCGGC
TTGAAGCTCCGAGTTGAGCACGAAGCCATAGCCTTTGCCGTCGACATGTTGCAGCTCGATTCCGGCGAGA
GCAACGTCGTGGAGTCGCGCCCACGCCGGGAAGGCATCGAGCGGCAATTGCGACGAGGCTGGCATGCCCC
GAGAAGTTGAGCACTCGTGAGCCGGCTGAAAATGGCAAAAGCCGACTGCTTCGACAGCGGATTTGTTGCA
TGTTTTCCGAGTCGAGTTCCCTGCAAGCCCCACTACAGGTATGGCGTTCCAGCGCGGAAAAGTCCGGCGC
CGGTACGGAGTATGTACGAGTTACATGGCTGGCGGCAGGGAGGCGCCCTCAGCCTCTTCTCGAATTTTGC
GATTCGCAATCGCCATTTCGTACCCTGGATGCGCCCTCTTTTGTCCTTGACAGTCTCCATCAATCGCGCT
CGCCACCCGGTCCCCTCAGCTCCCACACCCCCGCCATGCCTCGTGATCCCCTCATCGGGCTCGTCGGGAA
GCCGTCGGCGGGGAAGAGTACGACGCTCAACAGCCTGACGGACGCCTCGTCAAAAGTTGGTCGGTGCTTT
TGACTCGACATACCTTGGCGCAGATGGCTAAATCCCAGTGTGCTCGACAGGCAACTTTCCGTGCGTTGCG
ACCCCTACAACAATGGCGCGCGACCCATGTGCATAGACGACTGGACTGACTCCCTAACCATCTTGCGACG
CATCCAGATTCACAACCATCGATCCCCAGAGAGCAGTTGGCTACCTCCAGATCGACTGCGCGTGCGCCCG
GCTCGGTGTTTCCGACCGGTGCAAGCCAAACTATGGCGCGTGCGTCCGGGGCCGCCGGTCCGTTCCCATA
GAGCTCCTCGACGTCGCTGGCCTGGTGCCGGGGGCGCATCAGGGGCGTGGGTTGGGCAACAAGTTTCTCG
ACGACCTGCGCCACGCCGACGCCCTGATACACGTTGTCGACGCCTCGGGGACCGTCGACGCAGAGGGCAA
GGAGACGAGGGGCTATGATCCGTCCGTCGACATTGCCTGGCTGCGCAGCGAGGTCGTGGCCTGGATCCTG
GGCAACCTGATGCAGAAATGGGGATCCATCCGGAGGAGGCATATTGCCGTCAAGGCCTCGGCCGTCGAGA
CGCTTCAGGGCCAGTTCTCGGGCTACGGCGCCACGTCAACCGTCATCAACCGGACTCTCGACCGCGCTGG
CGTCAGGGAGCCGCTCGAAGACTGGTCCGACGAGACGGTGCACCACGTCGTCAACAGCTTCGTCGACGAA
AAGTTCCCCACCGTCATTGCCCTCAACAAAATCGACCACCCAGACGCCGACAAGAACATTTCCAAAATCG
CAAAGATGCAGGACCCCAAGACGCTCGTCCTGTGCTCGGCCATTTCCGAAATATTTCTGCGTAAAATGGC
CAAGCAGGGATACATAAAGTACGTCGAGGGCAGCGAGTTTGTCGACACAAAGGAGGACCTCATGGAGCAG
GGCGACGCGACGGGTGGGGGCCTCAAGGACCTCGACGACAAGAACCGCAACCGCATCGAGAAGCTCAAGG
ACATGGTCCTGTACCGCTTTGGCTCCACGGGCGTTGTCCAGGTGCTGTCAAGGGCGGCGGAGATGCTCGG
CCTGGTGCCCGTCTTTCCCGTCAGGAACACAACCACGTTTGCCTCGGGCGCCTCCGCGTCCAAGTTTGTC
TTTCGAGATTGTGTCTTGGTCAAGAAGGGCTCGACCGTTGGGGATGTCGCGCGGAAAATCATGGGTGATG
CGCCAATTGCCTACGTCGAGGGCGTCGGAAACTTGAGAGTCGCAGAAGACGACGTGGTTGCCGTCGGGAA
AAACGACGTGGGTCGGACCTTGAGCCGCGCGCCTTTCATCGCTAACCCAGCAGCAGGTCTTGTCGTTCAA
GGTGGGCAGGGCTTGAAGCGATACTCGTGCTCCGCAGAGCCATGTTTCCGGGGATAATACTGCTCTGGGA
GTGACTGGCCGTTGCACTGGGTGGCAATGCGATGAAGGAGAGGACATGTCTTGTGATGGCTACGCTGAAG
GCGTTCCGGAGTACAACGGCTGTCATGCTTTGCTCAGCCATCATGCCCTCCCCAGGGGCTCTTGTGATTA
CTGCTGTACTAGGGAGTCACGATGTGCTAGATGTAAAGACTGCTAAACACTCAAGTTGGTGAGTTGATCA
AAAAAGAAGGCTGTCCAGACCACAACATGTGTAAACCTGGTCAGCATAAAAAACTGTGGTTCCGCCCGGG
CTCGAACCGGGGACCGTCTCGGTGTTAGCGAGAAATCATGACCAACTAGACCACGGAACCATTGATGAAC
AATGACCAGATAACACTGATTATATATAATACAGACGCCACGTTGGTCAATTGTCGCGCCGCAAGTCTCG
CTGGTCGGGGCGGCTCACCGTGGCTGACCGTGGACACGGAGGAGGCACTCATCAGAAGAGTAAGGGGCAG
AGGGACTTGCTCTCCAAGGCTGGTCCATGGACGGGCTGTTGGATAAACAGGCATTTGGTCTCTTCTCCTC
TGTCAAAAATCTGTACGAATCGGGCAACCGCACCCAGCTGCACCCGCCTCTCAAGTCTCAAGGCAAACGC
GTGTACCCTGTGAGGAGCCTGCCCTGCTCAGCAATGCTTTTTAGCAAAGCGCAGCGGGAATCACGGGAGC
ACGGTAAGTGTGCAAGTGGTTGCTGCCGCTTTGCTGGCATAATGGGTTACTACTGGTCAGACAGAATCCA
GATACGTATCAACTTCCTCATGAAGTGAAGCTAGAGATATGGGTGTGTGGGCCGGTTGTGTGGTGTTGAG
TTAGCCAGGAAAAGCCGGTAGTACTAGTAGTACTTCGTATGTATGTATGTACCCATATCCCCCTCCTTGA
ACGAGATGTATCCCTGATCCCTGGCATTTTACTCGCACACACAACGCACACCGATCATCACTCGCTGCGG
CATCTTACCTCAGCATCCTACCGCAGCATCTTACCGCAGCATCGGCAGCATCCTTAACGCGCAGGCTTCG
TCCTCATCAACCGGTCGGCACGGCCCGCCGTCGCTGACCATGGACATCAAGACCCTCGTCGAAAACGGCC
GCGGCTGCTACACGGCTCATAAGTACGAGCGTGCTCTTAAACAGTTCACGCGTGTACGAGAAACCACCAT
CCGTCGACGCTCGTTCGACGCTGACTTTTGACGCAGGCCCTGGGCCTCTGTCCGTGCAACCTTGGAAAGA
AGCGGAAGCGGTGCGACTGCAAGGATTACGAGGCTGTCGCTGCCAGGGACGGCTCCGTGTTCGACGAGGT
CATGAAATCCTGCCAGTGCAACGTGGGCGAATCTTTTGGAAAGTGCCATGATCCACTGCATCTCATGGCA
CTCGACTACCGCGCCGCCACTTTCGAGGCCATGGGCGAGCTCCCACGCGCCGAAAGGGACGCCAAGTGGA
TGCTGGAGCTCGCGCCTCTCCAGCCAGACGTACGGCCCAACTCCCTCATGACATGCCGTCGGTTGCTAAC
TTGCCCAGGGCTACCTCCGACTGGGCAAGATTGCCCGCCTTCGTAGGAAAAACTCGTTTGCCTGGAAGGT
CTACAGTGCCGGTGTCGTCGCGCCCCTATCCTCCTCGCCAAAGCTCCCGGTACGGGCCCCCATCCCGCGC
CATGTGAAGCAGCGTTGACAGCAGAGATCAGAAACTGCGTCAGGCTCTTCGGCAGTTGCAGATTCACTTC
CGACGCAGGGACCCCATGTGGTTGCCCCTCGAACTCGTGCACCTCATATTCGCACACTTTGACGTGGTCG
AGTTGACGCATGTTCTTCCACCCTTGAAGTCTGACCAAGCCTGCTAACAAAGCCTCTCAAGGAAATACAT
TCGTGTGTCCAAGCTCTGGAAAATAACCTTGGAGAGCCACGACAGCCGGATACTGTGGAGGGTCCTCATC
TTCCCCAAGCCCCCTCCCCGGCCGCCCTCCGAACCTGCCCTCAGTGCCCTCGTCGAGCGGTCCGGTGGGA
GCGTGCGCAAGATTGTCATTCGAGATCCCGCCGGGTTCGCCCTCTGCCGAAAAAAATTTTCCATTCTCCT
GCGGCACTCGGGGAGTCTCCAGCATCTGGAGCTGGGGCCCCCGCTTGAGAGCTACTACTATTTCCCCAAG
GGACCCGACCTCTTCCAGAACCTGTGCTATCTCAGCATGGATACATACAATTGCAACATGTGGCTGTCGC
AGGATCCGCGGCCCCCTGGTGCCGGGTTTCGTCCTGACGAGTTTCTCAGACACGTCGCGGGCACCCTGGA
GTATCTTGATCTGTTCGGCATCCCCGCGGCTTGGTATTCTGTTGCCCCGGCTGTTCCCGAGTTTCCCCGG
TTGAAGGTGTTGCACCTAGAGCACAAAAAGGGCCTCACGGCGCAGCTATCGTTCCCTGTCGTGAGTTCGA
GACTGCACCATGCGCATGCTGATGTTGAAATACTGACAATGGCAAGTTTTACCTGGCTTCCAAGACGCCA
CAACTCGAGCAGCTCGCCTTGAAGAACGTTCACCTGGAGAGCGAAGGCTGGAGGGGATGGAAGCCTTTGT
GGGACACGCTTTGGCGCCACCTTAGAGGCTTTGCCTTTGAGATGCCCAAGACCGCCGCCTCGAGCACACA
GTGTGATGGCACAATTCTAAATGTCTCTCTGATCAACTCTCTGCACGTCGGCAAGAATTTTGAGTATCTC
GACCTACTTGTTAATGTGGCAAACGATGACGACGCAGGAGCCGTTCAACGAATATTTTCAGACGCAGACG
ACCTGGGTCGGTACGGCCTGACCGAGGCAGATGGCAGCCCGATACGGCGTCACGACCAGTTCCAAAATCT
GCAGTCGCTCCGTCTAAAGGGCTTTGTGCACAGCCCATGGAGGATGCAAAACATCTTTGAAGCCGCAGTG
GCCAACGGCAAGCTGCACACGTTTGACATTGTCTTTCCGCTCGACGACCGCTCCCGCCCGTCGGGCGAGG
TGAGTACGACGTTTCTGGAGGGCTACGACTGGCTTCGCGGCCTTGACACGATCCGCTGCATGGGCCTTTC
GAACTTCAGCTTCGCCCCCTTTCCGCAGCACGATGCCGAGCGGCCCCTGCCCGCCTTCTTGGCCAGCTTC
CCAAACCTCAAGACGCTCAGCCTCAGCTCCAACCAGATGGGCCCAGTTGAATGCTTCTCCTTAATGGAGG
AGGTGGTGACGCGGAGGAGCATCAATATCCTGTACCAGAATTGTGTCCAGGGTACCTTGATGGATCGGCT
CGATAGGCTGGGTCATGAAAACGGAGTCATGATTGTTCACGGCGTGCAGCCGCGAGCGTGGCCGATGGTA
CCAGTGGATGGGTAGAGACGATACACGGATAGACTAGTGAGCCTCGACATTGTTCATGGAGGATTTTTGT
GGCTGCAGCGGCGGCGGCAAAAGGCCCCGAGAGTGGCCGGTTAACTGGACAGGTGGAGGTCAGGCCACGC
ATCGACAAAGTCTGATGACGTCGTCCGGACAGCCGGCTTGGGGAGCAGCGACAAAAAGCGACTCATACTT
TAGTAATGGTCCAGTCTAGGTTTGTTTTGTTTGAGGAACCAGCAGCCTGGTCGCACGTGTCGTTAAAGGC
ACCGCCATCGCTATTCACCGTCTACGTGTCGAGTACAGGGTAGGTAGCACCAGCTAGAAAGCACCGCCTC
TAAAAGAATTGCGCCCCTGACACACCGCTCCCGTCTATGCCCTCGCCCAAGTCTATACCCATTGTGACAC
GGGCAGTAACAGAGAAGAAGCAACATGGGCATCACTCCACGGGCGGGGCGGCGGGGCCGAACTCGACGCT
CTTGAGTCCCAGGACGCGCTTGACGGCCAGGGCGAGCTCAAAGGCCTCGAGCTTGACCTCGACGCGCAGG
TAGCCCAGCCAGGCGGCCAGGACCTTGAGGGCGTTGGGCAGCCACAGCAGCGAGCCGTGGGCGCGGACCT
CGTCGAGGCGCTCGTGGAAGACGGTGCGCGAGCAGTAGCGGGCGAGGATCATAAAAGTGCGGATGGGGCC
CTGGCGCGTGTGCAGGCTCTCGTCGAGGCCGCGGGTGAGGTCGTTTGTCTTGAGGATGAGCAGGATGATG
CGCGGGACGCGGCCCAGCATCTGCACCAGGTCGACGAGGAGGCCGCCCTGCAGCGCGCCGCTCATCGTCT
GCTGCTCGTCGGCGGTGCGCGTGTGCAGGATGGAGCCCTCGCGGCTGACGACGCCGAAGTCGCGGCCGGT
GATGGCCGAGGCGAAGAGCGGGAAGTCTTGGTCGCTGATGCCCGCTACCTCGCGCGCGTAGCGCCTCATG
CGGTCCATGTCGCCGTCTATGACGGCCAGCCACAGCTTGGCGTAGGAGCGGCGTAGGGGCAAAGGGATGT
CGCGGTAGAGCCCGTGGTCGTAGAGGATGACGTCGAAGTTGGGGGCGCGGCGGAGGCGGCGGCGGGGGCG
GGAGTCGTTTTTGCGAATGGCAATGTTGCCGCCGTGGGGGTCGCAGTGCAGCGGCGCGCCGTCGCCAAAG
ATCATCTCATTGAAGATGCGGGCCAGCGTGGCCGAGACCTCGTCGCGGTCGATGGCGTTGTCGTCGAGGT
AGGCCAGGTCGTCGGGCCGGCTGCCGGACTCGCAGGCCATGACGAGGATGCGCTTCTTGGCCCAGATGAC
GTCGGGGATGACGAGGGGCAGCTCGGGCATGGTGGCAAAGTGCGCCTTCATGCGGCGGGCGTTGTCGGCC
TCTTCCTGGAAGTCGAGCTCCTTGGGCAGCGACGCCTCCATCTCTGACGACAGCCACTCGAGGTCGTAGT
CGGGGAAGAAGCGCTTGAGCGCGGAAAAGGTGAGGCGCGTCAGGGCCAGGTCGAGGGGCGCCCAGGCCTG
CAGATTCGGGTGCTGGACCTTGACGGCGACGCGGCGGCCAGAGACGTGCTCGGTGGCGAGGTGCACCTGG
GCGAGCGAGGCGGCGCCGATGGGGTCGGGGGAGAAGTCGGAAAAGTAGTGGCGCAGCTCCTTGCCCGTGT
CGCGGCGAAACAAGGCCTCGATGGAGTCAAACGACGAGACGGGACACTGGTCCTGGAGGGGGACAAAGGT
CGAGGTCCACTCGGGCGGCAAGAGGTAGTTCATGGCGCTCTGCATGGCGGCGTCAGTGTCTTGTCCGTGT
GGAGAGAGAGAGGCATACCAGGTGCTGCCCCAGCTTGATGAAGATGCCCCCATTCTTCTCCAGCACCCTG
AGGGTCCGCTGGGCGCAACGCTTGTGGCAGGCCGCCAGCATGCTGGTCTGCTCGGCGGCATCGTCGACGG
CGGCCCTGGCGTTGAGCGTGGTCCGGTAGCTGGCGGCGGGCGAGTCCAAGTCAGCTTGTCGGCTCTGCCT
TGGTGCGGCCGGGGCCTACGTACTCGTTGATGCAGACGGCCAGGGCGCCGGCGACGCGGCCCGATCGCGC
GAGGGCCGTGTAGCCGCCCTTGATGTCGTCGCCAAAGGCCAGGGCGACGGCTGCGGCCCCGGCGGCGGCG
CCCGTCGATGCGTAGAGGAGCAGCGCTCTCCTGGACCTGTTGTTGTTGTTGTTGCGGCCGTTGCGTTTCC
GTTGCCGTTCGTTTCCGTTGCTCCGTTGCCGCCGCTGCTAGAGAACCGCTCCCCCGGAACAGAGCCAAGG
CATCTCGCGCCCAGGCAGCTCGGCAGCTTCGCGCGTCCCGTTGCCGTTTCCGTTGCCGCCGCTGCTAGAG
AACCGCTCCCCCGGAACAGAGCCAAGGCATCTCGCGCCGACGAGGCCAGGCAGCTTCGCGCGTCTCCACT
GGCCTCGGCACGACGAGCACGTCCACGGCTGCGCACCGCCGACAGCGGCGACGCGCAAGACGGCGCGCGA
ATTCATGGCGGGCTGCTCTCCTCCCGACAATTTATGCGATGCCAATGCCGACAGCAGCGCGGCTCATCGC
ACCAAGAGGGAGGGGGGGTCGTAGGCGGCGTCAGGAACAGAGTCGAAAGGCTGGGTGTCAGCCTTGGTCG
GTCCAGGGGCCAAGTTTTCTTTTGGCCCCGGGGCAATGATTTACCGAGGCCGGGGAGGTAGGTACTTCGT
ACGAAGTACTTCGTACGCCTTCAAACATTTCCCTGCATCATTTGTCATAATATTCTAATTTCTACTTCAT
TCCTCGCCTCGAAAAGTTATACTCCTCGAAAACAGCATTACTGTGTCGGATGGGCCCCTGATTTGCCCAG
ACATGTGAGCGAGCCCAAGCCGCCGCTTCAGCCTGCGACGGTGGAGCGCTCCTGGCGTGGTTCAACTGAG
CGGCTGCGACTCGTCGATGGCTCGGATACCAGGGTGGCCTGTCAAAGAGCTGCACTCGGGATGACGCCTC
GAGGAAAAACTGCGAGACCTGGGACAAAAAAGGCTGCCAGGGACCCCAGCGAACCGCATAATGACCGGTT
CCGACGGTGGACACTCCCGCGAGGCTGCTCGGCGAGACCCGCCACAAGGCCGTCAGTCTGTTTCAGATGC
TTGATAAATTACATGGGGATATCTCATTCGTGTCCTGGGGAATATCGTGTCCCACCTGTGCCAATGTCAG
TCCCACAAACCCAGCAAAAACCTAGATGCGCCGAGCATGAAGAAACATGATGCATCCGAAAGAGCCATCA
CGCCGCCGCCATGCGCTCCAGAATGGCCTCCCTCCTCCTTTCGTCCTCCTCCTCCTTATCTTGCTCCATC
CGCGCAATGGCGTCTTCCGTCAGCTCCTGCCGGTCCAGCAGCTTCATCACGTCCTTCTTCCTCGTCTTGC
GGTCGCCAACGGTGATGACCAGGCCCGCGCTCAGGTTGCACGTTATGCTGACGCACAGAATTACCGTCGT
CAGCGCAAACGGCCGCACGTGGTAGTCGATGCCCCACGTGCATGCGCCTAGCGAAATCTGCAGGCACGAG
TGGCAATCGAGCAGGATGACAATGGCCACGAGAAAGTTGAGGGGAAACGAAAAGTGCGTGTGCGTCTCCT
GCGGCTTGTAGAAGCTGTGCGACTTGGCCAGCTTCTGTTGGTGGTGCAGCAGGCTCTTGACCTGCTTCGC
ATTAAGGGGGTAGTAGCCACCAAGGTCCTCTCCTGATTTACCGTCTTCCACGTGAATGTCGGCGGTGTCG
TCTTGGTCGCCTCCGGTTGCAGCCATGGTCCGCGCCTCGAGGACTCCATGGCCGTTGACGTCTGATGTCT
GGTCAGAGCGCCGAGAACTCTCGTCAATGGTTTGCAGGGGGCCCGGTTCGGCGACACCGTTCTCGGTCAC
TGGCCGTACCTCTGGCTGGGCGTGGCTCCTCCGTAATCGGGCTCGAGGCGGTTTGCCGGCATTTTTAATC
ATTCGCGAGTAGCGAAGAACAAAGATCATGTGGTAAGTGTCCACGGCCCGAAAGGGCGCCAGACCGTCGC
CCATGATGGCGAAAAGGGCCACGAGGATGCTGTCGATGACGTGGATGGCGTATACCTGCTTCTCACCCAC
GTAGATCCAGCCGATGAGAAAGAGGACCCACGCGAGGCCAAAGAGGGTGATGAGGAGGGCGTAGAGAGTG
ACGAAGAAGCCGAGCGGNNNNNNNNNNNNNNNNNNNNNNNNNNNNNNNCCGCCGCACGTATTGGCCAAAC
CCCTTCATCATGCGCTTAAACTTGGACCGTCGCGAGTGGAGCATGTGACGAACGCGGTCGTCGAGCTCCT
GCTTATCTGCCGCGCTCCATCCGTCGAGGGTCCTGCCGTGCGGAAGAGAGGCGTAATGGGATTCGGACAG
CCGCGAGGTAATGGTATTGGTTCGCCGCATCGACGGGTGCTCGGGCGCGGCTGCGTCGGGTGGCGATTCC
GTCGCGGCGGCCTCCTCTCGCTGCGTGTCTTGCGCCTCGGCCGCCGCCGGTCTCCTGGATTGCAGATCGG
GCTGGGAGAGGACATAGGTAGGCCGTCTGTTGATCCAGGTGCCGAGGTCAGGGACGAAGAGCGAGTTTTG
CACGTTTGTGAGAGTCGAGAGCGTTTGGACTTCGGGATCTGCGGCGAGCACACAGGTCAGTCACGTGCGG
GGGGCCGGCGCGGGCACTGCGGCAAGGCAAGCGACTCACCGATGATATCGAGCCAGTCGACCAGCTCCTC
GTGATACTCGTCGTCGTGGCGCGTCTCGGCCGACGTGACACTGCCGGGGTCGACGGACCCGCGCCTGGCA
AGGTTGGGCCAGAAGAAGCGGCTCACTCTGCGCAGCTGGTTCCGCCTCTCGTGCGAAGGACCCGCCTCTT
GAATGTTCTTTTCCTCGTGCTCCCCATCGTCTGCGGCCGGATCGCTTTGGGTAATGGACGGACGTTGGGG
CCGGGGAGCGGCCACGAGACCCAGCGCGGCCATTGTCGGGCGGGAGCCCTCTTCCGTCAGCCGGGGCAGC
GAGGTCTGCATCATCCTCCTCGGGCTGCGGGCGGAACTGGATGTGTCGGGCTGCATCGTTAGCCCGCCCC
CGGTCCCGATGGGGCTGATGGCATCGACGGGCGCGCTGGCGGCGCTGGGATGCGAGGCGCTGCGAGAGCG
TCTACCATGCTGCGGGGGGGCGTGGCTCGAGGCGGCGCGCTCGGGCGACGTGGGCTGGGCTCGGCTGAGG
GAGGCATTGCTGAGGCGGATCCGGATGCTGGGCCGTCGCGAATTTGTTGGGCGGGCCGGCGGGCGGCTCT
CAGAGGGCGTGGAACTGGGGAGGCGGCTGATGGCCAAGGTGGAAGGGCGTGGTGATGGCTGGGGGCGCGG
CGCCTGGCCGATGCGAGTGAAGTAGTCGTCTGCGGGCTCCTCGGACTGGGGGGTCGCCGGGAGCAGGATC
GAGGGCGAGGGTTGAGGGAGGGGAGGACTAGAAAAGGGCGAGTGAGGCAGCGAATGCTGTGGCGGCGAGG
GAGACTGTGAATGAGGTTGCGACTCGGACTGCGGCGGCCCCGACGGCGGCGGCGAGTGGGATTGAGTCGG
CGACCGCGACCGTGACTGCTCAGACGGCCCGCCCTCGGGCTCTGCCTGGGGCGGCGTCGTCGGCGTCGGA
GGATTCGGGTCCATTAAACGCGGCGTTGCCGTCCGCAGGCGAGGGAGACGAACGACGACGACAAAAGGAG
GTGGCTGGCGACAGAGGATGCGAAAAGAGAGGGCGATGGTCGAGTTTTGCTGCAGCCGGTTGCAATACAA
TAAACAAGGCGGCACGCTATTCGTACAGGCATGTACTTAGGGGGGGGGGTTTCACTGACATCACTAACCA
GGTACCTAGGTGCGTGGTGGTGGCTTTGGTGGGTGGCTGTTAGGTTGGTACTTCGTACTTCGTAGGTATT
CGTAGACCGGGAACAGTAAGTAATGTGCCGGTCTCTGGCCACTGCAGAGGTTTGTGAATCCATGATGGAT
CTGCACGCTGACGACACTATCGAGGGTGTCACGGCAAAGGGATGAGAGCATGGATGCCCAACCGGAGGGC
AGGGGTGCAAATCAAGGCAGGAAATTGAGATCTACCAACTCCCGATCATGTCGGTATAACTCGTAAGTTA
CTTGTCTCTTGATCACACACACCCATATTTTCCTTTCCCTTTCCCTCTTCTATCGTCACTCGTCTGTGGG
CGGTGGGCGTTGACGTCGTCAAACTGCATATGTACATATCCGCTTTGCCGTGTATGTACATACTCTGTAT
TACACACATGATTTATGCATCTGGGCGTCAGACTGCCAGCCCAAACCCTCTCTTCGTTGCTCACTTTCGT
CTTCAGAAATCATGTCCAGACGCTCGTCGCAGAGCACAAGAAAGGTAATCACCCACGTCAATCGTCTCGC
TCCGCATGCAGCAGCGCAGCCTCGACCGCCTCTTGCAGGTCAAAGTGGAAGAACGGCCGGTTGAGCCCCT
GCACCGCCACCAGCTGCGCGCTGCCCGGGTTCCGCGGCACGTCCTTGTCCGAGAGCTGCGACCCCGTGGC
CGCCGCCGGCTCCAGCGGCTCCTCGGTGTCGTACAGCAGGCTCTTGCGCTCCGCCTTTTCATCCATGGCC
GCCGCCGTGGCCGCGCTGTCGGAGCCCCCCAGGTCCGCGATGCTGAATATGGTCTTCCAGTGCGCCGGCA
TCCCCGTCGCCGGGTCCGGCTTCGGCGTCCGGAACCCGAACCCCGCCGCCGCCAGCGCCCGCTTCGTCCA
CCGGTTCTCAATGTTGGCAAAGTGCCAGTTGACCGTGTCGGGCGCCGCGTACCGGTCTAGCTGGTTCCGC
ACGTCGATGAGCGCCTGCGTTGCTGTCACGTCAATGTTGTTGACCGACGAAAAGTCGAGGATGACGGCCT
TGAGCGTCGGCCGCAGATCGCCGTCTTCCGTCTTTTGCGTCCGAGGCTCCGTGTCGTTCCACGGACGGTC
CTGCCATTGTGGCCTTTTGTTAACAGAGTCGCATACATGACAGCGGGTGGCCACATACACCAAGTTTGCC
CAACGTGCTCGGATCCGTCCGCCTCGTCCCCCTGAATATCGTCTCCGTCAGGTGGTTGAGGTAGCGCGAC
GCATTCGGGTAGTTGAAGCCCTCGGCGAACCGGTATATAAAGACGCCCGGGTACGGACTCTGTATCACGA
CGCGCGGATTCGACCCGTCCTCGTGGTCCAGGGGCAGGAAGCCGGTGCGCAGCGAGAGGTCCGATTCCTC
CGCCACCGCCTCCTTTTGGGCACCGCCGGCCCCTCCCGTCTGACCGTTGGACATGGCCTTGACGGTGCGG
ATGCGAGCCAGTCCCAGCAGTCTCCCCCGGCTGAGGAACAGCCTCCAGATGACGACGACAAAGGACAGGC
AGACGGTCGTGTAGATGCCATTCTCAATCGTGTTGAAGACGGTCACCAAGACGCCGGCCAGGAAAATGGG
CACCTCGAGCGGCGAAACGCGCCAGAACTGAAGGATGACGCTCGGGGGCGTGATGACGTCGCCGACGGCG
TGGATGATGACGGCTGCCAGGGCGGCGTTGGGGATGTAGTAGAAGACGGCCGTCAAGGCGTAGAGAGCCA
GCAGAACCACAATGGCGGTGATGACTCCGGCAAAGGGTGTGCGCACGCCGGCCTTGGACTTGATGGCGGT
GCGGGAAAAGGACCCCGTGGCGGGATAGGCGCCGAGAAAGGGGCCCAGCAGGTTGGAGACGCCAATGGCG
ACGAGCTCCTGCGACGGGTCGATGACGTAGTTGTTGATGCGGCCAAACGACTTGGAGATGGAAATGTGCT
CGATGAGCATGACGATGACGGCGGCCGGCAGCTCCGAGGAAAAGGCCTTTATGATTTCCGAGTTGATTTC
GGGCACGGCGGCGTGTTGGAATCCTGGCAGCGTTAGGAAAGCGTCCCATACGGAGCCATGGCGCTCAAGG
CACCACTTACCCCGTGGGACCTCCTGGATGATGCCAAACTTGGGCTTGTCCTTGACGGAAACATTGACGG
CGGCGCTAATGGCGGTATAGAGCAAAATGACAAATACTGTGCGCAGCGTCGAGATGAAAAAGTACAGCTT
TGCGCGGTGCGGCTGGCGCTTGGCCATGTGGGAGCACACGCCGCGGACGAGGTACAGCATGGTCAGGGCG
GTGAGGCCGAGGGCGGCGTCGAGCTGCGTCGTCGGCAGGCCCTTGAGCGTGTCGATGATGACGCGGTAGG
GGGGCTCGCGCGTGTTGACGCCCTTGATGCCCATGAGCTTGGGCACCTGGCCGCTGAGGATGTTGATGGC
GGAGCCCGTCATGAAGGCGCAGATGGCGGGGAGCGGGATGAACTCGACGACCCAGCCGAGGCGGGCGAGG
CCGCAAAAGAGGATGATGGCGCCGGTGAGGATGGCGAGTGCCGAGGCGACGACGTGGCCGGGCACGTCGG
GGAGGATGTCTCGGGCTTTGAGGACGACGTTGCCTGTTACCTGGGACATGACTGCGACGGGCTGGGGTCA
GAAGGGTCAGCATACATGTCCAAGGTCAGCATACGTGTGCGAGGCATCGCCTTGTCCGGTCGTCGAGGGG
GCTTCGAGCTTACACCGATGGTTATGTCCTTGGATGTGGCAAAGAACCAGTAGATGAGAACGCCCATAAA
GGAAGAGTACAGGCCGTACTCGACGGGCAGCTGGGCGAGCTGGGCATACGCCATGCCCTGAGGGACGACG
ACGGCGCCGACGGTGGTGCCTTGCAGGCCACGGCTCGCGTCAGCTGCACGGGACCGCGAGCAAGGGGGAC
GCGAGGACTTGGCATCATACCGGCAATGAAGTCACCGACGAACCACGTCGAGTTGTACTTGCCAATCCAG
TGGACAAAGGGAAACAGGTTGTAGACGTAGCGGGCGACGGCCTGGGCCGAGGGAGCCAGCTCGACAAAGA
AGTCGCGGACGGTGGGCTCGTGCTCGACGAAGAGGTCGGCGTTGGATATCGAGGGGACGTCGTCGTCGTG
CTTGCGGTCCTGGGGCGCCAGGCCAATGGCCGAGGCCAGCCGGTCCTTGACGGTGGCGACCATGACGGGT
ATTGGGCGCGTGCGCTGTCGATGTCGGACGAGGAGAGAGGGCGAGGCGATGGGCGATGTCTGGGAACAGG
TCAAGATGTGTGGTCGAGGGACCGAGGCGGGGTGAGATTGAAGATGGGGTACGAAGTACATTTTTGAACA
ATGCAGACTATATATACGAAGAGAGTAGACAGAGGCAGAGTCAGCTTCTGCCATGACACGCTGCAGTGCA
AAGGGATGAGGCTGGACCCGGAGGATGCTCGGAGGCGGGTCGCACCACGTTTGTCCAAGTGAGCCACCAA
ATTGCGTGCTCCGGCTACCGACTACCTGTCGCCAAGGTACGGATACTTGTATCGGCACGCCGGAGCGGGC
GACGGCCGTGTATACTTGATAGTTAGTATGTTTGGGGGAGGGAGGGCCGAAAAGCAGACGGGGCATCCAT
GCTAGAACATTGCCCCTTTGGCCTGGCTGAGCACGACGGTACATGGATCTCCTGGCAGCAATCAGCAATC
AGACCGACAGCAACCAGCACGTGGGCGGGCTGAGGGCGGCAGGCAGTTGAGAAAGCCAATTCGACACGGA
AGCCTACGTGGTGCGTCTCCGAACTTGGGCCCAGACGGCCCGCAGTACCACACGCAGGCCCGCGGTATAC
ATACATACGCAGAGCTACCGTTCCGTCAAAAGATGCGAGTTCCAGACCGCCGGACTGGAAACATGGTAGA
TAGATACATACACACGAATACACGCGACTGATGCTGATTTCTGTGGTGTCACAAGGTGCCGTTGTTGGGC
TCAGCTTCACCCCCAGCCGTCGCAATGGCAGTCACGGCGTGCCCGTCCATGCCTGCTGGGTTTGGCTTTC
CAGTGAATGCCCGCCTGAACATTAAAAAAGACAGCCCGACGGGCCGAGGAAAGGCACTGCGGCGTTATGA
ACCGGAACCGGGCGGGGGGCCCGAGGACGCGAGGACGGGAGTCTCGTTGAAGAACGCAATGCGCGGTTTA
TCAAGGGCAGCACCCGTTTATTAGGGTTTTCTCTCTTGGCAAACAAGACGATGTATGAAGCCAACAAGTT
GTCGGCATGTGAAGCCGTTTCAAGGCCAAGAGACTACCCTAGAGCTTGAGGTTCCGGCCCGGCGGCTCGC
GCATCGCATATGGGTCACGCGGGATGCCCTGAGCAGGAGATGGGTGTGTGTAGCGACGCCTCTCAACCGG
CTACATAAAAACTGGCTTGGATATTCAGTACCCCGCAATGCTGTCGCTGGTTGACGGGCGTCACGGGATG
CATCCTAGGAGCTTCTCACGAAGTAGCATCAGCAGACATGAGTTGCCAGTCATTGTTACCCAGGGGTTTC
AAGGGGCTGAACTTGTCCATTTTGGGTGGCAGTCGAGGCACTCTCCAGTCGAGGCGGCTCTCCGGGGAGA
TGACGGCGGGACCAAGATCTGTGCATCAAACGAGGCCCCGGTAATTTAGGGTTAATTGTCCTCAACCTGC
CATGATGTGAGAGGCATGTGACAGACGTCACCGAAGGCATAGTGGTGCAAGCTTTGGCCTGCAGACACAA
CTCTACGAGTACTAGTAGTTCTGTACATGTGCAACTGTACTTCGTAGTTACTCCGTAAATGTGCAAGGTC
ATGCCGGCCCATGCTCGTAAGCGAAATACTACAACGCTCTCCCTGGCAGCGAATCAACCCTCGCGCCCGT
CTCAGCCGCCGTCTCAACCATTGTTGGCCTCTGCACGGCCTGCCGCTGCAACTTGGCACAGGTGTCCCGC
CGGCGTGCCTTGGCCGGCTCCGTCGCGCCACGGGACGACATGCGTGCCGCCCAAGGGGATTGTCCAATGT
GTATCCGTAAAGATGATCAACGTCAGACCGCCTCAGACAGAAAGGGAGCAAGTCACCAGAATAGAGGACG
TCACTGGAGTTCAGTGTCGACTGTCATTGGGCCGGCGGAAAAGGGGCAGAAGAAGAAAAAAGTCCCCTGT
CTTGCTCCTCCAATGTTATGTTGTGCTGTTGTGCCGTCGTGCCCCCGAATGCACATTTCCAGTGCTTGAG
CCACCATGTGGCCGGCGTCATCTAAGCCACCTCCTCTCTCTACATCTCTACGGAATATCCTCCTCTTCTC
TTTCTCTTTTATTTTCCCTCTTCGTGCCTCTCTGTCCCTCTTTCTTTCTCTTGCCACGCTCGCCCCCCCC
CNNNNNNNNNNNNNNNNNNNNNNNNNNNNNNCCCCCCCCCCCCCCCCCCCTCTCTGTCCATTCGGTTTCC
CTTCTATTCCTTCCTTTAGAGCCTCGAGCCGTTTGTTTTTGTCAACAAAGCCGTCGTTTGCCCCCTTCTT
CCCTCTACACACTCTCTCTACCGGCTCTACTCTTAACCCCATCCTCGCGTCCGCATCGACCGACAGCTGC
CTCGACGTCGTCACCCCCTCAACACCTGCTATTCGCTCCAGTTCGCCCGCCATGCGTTTCACAGCCACGC
TCTTCGCGAGCGCACTTGCCATCGGCGCCTCAGCAAGCAGCAACTATCTCGGCTTCAACTCGGGCGCCAC
AAAGGCCGACTACTCGGCCAAGTTCAAGAGCGACTTCGAGGCCGAGTTCCGCACCGCCCAGGCCCTCCAG
GGCGCGCCCGGCATGTTCAACGCCGTCCGCCTCTACACCAACATCCAGGCCTACTCCCAGGAGGATCCCA
GCCAGGCCTTCGAGGCCGCCATCAACACAAAGACACACATTCTCCTCGGCATCTGGACGTCTGGCACCAA
CAGCATTGACAAGGAGATCAACGCCTTAAAAAAGGCCGTCTCCGCCCACGGCACACAGTTCACCGACCTC
GTCATCGGCATCTCGATTGGCAGCGAGGACCTGTACCGCAACTCCAAGACGGGCATCAAGAACAAGGGCG
GCGTGGGCAACAACCCTGACGCCATTGTGCGCTTCATCAAGCAGTTCAAGCAAGACTTCTCCAAGACGAC
CCTTGCCAAGGTCCCTGTCGGCCACGTTGATACCTGGGACGCCTGGACCAACTCGACCAACAAGCCCGTC
ATTGACTCGGTCGACTGGCTCGGCGTCGACGAGTACCCCAGCTACCAGAGCGGCGAGAACAACAACATCA
AGAACGCCGGCAAGCTTTTTGACGAAGCCTTCCAGAAGACGGTTGCCGCCGCCGGGGGCAAGCCCGTGTG
GGTGACCGAGACTGGCTGGCCCGTCTCAGGCCCCGACTGGGACCAGGCCGTGGCCAGCGTCAAAAACGCC
AAGCATTACTGGAACGAGATTGGCTGCCGCAAGCTCTTCAACAAGGTCCCGACCTTTTGGTACAACCTGC
GCGACTCCAACCCGGACAACAAGCTCAAGTTTGCCATTACAAAGGACCTCTCCACCAAGCCCCTCTTCGA
CCTCAAGTGCCCGACCAAGTTTGAGACAAAGTCCCGCTCTGCTTCCGAGCTTGATAGGGAGGCTGTTAAC
GGCACCGACGTCAACCCCACCAGCACCAGTGGCCATTCGTCCAGCCTGAGCACTGCCAGTTCGCTGTCCA
CGTCGGGTTCCAGCGGCGGGTCTGCCGGCGCTTCATCCGCCGCTGCAGCTGCCACTTCCAACGCCGGCGC
CTCCGTCCAGAGGCTCTCTGTGGCGGCCTATGCTGGCGTTGCCGTCTTGGTCGGCGCCCTTGCCCTGCCC
TAGACGATGCAGAGTTTCATATCTGGTCTGATGACGGCTTTCTGCCGCCTTGACGGATTGCCACTCTTGT
CTCGAGGAGAAGACTGTAACTAGATTGATGGAGGGTACGGATAAGCTGATGGCTGGAGGCCACAGTCTCG
GATTCCTCATTGGCGCCTTTTTATTTCCCTTTCCCACCACGGAGCCTGTTGGCTGCTGCTGAAGAACTTG
AGTCTCGTCACAGCTTTTACCAGACATAGGTATGGTTGGTGAACATCAAACAAGCTGAATAATGATTTGC
CTGGTGCAGAGTGTTTTGTGACGGGTTGCCAGCTTCTGTTGTCACCTTCCATGAATTGGATGTGGATGTG
GAAGAAGGTGCGTACTTCGTAGTAGGTACTTCGTAGTACTTCGTAGTATGTACTACATACCTACCCAGGT
ATTTACGTAAAAGAGGGTTTCAAATAGACCAATCAGAGTCCAGTATTTGAAAGTTGGTGGTTCCTCACGG
GGAAACGGCAACATGTGTTACTGCTGGGTCCTGTCTGGTATGTACTTCGTACAAATACAAGATATTGCGT
ACGTGTGACTGAAGAAATCTCCCGTCCCCTATCGACGCTGTCGTGTATGTTGGCACACCATGGCGCTAAC
CTCGAGCAAATGTCTAGTTATCTACCTTTTCGTGCTCGCCCTCTGGTGCATCGGAGTGCTTGGAAGCGAG
GAAGACCTGCCCCAACCACGAGCAGCACCACGAGTATCACGACCACGAGTATCACGACCACGAGTGCTCT
CCTACTGCGGTGTCCAGGGCCAGAACCGGTCTTGCCTTCCCGGCTGGTGCTGCTCGCGATTGGGCTTTTG
TGCAACGACGATAAAATACTGCGGAGTGGGTTGCCAGACAGCATTCAGTGACTCGTGTCAGGTCTAGTGA
GTTGAAGTGCCCCGAAACGCTTCGACCGTCGACGGCTAATGGGATGGCTTACATTTAGTTTCGGACCCCC
TGGGCCTCGGACGGACAAGATTCCACGCCCCAAGGTCGACAACAACATTCCCTACGGTACGTCAAAATAG
GTGGCATGGAGTTTCGACACTAAACTCGGCGACGTCAGGCGTCAACATCAAAACTTGCAAGGCAAAGGGC
GTTGTTGCCCTCACTTTTGATGATGGGCCCTTGCTCAATAGCACCGAGAAGCTTCTGGACCTTCTCGACA
AACACAGCGTCCGGGCAACATTCTTCGTCGCCGGCAACAACAACTACAAAGGACACATTGACGACAACTC
GACGGGCTATCCCGCCATGTTGCGCCGCATGTACAGCGCCGGCCACCAAATCGCCAGCCACACGTGGTCT
CACCCGGACTTGAACACGCTGACGACGGACAAGATTAGGGAGGAGATGATGTACAACGAAATGGCCCTGC
GCAACATATTCGGATGGTTCCCGTCGTACATGCGGGCGCCTTTCCTGCGCTGTTCCAGGAACTGCATGCT
GGTTATGAGGGAATGGGGCTATCACGTCATTCACGCCAACCTCAACACCAAGGACTGGGCCCTCAATAAC
ATGTCGCAACTCGGCAAGGCGACGGCGATTGTGAGCGAGGGCCTGTCGGCAGATTCGGGCAGCAACAGCT
ACATCATCGGGGCCCATGATACCTTGCGCGGCATTACCTGCGAGCTTGCAAAGTCCACCATCAACATGGC
CAAGGAACGGGGCTACAAGCTGGTGACGGTCGGCGAATGCCTCGGGGACCCCGAGGAGAATTGGTATCGT
GTCGCCGACGACGGCGAAACGACAAGCGGCGAGTCACCAGGCGGTGATTCTGCGAAAGGCGCAAGCGGAG
AAATCGCTCATCTGGCCTACCCGTTGGCCATCAACGGGTAATGCAAGTGGGATGTAAATTTGCGGGTTGC
CAAGGTTCCTTTAGTGTTTCGTCCTTGTCCACTCCACCGAATACGATCCCATCACACCATCGCCCTTGGC
TTGAACTTGGCCGGCTCACCGCCACCCCATGTTGCGAATCCGTCATCAGTGAAAGAAGCACAACCGACAG
AGTCGTCGTTGAGAATGAGAATGCCAACAGACACGTCAAAGGCTGGACCGAGATACCCGTCAACTGTCCC
CGAGGACAGTACCGACGTGTTCAAACTCAATTCCGCGCCACTGGTATAGCAACCCTGATATTGCCTGGGA
CAGCAACTCGACAACGTGCTATATACTAGTACATACATATATAGGGGGCGAGTCTACCTACATTCCGTCC
ATGGAGTACATACCCAACATGCCTCTCCGAAACCCGATTCTCTTGGTCTGGGCCATCGGCCTCGGGGCCG
CAATAGCCCTCGACCGCCACTGCGCCCCCGGCGGCAACTTCGACTTGGCGCATTGGAGTCTTCAGCTGCC
ATACGGCGACGGTGGGAATATCCGGACCATCAAGAGCCAGGACCTCCAAGGCCGCGACGGCTTTACAGGC
ACAACCTTTTACACGGATCGAACCACTGGCCAGATGGTGCTGACGGCCCCGGGCAACCCGAACATTACGG
GCTGTACAACGACGTCGGGCAGCATTCACTGCCGCACCGAGTTGCGCCAAGTGCACAGAAGCAACGGCAG
AAATATCTGGTGGTCGCCACGTGGAATAAACGGGCTTAAGGTGAAGATGACGGTTGTCAAGCCAGACGAC
GGCACACGCGGTACTGTCATCGGGCAGGTGTTTGCGTCGGGGCCTCTGGCGGAGATGTACTATAGCCAGC
GAGGCGAGATTGTAGTCGGCGTCAAGGCTGGCCCCGGCGAGCGACAGACAATCGTCGGCGTTGGCCATGT
TGCCGTTGGCACGCAGTTCACGTACGAACTGTCATATTCGAACAACGTCTTATTCGTCACCATCAATCGG
AAGCGAACACGACTCGATACGTCTGGCTATGACTCGCCACCGAGCTACTTCAAGGTGGGAAACTACAATC
AGGCCAGGTCGGGGGAGGACTCGGAGGTGCATATTGCGGCAATCAGCGTCTTGCACAAGCCCAGCCATGG
GGCTAGAGGCTGAAGGAGCAAAGCTTGATCGAGCGTCTTGGCTGACAAGATGGGCAGGTGTTGCCGCAGA
GCAAGTGACGATGCCAGGCCTCGTTATGGTTCACAGTCGGGGAGGAATCAACCAGCATGGAACAAGACAC
GGGCCAAACACGACGATGCTTAAAACCCAAGATATTCATACACACATAAGCCATCACTAATCCTCCATTC
TAGAGCGGGCCGCCCGTCAAGCGTCCGCGCCGCGTCGCTGAATCTTCAGGTAAAGGGGGCTCTTCTGCCA
GATTCCAAAAACCTTCTGGTCCTCATGCCAGCCGTCCTGGTTGTGGGCCAACTCGAAATCGAAGCGGTAA
AAGAGACGACAGATGATCAACCTCATCTCGGAATAGGCCAGATTCTTGCCGATGCAGTCTCGTGGGCCGT
AGCTGAATGGCTTGAAGACGGCCCGGTTGTCTGCTTCGAAGCGCTTCTCGTATCGAGCGTGTGTGGCCGG
CAGCCATCTTTCCGGGATGTACGACTCGGGCTCGACGAAGTTGGCCGGGTTCTGGAAAGTAGCCCATTGA
TATACGGAAAGCAAGGTCTGATTGAGGAGCAAACCATACATGTCAGCAGGCATGACGACGAAGCGCAACC
AAAGATCAGGGAGACGCTGGACTCACCCCTGCAGGCACAAACTTGCCGTCCACCATGTCGCCAGGGGAGA
CTCGGGCACCCGTCTCGGCCGCCGGCGGATACACTCGAAGTATCTCGTTGATACAGGCCTGCAGGTACTC
GAGCGAGGCCGTGTTGATGAGGTTGATGTCTTGCTCGGATGCGAAGGCGGTGCGGATCTCGTTGGCGAGC
ATCGCGTAGGCGTGCGGGTTCCGCGACAGGTAAAAGCACAAGCCTGACAGGGCTGTCGCCGTGGTTTCGC
TGCCAGCAATGACAAGCGTGGGTGCGTTGGCCAGAGCCTCGCCTTCACTTAGGCCGTCGCCGCCGGTGCG
AGTCTTCTTCATCATGTGGGCCATGATGTCCTGGTGTCCGCCGACTGGTCCCACGCCGTGTCCCAGGCGA
GCCCGGGCCTTGTCTTTGGCACTGGACCGGACTCGCGCCACCGAGCTCGACAGCAAGTTCCCGTCAGACT
TGTCGACGAGCCAGCCGATGAGTGGATAGGACAGAGAGAAGCGGCGGAGAGCGAAGCCCTGGATACCGTG
GAATATCGACATGATCCAGGGGTGATATCCATTGTTCTCCAAGCAGGAGAAGGACTCGGAGAAGACCAAG
TCGCCAATGATGTCAAAGGTGGCAAAATTCAGCCACTCGACAATGTTGACTGTCTCCCCCTCTTGGGCAC
GACTGGAAAGTCGGTCGAGCATCATGTCCACATACTTGCTGATGATTGACTCCTGCTGCGCCAGGGCAGC
GTCGCTAAATGCATGGCCCAACTGACGGCGCTGGCGTCGGTGATTCTGGTGAGAGGCGGTGATGAGGGGT
TCATGGTCGTCTTTGAAAATAGGGGGCTGCTTCTGGAACTCGGCCTTGCCGCCGGGTCGACGGCCAAACA
CCTCTGGCCATCCAATGGAGCCGTCCAGGGAGACGTGGTTGGGTCCGATTCGCACCGCAGGGCCGTACTT
TTGATGCAGCTTGGGAACCCGTCTCACCCATGTCCCCTCGACGAAGTTGGAGTATGCGGCGGGCAGCGCC
GTGAGGGACAGAAGAAGCGGTCCGGGGAACTTGGATAGCGGATGGAACCAAACGCGGTAGACGGCTTGAG
CCACGCCGTAGGCGACGACCTCTAGGGCCATCAGAACCGGCAACACATGGGAGGAGAAGCAGGGCAGCTA
CCAACAAGAAGACCAGGCCAATTGCGTGCAAAGCGTCGCCGTGGTGCTGCCAACGGCCACTCCAGGATTC
GAAGCCGACCTTGATGAGGCCGACGGAGCTCATTGCCGAGGAGGACTGTAAAGAGCTGGTAAGGGAGAGA
CGAGTAGGGGTTCGGATTATGAGAAATCCGGGCATGCCCAACCCTCGGCTTCCCAAGGGAGGTGACGGCA
TATATAGACTAGCACATGTCATGGCGGAGTCCCGAAGCCTTGTGCTCCGCGGGACCTCCACGGAGGTGGA
AGGTGGAGGTGTGTAAAGCGACGTGACTGGTCAAGGACGACGTACATGCAGGTCGTCGACGTATGTTGGG
TGCCACGCCAGCCCGAGTGACTCGGGAGCCGGCATACTGCGCAGCCGGCGGGGCCTCGGACTCGTTTTGC
GGCCGACGAGCCCGCGAGTGCGGAGGCGGTGCAGTAGTAGGTAAACCATGACCAACAATTGCCATTGGCA
AAGTCGGCCGGAGTAAGCACATGGGGCTCACACCCCTTGCCGCGTAGCCTCCCATCTTGAACTACTACGG
ACCTCCCTCGGTGGTGGCAAGTTGCAGCGGATGGGCAAATGCCTCTTGGACGACAAGGGCCTGAAATGCT
TCTGGGCCACAAGGGCCTGCTCGGCGAGGACTTGGGCCGAATCGTCAAGTCGGCATGTGAGCGGTAAACG
GCCCCCGGCGGCCGTCTCTGCTTGGTCGTCCCGACGCTGCCGGCGCATACACGGTGGCGCAAGAGGGCAT
CACGAGGGGAGAAGCTGAGCTCTCGCCGGCTGCGTTGGCCATGCAGCTACGAAGTACGCAAACCATGACG
GGACGTCGACGACGCACTGCAGGGACGGAAGCTGACTCGATTCGAGGGACCAACACGGGCTCGATGGGAC
GCGAGGCTCTTTCGTATTCATCGGCCGTCGATGCATGAGGCTCCTGTTGCTGATTGGATGGAGCGATGAC
TGCTGGCTGTATGAATAGTATCCGCACGGGTCCGTCGATTGCCCCGAGTCCATGTTTCATATGTTTCATA
TTATTAATATCGATTCGGGGCCGTGTAGCCCCGAGTCGTGGAGCATGTACAGACTGGTCGGGACAGAACG
ATTTCTGCCATTCGTCAAAGACGATCCGCCATTCGTCAAAGACGGAGGTCAAAGACGAAGAGGGAAAAAG
CACCACACGGACGGCAGAGTCGGTGGGAGGTGTCGGATCCGGAGCGTATATGCAGATGGGAGGCGGCATA
AAGTGTGTTGGCAACGCGCGACTCGATTCGACGGGAGAGGAAACGATGAGACGACAATTGATGTTGATGG
CGTTGCGTCATCCTTTAGAGGCTCTCGACCAACTCGATGGTGACATGTCGGTTATCAGCATCAGTTGAAG
CCCCGCGTCTCAGGCCGGCCCCGGCTCAAGCCGGGCCCGCTTCCGTTCCGCGCTTCTCCACCTCGTCTCC
ACCATTCGGCTTGCGCCGGCATCCACCACATATTATCTGTCCTTTGTTCTGCCTCTGCCCTCGTCCATCC
ATTTCCCCAATCACCTCGCGCGAGAAACCGTCACCGCCCATCATGTCGTGGCTCCCCGTCTCCCCCGAGT
CGCACTTCTCCATCGCCAACATACCCTTTGGCATCGTCTCGACCTCGGCCGATGCCTCCCCGCGCCCGGC
CGTGGCCATTGGGGACCACGTGCTCGATCTCCGGGCCTTTGCTGCCGGCGGCGGCTTTGGTGCGTCGCCC
GACATGGAGAAGCACGCCGGCGTCTTCTCCGCCGCCACCCTCAACGACCTGGCCGCGCTCGGCCGCCCCT
TTCACCGCCTCGTCCGCGAGCATCTGCAGGCCGTCTTGAGCGCCGACACCAAGATGCCGGAGCTGCTCAA
GGACAACGAGGCGCTCAGGCGGCGCGCCCTGCTGCCGCGTGCCGAGGTCCAGAGCCACCTCCCCATGGCC
ATTGGCGACTACACCGACTTCTACGCCGGCAAGAACCACGCCTACAACGTCGGCGCGCTGTTCCGCGGGC
CCGCCAATGCGCTGCAGCCAAACTATCTGCATCTCCCCGTCGCCTACCATGGCCGGGCCAGCAGCGTCGT
CGTCTCCGGGACGCCCATCCGCCGCCCGTGGGGCCAGATCCTCAGGGACTCCAAGGCAGTGCCACAGGTG
CCCGTCCTGGCCACGGCCGACAAGCTGGATCTCGAGCTCGAGATGGGCATGTTTGTCTGCCGCGAAAACA
ACCTGGGGAGCCCCATCCCCGTCGACGAGGCCGACGAGTACGTCTTTGGCTACGTCCTCGTCAACGACTG
GAGCGCGAGGGACCTGCAGGCGTGGGAGTATGTGCCCCTGGGCCCCTTTACGGCAAAGAACATGGGCACC
AGCATCAGCCCGTGGGTCGTCCTCGCCGACGCCCTGAGAGATGCAAAGAGCCCCGGCATCCCCAACGACA
CGCCTCTTCTGCCCTATCTCCGGGAACGGGCCAAGGACAATGTGCTGAGCATCGAGCTCGAGGTCAGCCT
TACGAGTAAGTGCAGCTCCCGGTCCGACCTCGTCCGAGACACGGCAGCTGATTCGGCTCCTTGACAGCTG
CCAATGGCAACACGACGACCATTTCTCGGACAAACTCCAAGAACCTCGTCTGGTCGTGGCCGCAGATGAT
TGCGCACCACACCATTAGCGGCTGCAACCTGCGTCCCGGAGACTTGTTCGGCTCGGGGACCATATCCGGC
GAGGACTCGACCTCGCAGGGCAGCATTCTGGAGCAGACGCAGGGGGGAAAGGTGCCGTTGCAACTGCAGG
GCGGCGAGGAGCGCAGGTTTCTGCACGACGGAGACACGCTCGCCATTCGGGGATGGGCGGGCAAAAAGGG
CGCCCTGGTTGGCTTTGGCGACGTGACTGGCAAGATCCTGCCGGCGCATGCCCTGTTCTAGATGATGATG
TTGGCGTTGAGCGTCAAATATCGAGTCTGGACTTGTTTACAAATCTCTGGACTTGTTTACAGATCTCTGG
ACTTGTTTGCAATTCTGTCCCGTCACCTGCGTCTCGCATTGCCCACCCTCGCAACCTCCAGTCTCACGCC
CCTGTCCGCAGTTCGTCTGGCGTGTCCGGCTGGTTGAAGTAGTGCGCCTTGACGACGGCCGGATGCTGGC
TCAGGTTGTCGACAACCCTGGAGACGACGGGGAAGGCGTCGAGGGCGACGCCAAACCTCTCCGCGTTCCA
CACGGCGGGCAACAAGCACGCATCGGCCATGGTGATGCAGTCCCCAAACGAGTACTTGCCGGCGTAGTCG
TTTGCGACGGCCTCGTAGGCGCGCAAGCCGTCGGCCATGAGGTCCCTGTTCCAGGCCTCGGCGTCGCCTC
CGAGGGCGCGGACGCGGCGCATGACGCGGAGGTTCGTCACCGGCTGGGTGTCGGCCGAGACAATGTTGAC
CAGGGTCCGCACGACGGCGCGGGCCTCGGCGTCGCCGGCGGGGGGCAGCATGGGCGTCTCCGGGTGGACC
TCGTCGAGGAACTCGAGAGCGGCGACGGACTGGCCGACTCGGAAGCCCTCGTGCCCGCGTCGGCAGGAGA
CGAGGAGCGGCACCGTGGCCGAGGGGTTGAGGGCCCGGTGGGACTCGGAGAGCTGCTCGCCCTCGAGGAG
GTTGACGGGCACAATGTCGTATGAGACGTCCTTGAGGTTGAGGGCTATGCGCAGCCGGGCCGAGCAGGAG
GAGCGGAAATAGCTATACAGCTTGTAGTCGGGCATCATGGTCACTGGTGAGTTGACGATGCTCTTTGACG
AGACTATGGCAGCACCATATACTCGGACGTCGGATCATGCCACGATTCCTCATCGCCCCCGCCGTCAACG
TCCCGGGGATGGCATGGCAGACGGAGCCCTCGACCAATCATGGAGCCGGGTCGTGCCGAGAATATCGGGA
ACCCGTGGGGAGCGGAAACCTTCCGGTGCGGGGGCCGCCAGATGAGCCGGGGTTGGCTTGAGCCCTGCTT
CTGGAATAAAAACCTTTCGTTGGGAACTTGAGTGTCTTGTTGGTCACTTTAAGCCCCTGTTGGTCGCTTG
GCCGAGAGGTGGTGGCCGGCGCTGTACGAAAGGGTGTCGAGCTGGCTGGCCTGGGCCCGGGGGGTAAAGG
GAAGGCCGTTGGTTCACAAGCAGTTGATCTCGACGTGCCGAGGATCCTTGACGGGGCTTGCACGTGCAGA
TGGGAAGGACAGCATGGAAGCTGAAAGTCCTGTCTCGCCACCCACCAGCCATTCAATCCTACCGTGTGGC
AGACAGGGTCTTGTGCGAAGCAGCCAACGGCATATCACGTAGAACGGAGCCCACCAACTCACAAGGCAAC
GACGCCAAGACTTTGCGGGGGAAAAAGCAAGAGGGAAAGCATCGTTTCATCAGAACAAGGTTACATGGCG
CCCTCCCGTACGACGTCTTCGGCCCTTTGGGTCATGTGGCTGGGGACGCCGAGAGACACTGTGGGAGGTG
CCTGGGGATATCGTCGTGCTTGACGGTTCCAACTTTGCTTTCGGCCTCTGCTAGTCCAGACGGTTCTGCT
ACTAGTCCAGGACGGATGCGGCCAGTCAAGAGGGAGCTCGCCACCGAGTCTTGACGAACTTGTCTCACTG
CCTCTGGTCTCACTGTGGCAGATACAGGCGTCGGCTCACGCGGCCAATCCGACTTTTTCGTTTCTGATGA
ACAAGAGGTCAATGATGTTTGTGTGCGCAGATGCAGACGTGCGAGTGGACAAGCTTTGTACCCAAGTGAC
AGGTAAGCTCCCCACTGAAGAAGGATTGCCTCTGTCCTTGCAGCATGTGCATGTGAGGAAGCCCCGAAGA
AGCTTTAACAGAGTTCAGCCCCGGATGCGTAAAGGGAAACTTGTCCAACCTGGACACGCACGAGGGATCG
GCAGCATCGCGTGCTTTGCAGAGCCGGACGCGGCTCGCTGGTAACCGGGAGTGGCTGGAATGCAAGAATG
GCTACCCGAGACGACGCTCGGATGCAGCAGAACATGAACCGCAAACGCCTCGACTTGTTTATGGAACGTG
CTCTCTCTCCACTTGCTTTGTGTGCTGCTCACTCGATCACTCGGTGGCTTGTGCGCCATTCGCCCGAAGT
TGTGCAGCCCCCGGTCCGCCACAGACGGCGGTAACCGGGAGTGGCTGGAATGCAAGAATGGCTACCCGAG
ACGACGCTCGGATGCAGCAGAACATGAACCGCAAACGCCTCGACTTGTTTATGGAACGTGCTCTCTCTCC
ACTTGCTTTGTGTGCTGCTCACTCGATCACTCGGTGGCTTGTGCGCCATTCGCCCGAAGTTGTGCAGCCC
CCGGTCCGCCACAGACGGCTATCTTGCTATCTTGCCCTTATCTTGCCCTTATCACCTACCCCTTGCCCTT
ATCTTGCCCTTATCACCTACCCCTACCCCAACACTCAACCCCCCCTCGTCCTTTGCCAGGGGTCCCACAC
TGCATGGACCAGGAACCTTTGCCCAACCTTTCCGAATCGGGCCCATTTCTCCGTGTCTTGGTCCGCGGGG
AACTGGTGAGAGATGGAGAGACAGCCAGGGCTAATACATAAGGTTGCCGCTGTCGCCGCAGCGGCTTTGA
TTCTTTTTCCCTCGCGTCTCTGCCGTGTCCCGCCCCTCTCCCCTCTCCCCCTCCCCCTCCCTCTCCCCTC
TCCATTCACATCTGTTCCCTCCACCGGCTCGACTCGGCGTCTCCCTCCCGGTTGATCCCATCGACTCGGC
CGCGGGCCAGAGAGCACCCGCCAAACGTTGCCCATCATGACGAGCCTCCCCAACCTCGACCACGACTCCA
TCACGCAGGCCGGCCTCGTCGACGCCGACCACAAGGGCATCTCCGTCAGCCCTGCGCGCGGCTCCATGGA
CGTGGCCAAGGCAACCGTCACGCGACACTCGCTGGCCGGCGTGTCGGGCGACGAGGACGAGTACGAGGGC
AAGCCGACAGAGGAGGAGATGCACACGCTGCGCCGTGTCTCGGGCAAGATCATGTGGAGCATGTGGACAA
TCGCCTTTGTCGAGCTCTGCGAGCGCTTCTCCTACTACGGCACCTCGGTCCTCTACACAAACTTCATCAA
CCGTCCCATGCCCGCCGACTCGACGACGGGCGCTCCCCGGCACCCGGGCGACCTTCCCGGAGCCCTGGGC
ATGGGGCCGAAAGCCGCTCAGGGGCTCATCCTGTTCAACATGTTTTTCGCCTACATCATGCCCCTTCTCG
GGTAAGCCAAGATCAGAGCCCAGAGCCCATCATCCCCCATCCCCCATCCCCCATCCCCCAGCTTCTGCTG
ACGTCTTCCCCAGTGCCTGGGTCGCCGACGCGCGCATGGGTCGTTTCTGGACCCTTCACCTCGCCATTGG
CATCTCGACCGTTGCCCACGTCATCCTCGTCGTTGCCGCGTCCCCGGGCGTCCTCGCAAACAACAAGGGC
TCCTTTGCCTGCTTCATCATCGGCCTCCTCACCCTCTGCGTCGGCACCGGCTTCTTCAAGGCCAACGTCT
CTCCGCTCCTGGCTGAGCAAAACGAGGACGTCCGGCCGCGCATCGAGGTCCGCAAGGGCGAGCGTGTCAT
CGTCGACCCGGCCGTCACCAACACGCGCATCTTCCTCTATTTCTACTTTTGCATCAACGTCGGTTCCCTC
ACCGGCCAGATCAGCATGGTCTATGTCGAAAAGTACGTGGGCTTCTGGGTCGCCTTCATCATCCCCACCG
GCCTCTTCCTCCTGGCCCCCTTTGTCCTCTGGTCGCAGAAGAAGAGTTACAAGCTCAAGCCCCCGACGGG
CTCGCTGCTCTCAAAGTTCTTCCGCATGTTCGTCTTTGTCCGCAAGCGCTCGTCCTTGACCAAGTTCAAC
TGGGACGTGGCCAAGCCGTCCAACGTGCCCGTCGAGCAGCGCCCGAGCTGGATGACATACGACGACGCCT
GGGTCGACGAGGTCCGCCGCGGTCTCAAGGCCTGCAAGGTCTTCCTCTTCCTGCCCGTCTTCTTCCTCTC
GTACAACCAGATGACGGGCAACTTGACCATCCAGGCCGGCACCTTGGAGCTGCACGGCGTTCCCAACGAC
ATCATCCAGAACCTCAACCCCATCTCCATCCTCATCATGATCCCCCTCATCGACCACATCCTGTACCCCG
GGCTCCGCAAGCTTGGCATTGTCTTTACGCCCATCAAGCGAATGACGACTGGCTTCATCATTGCCGCCCT
TTCCATGGTCGCCTCGGCCGTCATGCAGTACTACATTTACCGCATGAGCCCTTGCGGCTGGGAAGCAAAC
AAGCTCATCTTGGTGGAAGGCGTCAAGAAGGCCTGCCCGCCCGCCCCCATCAACGTGTGGGCCCAGTGTC
TGCCCTACATCTTCATCGGCATCGCCGAGATCTTTGCCAACGTCACCTCGTACGAGTACGCCTTCTCCAA
GGCCCCCGAGAACATGAAGTCTCTGGTCATGAGCGTCAACCTATTGATGAGCGCCATCTCCGCCGCCATC
GGCCAGGCCTTTACTCCCCTCTCCGACGATCCGTTCCTCGTGTGGAACTACACCGTCGTTGCTTGCATCG
CCATGGCTGGCGGAGTCGCTTTCTGGTTCTGTTTCCGACATCTCGACTCTGACGAAGACAAGTGGAACAT
GCTCAAGAAGTCCCAGTTTATCGGAAAGCAGCAGCCGGGCTTGAGCAAGGCTCATGAAGCGGGCGAGGAG
GCTTAATGTGGAAGAAGTGTGTGTGTGTGTTGGCATCATGTACAAACTTGATGCGTCTGTGACGATGAAC
GATGCCAACCCCAAGCGGAAAATATCTGTTTGTTATATCCAACCATGACTAGATTTCCTTGAGGCGGAGC
CACCAAGTGAGCGTGCCATTTATTATGCTGAACGATACCAAGCCTTGGTGGAACTTGTCTGTTTATATTC
AATCATGACTAGATTTACTTCAAGTCGAGTCGCCATGTATCGTGCATACGCCGAGAGCTCAAGATGCTCG
CAACAGTCACCGAACAGGTCGAGGGATATGTAAATCAGCTCATCCGCCTAGCAATACATACTCGTCATCT
TCCCCATCTACTCGACACATGCTCGGTCGGTTCTAGTCCTGCTGCGCCGTACCTTGAGCAAGCATCAGGT
ATTACATTATACTCGGAAGAGCCAGCCCCTATACTCGGAGGAGCCAGCCTCCGCGGCGCCCCGCGCCACC
AGTCCTTCTCCTACATCCTAGGTGGACTTGTCGGACAGATGATGGTACCGAGTGGCGAGACTGGTTCTTA
TGTTCTTGCCCCAGATGGCGACAGGGATGCCAAGGAGATGAATCCCCAGGCTGATGGCTGCCGCCACGAT
GGAGATGGAGCTGATGCTCATCACTTCCATCCAGGAGGTGATGGAAAAGGGGCCGGCGATGCTGAGGGCG
TTGCGGAAAAACGAAATGGTGACGAATGTTTGGGCCACGAGCTGTGAGTTGTCAGCGCCTCGTCTCGCCG
CATGTGGGAGTTTGCTTACATTGGGAAAGGAATCGATAATGAGGGTGAATGTCATGTCGGAGATGGCCCC
AAAGCCATACGCAGAAAGGGCGATACCGATGGAAGGCAAGATGTAGTGCATGCCCTTGTCTCGTCAGCGT
TTGTGGAGCCAAGTCAGGGGGAGCCAAGTCAGGGGCAAGAACATGCAAGACGTACCCGATCTGCCGTGAT
GCCAAACATGACCAGGCCGGCCGACATGGCAAGGGCGGGAAGAGGCATAAGCCACAGGCGCATCTCGGGC
TCGTAGATGCCGCCGTTGCGTTTCGCGAAGCGCACCACGGCCCAATCGACCAGCGGGCCGCCGTACAGGC
TGGNNNNNNNNNNNNNNNNNNNNNNNNNNNNNNNNNNNNNNNNNNNNNNNNNNNCGGAGCCGACCAAGGG
CCCCGCGGACATGAAGCCGATCTGGGCGGCATCGAAGTTGTACGGGGCCCGGGAGAAGACAATGGAGATG
ATGGAGGAGAAGACGACGACCCAGGTGACGCCCGACGCGAACTCGAGAAAGGTAAAGACGACGTGGGGGA
ACCAGGCCGAGTGGACGGGCGAGTAGAGCGTCTTCCAGAAGGGCTCGTCGGTCCGCGTCACCAGCTGGAG
CCGGAGATACCGCGGGAAGCGGGGCCGGGGCCGGGGCNNNNNNNNNNNNNNNNNNNNNNNNNNNNNNNNN
NNNNNNNNNNNNNNNNNNNNNNNNNNNNNNNNNNNNNNNNNNNNNNNNNNNNNNNNNNNNNNNNNNNNNN
NNNNNNNNNNNNNNNNNNNNNNNNNNNNNNNNNNNNNNNNNNNNNNNNNNNNNNNNNNNNNNNNNNNNNN
NNNNNNNNNNNNNNNNNNNNNNNNNNNNNGGCTCCGTCGGTGGTGCCGCTGCCGGCCCGGGCCGCGGGCA
CAAACTTGGTCTCCTCAAAGGAGAGCACGAAGAGCAGCGACAGGCCCGTCATCCAGCCGCCGAGGGTCAG
ATACGACGAGCGCCACCCGAAGCTCTGGGCCTGGGCGCCGGCAGCCATGGGCGCCAGGAAGCTGCCGGCC
GTGACGNNNNNNNNNNNNNNNNNNNNNNNNNNNNNNNNNCCGTGACGGCGATGAGGTAGACGCCGTTGGC
CGAGCCTCTCTGGTGGACGAAGAACATGTCGCTGATCTGCACGGGTCGAGTTAGTTGGACTCTCGAGTTG
GACTCTCGATGGACTCTCGAGTTGGACTCTCGATGGACTCCCAAGTTGGACTCTCGAGCATCGGGGAGGA
GAAACGGCAGAAAAAAGGGGCAAGTACGCTCATCTGCACGGCCGTCTCATTGATGGCGCCGGCGAGGCCC
ATGAGGACGTTGGTCGCGACCACCTCCCCCGACGTCCGCATAAAGGCGGACCACCAGACCGACGCCGTGA
CGACCACGGTCGAGACGATATACGTGGACCGTCTGCCGTACTTTCTGGCAAAGGGGATGAAGACGACGCA
GCCAAAGGCCAGGCCGACCAGCTGGCCTGCCATGCCGTTGTTGAGGTCCTGCAGCGTCACGTTCAGCTCC
TGCAGCATCTGAGGCCAAAATATGGTCTGCGTGGACAGCCTGTAACGGTCAGCGCCGACTGCCACAGCAG
GACCGTCGCGACTGTACTAACCCGGCGAAGATGGACATGGTCATGGCGGTGAGAAGGCCATAGTTCCACG
ACTTTCGCAGCATCGACCACGTCTGCAGAGTATATATATGTGTAAGCAGATGGGAGACCGGGACATGGCG
TGGCCCGTCTCACCAAGGGATCGTTAAAGTCGTCCGAGGGCCTTGGCAAGGGCACCAGCTTGCCATGCTC
CTTGTTCTCATCTGGACAGTCAGAGTCGTCAGCAGACTTGCTCTCTCTCCTCTCTGCCTCCGGCTCGCCC
AGCACTCCAAGTCTCGCCCGGCCCGTCGACTCACCCGAAAACAGCTCCAGGGTGCCCGGCGGATGCGGCT
CGCCGGGGAGGGAGGAGGCGTTGGCGTGTTGATCCATGAGGACATGCGTAGCCAGCCGGTGGCAACTGCT
AACAAGAGATTTGGAGGAGGCTTGGGTGAGGGAGGGTTCATTGGAAGAGTGAAGAGTAGAGCTGCTGGAA
ATCAGGGGGCAGGCAGCCACGCCACGGGACGTGGACCAAGGGGGATGTGCTTATCTCTTAAGGGCTGGAA
TGAAGTTGGCTCTTGACACGCCAAGCGCACACGGCGGCACCCGGGCCCTCGGCCGCGGGTGGATCAACGG
AGAGAAGACTCCATGCACAGAGGCTTGATTCCAACTCTATCAGAGGCAACATCAGCAAGCCTATTTGTCG
ACACCCCGGACTTGCGGGGTCCAAGGGGGGGCGGGGCCCCTTTGGAATGCCCCGAGCATGCCATGTGGCT
TGAAAAAGGAAAATAATAGGGGTTCACTTCAGCTCCTGTGACTACTCCTGCACGTCCGCGTAGTATCAGA
CTCGGACGACGCAGAGCTCTGCCTCGTGGGCGGGCTTCGCCATGGAAGCTGGCTTCAACGTCGAGGTGGA
GTGCTTAGAGTGGCCTTTCCAACCGGAACATGTGCCGTCTGATGTGCTCCCGGCACTGGGCGTTGCCGTC
GAGGACATGGATGGCTTGCATGTACGCAGATAGCACGGCAACCTCATCCTTGAAGACGGAGATTTATGCT
AGCATGTGCAACGTTACGGCTTCATGGCGACCGAGTGCGGTACTACTATCAGCAACGACGGGAAGCATTT
TCCCCATCCCCGCTGCATGACCGTAGTAGCATGTGCCGTGTTCTGTAAGCACAGGCGGGATCCTGGTCTG
GCCCCTTTTTAAGTTTCCGGACCAAATGCAAGGACCGGCACACTTGCTTCTTTTCTTCCCTCGTCTCCAT
CAGTCAGTAGTACTACTAGATCGGTAGTTGGCTGGATGCCGCTGGGGTTTCGACGCTGAAACGACCGGGG
ACTGGGATCGGACCAAGCACGCATCTACGAAACGTACCAGGTCAGTGGCTGTGGCTGTCAATGGAAGAAT
AGACTTCAGCTTATCATGGCACGGGGTCGTGTCCTGTTTAGTGGCCAGCAGCATGTGAACAAAGTCGTAA
CAGATGATGTACTTGGTCGAATACAACCTCGACGGCTTCCCATCCCTGGCTTCCAGAACCTCTGCCAGCT
AGTTGCCGGTTGGAAGCCGTCTAGTCCGCCGTCTAGTCCGGCAGAACCATCCGTTGTAGGTGAGCACCAT
GGCAACGGCCGGACGGTGCAGCATCGAGTCCAGACTTGAGACGCGACACCATATCTGTAGAGGGTGCAAA
ACGTCACTTATAAGTGGAAAGAGGGGTTGTTTGCCTGACGCCGCAACACTGAAATACGACTCATTGCCTC
TTCATCTATAAACTCTGCATCTAGAATAAAAGAACAAGACGAAAAGAAGAGCAGAGACCTCGGAGAGCAA
CACGCAGAATCATCTCAGGAGTTTTGAACCCCCTTATTAGGCCTCAAGCCACCCCCTCTCGAGCCCCATC
CCGGCCCTATTTGGAACGCAATCATGTCCATCATCCTGCACAGTGGACGCTTCTTTCAGCCCGAGGCTCC
CGCGTCGCAGGAGCCCGGCTTCGCAGACTGTCTCGTCGTCGACGGGGCGTCGGGCAAGATCCAGCACGTC
GGATCGGCCCATGGGCGTCGGGCAAGATCCAGCACGTCGGATCGGCCCAAGACGGGGCCGTGCTCGAGGC
CCGGGCCGCCGGCGCTGTCCTGCACGACATGGCCGGCCGCGTCGTCGTGCCGGGCTTCATCGACAGCCAC
ATGCACTTGCCCACATGCACTTGCTCCATACGGGGAATCAAATCAACCGGCTGGACCTGAGCAACTGCAA
GAGCCTGCACGAGATCCGCCAGGCCATCCGCGACCATGCTCGGGCCCACCCGGACCTGGCCAGAGTCGTC
TGCCGGGGCTGGATGCAGCCATGGACAGAGGGCGGTGCTCTGGCCAGTGACTTGGATGACCTGGACCCCC
GTCCCATCTACATCACGGCCGAGGACTTGCACTCGGCCTGGTGCAGCTCGGCCGCCATGGAGGAAATGGG
CGTCGCCGACATGCGAGACCCGCCGGGCGGCAGCATCTGTCGCGACGAGTGCGGCAGACCAACGGGCTTG
TTGTGCGAGAGCGCGGCCCTCCGCATAGTGTGTTTTTTTCTCACACAAGTCTCGTCGGTCGATGAGAGGG
TCCAGCACATACGCGACGCCTTTGACGCCTACATCTCGTCCGGCTACACGGGCCTGGTGGATCTCGCCAC
CGACGAGACGGAATGGGGCGCCCTCCAGGCGTTCCGGTCCCGGCAGCCAAAGGGCACGTTGCCCATACCT
ATGGCCATCCACTGGTTCGTCTTGCCTGAAGCTTCCGAGCAGGAGAGGATGGAGCACGTCGACCGCGCCA
TCGAGCTGCGCAAGAGCTTCAACGCCGTCGACACGCCAGACTGTCGCATCACGGGCATCAAGATTGTGTG
CGACGGCGTTGTCGACTCGTGCACGGCGGCTATGCAGGTTCCGTACGCCCACAACGGACATGCCGAGGAG
CCCTTCTGGTCGCTGGAGCAGCTCGCCCCGGTCCTCAAGAAAGCCGACGGCGCAGGGCTGCAATGCGCTC
TGCACGCCATTGGGGACGCGGCCATCAAGATGGCCATTGACGCTCTCCAACAGGTCGGCAACCCTACTGG
TCGGCACCGCATCGAACACCTCGAGACGTGCACGCCCGAGGACGCCCGCCGTCTCGGGCCGCTGGGCATC
ATCGCCTCCGTCCAGCCGNNNNNNNNNNNNNNNNNNNNNNNNNNNNNNNNNNNNNNNNCCCCGCCCAGCC
GGTGCACGCCGATCCCGCCATCCTGGACGAGTGGCCGAGACTCATTGGGCCCGAGAGGTGCAAGCACATG
TTCCCATACGCCGCCTTGGGCGAGGCCGGTGCTGTCCTCGCCCTCGGGACGGATTCTCCCACTTCCTCAT
TGAAGCCACTGCCCAACCTATACACGGCGACGACCCGGCGCTCGGCACGGGAGCCCGGGAGACCGGAGCA
GACAACGCCGCAGTTTGCCCTGTCCCTGGTGGCGGCCATGGCAGCNNNNNNNNNNNNNNNNNNNNNNNNN
NNNNNNNNNNNNNNNNNNNNNNNNNNNNNNNNNNNNNNNNNCCTATAGCTGCTTCGCCGACGGCGGGTGC
GGCACGCTCGAGGTGGGCAAGGCAGCCAACTTGACCGTCATTGCCATGGAATGGGACGCGCAGAAGCTCC
TCGAGGCCAGAGTGGTCGAAACATGGCTTGGTGGTCAAAGAATACACGTCGCCGCCTTGGAGACTGCTGT
TACTTCGTAGATGGATTTTCTACTGTGGACTTGTTTGGAGAGGCAGGAAACGGACTCTCACGCCCGTCAG
CATAGAGAGAAAATAAGCTCGCTGTGCGCTCTCCGGAGGCATTTCGACCTTGACGTCGTATCGATCCAGC
AAGCGAGTGACTGTCTTGAGCACCACGAGTTCGGCTAGGTGTCGTCCGGGACAGCTTCTCGAGCCACCGC
CCCAGTTGAGGCTGTATCGATCCATTGCTCGAAGTGTCTCCGCCTCGGCTTTGAGCCACCGGCCTGGATC
GAACTCTGCGGCATCGGCACCGTACATGTCCTCGTTGCGGTGCAGAGCGACGGGATTGCACCCTACCGTC
GTGTTGGGAGGAAGCCACTGCTGATGGATCATAAGACCGCCGGCCGGTATTTTGCGGGGGAGCGACATGG
CGATTACGGGGTAGAGGCGCATCGCCTCCTTGATCACTGCCCGAGTGTACTGTAGGTTGGAAGCGTCGCT
CTCTCCACGGGCCCCACGAATCTCGGCAGCCACTTGGGTCTGGACCGCGGCATGCGATCCAATCATGGCC
AAGACCGAGGTCAGGGTCGAGGCCATGGTTTCGTGCCCGGCGCCAAAGTTTGTAACGGCCATCTTCCTGA
GGTATGTCTCGGTGAAGACAGGCTTGTCTCGGTGAAGCTGGATCAGGTCGGCGAGCAGATCCTCTCTGTC
GTCTTTGATTGGGCTGTGCCTCAGAGCCGCCTTGAGGCGACGCGAAACGCGCCTAGTCACTTCCTGCATC
GGGTGAGCCTGTTGTCACTGGTGCAGAGTTTTTGCAAGGCCAAACTGACTGGGAAGAAGGCTCTGAAGCT
CACCGGCGTCTTGTACGTTACGCCCCAGAGTTTGCCAAATGCGCGGCCAAAGTCGGAGGACCAGACGTCC
AGCTTGGTGGCGAGTGGAAAGAGGCCAAACACACTCTTTCTCCGCCACCCCTGATAGCTGTGAGAGATGG
TGCCCCAATCCGTGCCATCTCGAAGCATCCCCGGCGACCAAGATAGCACGCATGCCCCGAGGCACTCGAC
GGCCACAATGTGCATCCAGTCCGTCAAGTCCACCTCGCTGCCTTTGAAGGTGCCGAGTTTTTCCATGACG
CCGTCGAGAACACTGTCCAGGGCTGCCTCGAACTTGGCCATGTTGGAGGCGTGGTAGGTGCGCCCGATCA
GCCTCCGCTGAAGGCGATATCGTTTGACGTCGCGCTCAGAGAGGAGATCGAGCGTATCCTGAAAGTGAGG
GCGCAAGCACCAGTCAAGCCGTGGCTTGGTCAAGCTCGTTGCCACTGTTCCTGGGTATGAGCATGCATCC
TTCTTGAGCAGACGAGCGTGGAATAGGGACACTGACGGTAGAAATCAGACTTTTCGAGTCCCCTACATGT
GCCTACACGGAATGATGAGTACTTTCCCGTGCTTGACTAGCAGTACCAGTCGGGAGACGTACCGTATATC
TGGTCAAAAGCCTCCTTGCTGTTGAACCACACTTCGTTTGGACCAACTCGCACGGCATCACCATACTTCT
GATGCAGGGTCATGGCGAGCTGGCCCACGCGGCCGTTTCGTATGTGCAGAGCGTGCCAGACACTGGACAC
GGCAGCCCATCTTGGCCCGGGGACACTGGCAAGCGGATGGATATATAATCGATATGCAGCAACGGCGACG
GCGCAAAGGGCAAGGCCAAGCAGGACAACGGCAAAGAGGCGAGCCGTCGCCAGTACCGAGTTGAAGGCTG
TTCTCCAAAAGTACGCAAAGTACATGTTGAACTCCATCCGCCGAGTCCTCTGGCAATGGTCTTCCAGCTG
GCCAAATTAGAGGTTAGAGGCCTGGTAGGTGGCTTCGCGTGCTCTTCGACCCGCTCAAGGAGTGCTCATG
GCGTCGAATCTGGCCGAGTTGGATCCACAGAGCCTGGTACGTCTCGACTCTCGAGCATGGTAGTCGTGCA
GGTAGGGAGAGCATCTGCCTGCGAGCTTCAGGCGGGCAAAGAGCGATGCCGTGATGGTTTTTAAAGTGCG
CCGGTTGGGTGCTGACGAGTGCCGAGTCCCTAACAGTGCTAGTTCAAGCCAAGACCCACCAACGGTGAGT
AAGAATGTACTTCGTAGACCGAGGTGAAGATGGACTGCATTCTGCATTCTGCGCGGTTGCAAGTGAGAGT
GAGATGAAGCTTCAATTTTCGTCCTACAGACCATGTGAGTTCCCGTTGTGTACAGCTAGCCGACTGTTTG
ACCTTTTCGTCCACACTTGTGAGTGACAAACACATTCATTCCTGCCCTCGTCACATTCAGGGGTCCACGA
TGACACCCGTCCATGATGACACTCTCGGGTAACTGCACCCGGAGAAGTGCAGACGTGCAGACAGATGGGC
TCATCTCAAAGAGCTGCTAGGAATAACGTGCAGACAGATGGGCTCATCTCAAAGAGCTGCCGTGTGTCGC
CCTCTTCTAATCCTTCCCGACCTTGCCAAGTTCCACCCTTGTTGCCAACTCTGCTCGCCACTGCATCCCG
TGCGACATGATGGCAAGCAAAGGGGCAAAGCACAGTAGATAGAGCCCGCCGACCAGGGTAATGACTACCC
GACACCCATGGCCTTCATCATGGGCACAATCGCAGCGCTTGCTCCCGCACCGACCAGGCACCGCGTCAGG
TTGTTGGCAGCCGTCGCCGTCGCAGCCTTGCCGGGATATATGTCCACAAGCAAAGCGTTTGTCGTGTTGT
TGTACCCGATTATCACGCTGATGACACATGGCACGGCAACGTGCGCTGTGGCATTCACCGCCCAGCCCCA
GCCGATGAGGCTTGCTCCGCCCACGGCAAGCAGGGGGAGCCCAATCTCGAGGCGAGCCCGCTCAACGGGG
AACTCGGTGCAATCCCACGGGATGCCAAGCGTGGCGCAGTGTCGCCGGAAGTTCCAGTTGATGAGCGGAC
CGACGAGGGAGGCAGCGCCCACTGAGCCAGCAGCTAGGGGCAGATACATCAAGCCGACTTTGATCTCGTC
AAATCCATAGTGGCCGGAAAACAAGATTGGCATGGCCGAGGCAACACAGTAGAACACGGCAAACACTAGG
CTGCTGGTCCACAGCAGTAGTCCCGTCTCCCTTTCAAAGAGCATGAACAGAGATGCCAAGACATTCGGAG
GGTTGAACCTAAACGGTTTTGCCACGCCATGGTCTCGGCCCGCCCCGACGGTTCTGCGACTGCTTCTTAT
TAGTATCTGCCACACGGATCGATACATGGCCGGTGGGTAGAGAATGTGTCGGCAGGTCTCCGGGAAGAAG
AAGATGACGACAACAATTGTTATCCCAGCAAAAAATGGCCAGAAACCAGAAAATGGACCGCCAGCCAAGG
AACTCGGAAAGCAGACCTCCGACAACGGGGCCGAGAGCGGGAGCCAGAACAGCCGGGACCGCGGTAAAGC
CAATGTATTGGCCACGCTCGGCCGAGGTGACTAGATCAGCCACCACAGCCGTACAGAGAGCGACGGTGCT
GCTTGATCCAGCAGACTGCAGACACCTGAGGCCCAGGAGAGCGCCGTAGTTGGGGCCAAGGCGAGGCCGA
TGTTGGCGGCAATGTATATGACGAAGCAGACCAGGTACGCTGGTCTTCGACCGCCGCTGTCTGCCAGCGA
GCCAATGAACATGGGCGTGATGCCTTGAAATATCATGTACGTCGTGATGGTGAGGTTGACCTGGGAGCTC
GTCACGTTGAGGTCCTCGGCAATGGCCGTCAAGGCGGGAAGGTAGATTTGCGCCGTCAGCGGCGAGAAGA
TGGCCGTGACGGCTGCCCCGAGAACCATGGCGCGCTTCTGCCATGTCGTAAATATGGAATGCGGGGGTGC
TGACTTGGCGCGCGGCGACGTAGAAGTTGTTGTTCCCAATTCGCCATCGTCGCCTTGCGTCTCGCCGCAT
GTATCTTGGCGGGCTTCCTTCGATTTACTCGAGTCCATGGTTTCGGCACCTCAATGCCGGCCAAGTGAGC
TGCTGCTTGACTCAAGAGTAAGTAGATGTTCGCTCACGATTCGTACGGCTGCATCACGACACACGTTCAA
GCGAAACATTTGAACGAGGAGAATGAGGCGACGTCCTCCAAAGTTTTCGGCGCGGACATTCGGCGGCATC
GCTGCCACGAGGCCGACGTAGATGCGCGGGTCTGGATCGGTGCCGTTCTCGGTGCCGAGTCGGCAAAGCA
CCCGCATTGCCGGGGCCAGCTGAAATGCGCTTCAACGCCCGACGGGTGCAGCGCGTTGGTTTGACGGTGT
GTGTCCGTCCCATTGGGTTTCGCCCAGAAAGGCCATTGCTCTCCATGCTGCCTGCCACTGCTAGACGCTG
TAGAGGCGCCGCTTGCTAGCCTGCTCCTGGATTGCCTAGCAACGAACCAGAACATGGAAAGAGGTGATGG
GATCCATTTTCATCGGTGAACTAGGAAACTCGGTGAACTAACTCGTAGTGAACTGGGCATCTCCACTTAG
AGGCGTCGCCGGACTCGGCACTGTGATTTTCCGGTTCCGAAAACAGGTGGCCTCTACCGAGTAGGTAGTA
CTCCCATGTGACAGGTAAGCCAGCTTGATTATCACGGCCCCGGTTCCTCTTCAAACTTCTGAAGCAGGAC
ATTAGGGAATCATGGTATGCAAGTGTCGCTGCTGACCGGAGCTGTTGTATCATGCTGACGTCAAAAAATT
ATAGAACGTGACGTACAACTCTGCCCTGCGGCAGAGCAAGGCACTCCGCAGCGATCTGGACAGCCTCAAC
GCCAAAGGAGTCCTGACGCCTGCTGAGATAGGCAAAGTGTCCGCCTCCCTGGCATCTTTCAGCAAGATTG
TCGAGGAGTACAACCATCTCGCCCGTCAGGAGCTCGTTCAAAAAAAGCAAGACGAAGCTTTTGAGCGCGT
CAAGAGGTTTCGCCACGATCTGTCCGACTTTCGCTCCCTGGTCGACGGCTTGAAAAAGACCCGTGAGGAC
GTGCAGCATCAAACAAACAGGTCCGAGTTGCTGGGGAGAAGACGGTACAATGCAACGCCCGAGAACCCGT
ACGCGAACGCGAGCACGACGGCGCCCAACCCAAACTTCCCACCCCGGCAGTCCTCGCTCGCTGGTGGCCC
CCTGACGACGGGATCTTCCGACGAGCTGCGCGAATCACATGCGTTTCGCGAACAAAACATGTTTGCCAAC
ACGAACCAGGCACTGGACGACTACATCGCCCGGGGCCAGGCTGTCCTGGGGGATCTGGGCCAGCAGCGAG
AGATGCTCAAGAATACGCAGAAGCGACTGTACAATGTCGCCAACACGCTCGGCGTGAGCGGCGACACCAT
CCGCATGGTCGAACGACGGGCGCGAGAGGACAAGTGGATCTTTTTCGCAGGCGCCATCGTCTTCTTTTTG
TTTTGCTGGCTCGTGCTACACTATTTGCGGTGACTGACCCGAGGATATGTTGTTACGGCATGGGTTCTCA
AAGCGTGGCGTTCTGGCTCCCGTGATGCTCCAGGCTGTCTGTCTATCGGGGCACTCGGCTCGAATATCAT
CCCATTCTCATTGCTCCTCACCCTTCCTCTTCGCCGTCGACCTGCCGTAGTGCCAACGTGAACAGCACAT
CCTTTGTTGTCTCGACCTCGACATACTTGGTCTCTGGACGGACGAGGTTGCTCGTGCTGAGCTTTCCGCC
GATTCTCGTCTCCCAGCCGCTGACGTCCCAATGGAGTCCCTTGGTGGAGATGACGCTGGGCTCCTGCAGC
GGGATGATGCCGACCTGCCTGCCAAAGACGGGGTCCTCGCCGTCCTCGTTGACCAGGATACGATGAGTCC
CGGCCTTGAGGAGGAACGTTATGCTGGACCCGGAGAGGAGATAGATGCGGCCCATGGAGTATTCAGAGCC
CTGCTGAAAGAGATGGAGGTGGTGGAGCTGGCTGATGCCCTGGTCGACTCGACCGCCAATGCCACCGAGG
GCGACAATGTCGAGCGCCTCCGACTGCGAATTGCGGATCCAGGTGATGGCTTTGCCAAAGTCGGTCGATT
CCTGGTCCGTGTCGTGGATGACGTGGGCGGGCTTGGGCTGAGAAGAGTAAAAGTCTCTCACCGACGGCAC
CAGGGAGTCGAGGTCACCGATGATGGCCTGCAAGTTGGACTACAGCCACGGGCAGGTCAGATGGAGTCGA
TTGGGCGCCGAGAGCCCGCTGTGGAAAGGGGAAGACTGACAAACTTGCCCCTAAATGAAGACAGCTCGTG
GAGCCTGTTTGCGCCGCCGTCTGCTGCGACCCGCAGAGTTGCTACATGGGTGTCAGTCGAAGCTCGTCAA
GACAGGTGTGAAAGGGGAAGATGCAGCATACAGTTCTTCCAGAGTCGACGCAGGTTTGCGCTGTTTTTGA
GGGGCTGGTTGAGCACAAGCAGCGCAAAGTCGGGGCTGGTCTCGTGGTCCTGCAGCAGCCTGGCAGGTTG
CCACTCAAAGCTCCGGGAGGCAGCCATGTCGGGACGGAGGACGGTCAAGAATGCAGAGACCAACAAAGTT
GCCAGGGACCACGAGTCTTTCTACGTCGGACCAAGAAAACACCCGAGTGAGCTGAAGACAAGGTCAAAGC
GTGGCTTTAATGCGGCTCAGCTGCTGGACTTGGACGGGAACGGGGCAAGGAGGCGTTTCAAGGGGCGCGG
CGAAAACTTGTCACGCATTCCATCCAGTCAAGCAAGATATTCCCCGGGCAGTAATTGAAATTTCAAATTG
AAATTTCAGAGCCTCGTTCTCTCGTTTCGTGGCTTTGGCAGCAAGCGCGGGCTGTGGACACTCGCACAAG
GCCGGCTAATCATCGCTCTAGGTTGCTTCGTACATACATGGCGATGGCGCCGCGCTGACCAATCCGCCCG
TGGCTCCTTTTTTTTTTGGTCATTGAAGATCGGCCTCGTCGAGCTTCTCTCCCCCGACCGACCCATTGCT
CCAAGGCTTGGTGGCTGGTGACTTGCGCATCATGTATCGCGCAGCTCTGCGGGCGACGTCGCGCGCGGAT
ACATGGCGATGGCGCCGCGCTGACCAATCCGCCCGTCCGCCCGTGTTTTTTTGGTCATTGAAGATCGGCC
TCGTCGAGCTTCTCTCCCCCGACCGACCCATTGCTCCATTGCTCCGTGGCTGGTGACTTGCGCATCATGT
ATCGCGCAGCTCTGCGGTCGACGTCGCGCGCGGCTCTGCGCCCGCCGCCCGGAGCTCTCTTGCGCGCCGC
ACCCCGGCGCTTCGCCTCCACACAGTCTCCAGCAGACAAGCCGCGAAGCTGGAAGAGCTCTGCGCTGCGA
TGGGGCCTCGCTGCGGCGGCCGTGTACTACTACAGCACCGGCTCCGTATTCGCAGACGAGGCATCTGGTA
CCGTCTCCCTCCCGGCAAAGCATGGGCACCCCGAGATCTAACAGCGGACAGAACCCCAATCCCTAATACC
CGCGCCATCGTCGTTTGCCGAGTCCGACCTGCCGACCGTCGACGCCGTCATCGAGGAGAAGCGAAAACAG
TCGACGCCAGCGGGAGAAACTGCAGAGTCGAACCCAGCAGCCGCCTCGCAACCGGGCAAGCAGCCGAGGT
CCCAAGCACAGACATCCACACCCTCGTCCGAGGCTCTCGAGGAGGAATCGCCCGAGGCTCTCGAGGAGGA
GGCAGGCCAGGAAGGGGGCTTCAACCCTGAGACGGGCGAGATAAACTGGGACTGTCCTTGCCTCGGCGGC
ACCCTGAGACGGGCGAGATAAACTGGGACTGTCCTTGCCTCGGCGGCATGGCTCATGGCCCTTGCGGAGA
CGACTTCAAGTCTGCCTTTAGCTGCTTTGTCCACTCCACCGAGGAGCCCAAGGGCATGGACTGCATCGAT
AAGTTCCAGTACGACCGTCTACCCCTATTTGCCAGTGTTTGAACCCATCACTGACGCAGACTCCAGAGGG
ATGCAGGAGTGCTTCCGGAAATACCCCGACATTTACGGAGCCGAGTTGGCCGACGATGAGGCTTCGCAGG
AAGCTGAGGATGGAGCCCAACAGCCCCCGGCGCCAGAGAATCAGGCCGCGAGTCAAGCAGAAACCCGACA
AGAGACTCGGGCGCCTCGCGATGAAGAACAACCCAAGCAGCCCCATGACACTGATGTTCAGGCACTTCGG
GACGAAGTCGCCGTCATCAAGGCCGAGGCGCCCAACTTCCCCAGCGCAAAGTCGACCGAGGGCACTGCGC
CCGCGAGATGGGCCGACGCAACAGACGCAAACGAGGAGGTGGAAAAGGCCGGCCAGAAGGATGCCGAAAA
AGAAGCAAGCCCGGCCAAGGCATCGAAGTGACGACGTGGTAAAACAAAAGGTTGCGGGTGGGGAAACCGA
CGTGTGCCTCGCCATGCGCCGGCATACCGTGTACGAGTCGACGTGCCCGTCATGTCTGTATTATCAACTG
CTGTGTCTGAGGAGACATGGCAGCATACAAGGTAGATGAGATAGATGAAACGCAAACGAAACCGCTCTGC
ACTGCAAGTTGAGGAGCCCCTTTTCATGCATGACAGCCAAGGGCATTTGTCCTTTCCTCGTCTTTGCCAG
AGCATGGTTCCCGTGTCCGCGGCAGACATGCGCCTGGATATTGCAGACATGAGGCGCAATCCCGAGGGAG
ACACGTTGGTAGCCAGCAGAGCCCATATATTACTGCGAGAGGGGAACAGTTTGCCAACACCCGATGACCA
GCGCCAGAACCGAGCCAAGAAGCCAACGTCTGTCGACTGCTACCGTGACCAACGACGGGAGGAGTGACTA
TGGCGAGCCCTTCTTCTTGCTCTTGGACAGATACCCCCCAATGACAGACTCGACAGCGCCCACGGCAGCC
AAAATACCAAGTCCTGTACCAGCCGTCTTCCAGTCGAGGGAGCCCCTCTCGTACAGACCCCAGGCGCGAT
AGCCCATGTAGGAGCTCAGGCCAATGACGGCAGCTAGGTTGATGAGGACGAGGGCGCCCGCGTTTCCGTC
GGAGATGTCGGCAAAGTGCTGCGTGAGCCACGAGTCGGTCTTGCGGGCCTTGTGGACGACGTCGTCCTTT
GCCTTTGCGGCCTTTGCTCTGGCGGCGGCGGCGGCGGCGGCCTCGCGATCGCGCCGGTCGGCTTGCGTCT
CCGTCTTGATTTCCTGGTCGAGAAAGTCGGACGACACGGTGCGCACGCTCGGCATGTCGACGTCGACTAG
CGATGCCGTCGACGCGCTCTCGGTGGGGATGATTTCGGGGGGCTGGGGGGCCGCCGCCTGCGCCGGATCT
CTCGGTGGGGATGATTTCGGGGGGCTGGGGGGCCGCCGCCTGCGCAGGATATACAATGTCAGAGGGGCTC
AGCCAAGCTTGACATGTCGGAGCTGCCGAGGCCGGGGAACAGAAAGGGGAGCGCATCATCCCGGGTCTGT
TCTTGGTGCCGCTCTCGCGGTCTGTTCGACTCACCTCGCGGGCAGATTGCTTGGGGCCGCTGGCAGCTAT
CTCGGCGTAGGACACTGCGAAGCGTCAGCAACGCTTGGCGCGGGACGGACCGACAGAGACTCACTGGTTC
AAGAGTTTGCGAGGGGCAAGAGAGGGAAGATTGCGACGGTGCGGTTTGGGTCAAGGGATCGAATTTTCCA
CTGGTGAGGGCCGCGAGGAGGAGGAGGAGGGGCGAAGTACCTTCCAGGGTGGAGGTTGCCGTCCTTTCTT
TCTTCCATGTTTCCAGGTGAAGCACAAAGTACCATAGTACCCGGCCGAGGGATGTAGGCGCGAGTTTGTT
ACATATATAAATATATAAAGCCCGGCGCATCGGCCGTCCTGCCGTCCTTTCTTTCTTCCATGTGACGCAA
CCGAGCACAAAGTACCATAGTACCCGGCCGAGGGATGTAGGCGCGAGTTTGTTACATATATAAAGGCCCG
AGGCCCGGCGCATCGGCCGTCCCTTCCCTCGTCTCTGAACAATTAATGCGCATTGTTGAATGCAACATGT
TCGTGATAGCGGGCCTGTGAGCCGTCCGTCCGTTAATTTCGCCCTGGGGTCCGCCACTCCGCTCCGATAC
ATCTACCATCCCGTCTTGGCCATTATGCCGTCACGTTGTATGGCTCGGGGGCAGGCCGAATCACAAATTG
CCGCTCATCTGGTTACCGAGGCCATGACGGACAGCAGTCTTGTCGAAACGTATTGAAAAGGAACAGTATG
CCCGCTGCACAGAAACCATCTCCCCATGATACAACAAATCTCCAGACGTCGCACAAACGGGTATCACGAT
ATCCCCTCACACGCTTCGACAAGCAGCCTATGAAACCGGTGCGCCAATCCTCTCCTCGCGCCGCAAGCAC
CCGTCAGCCATTCATCCAAGAGATGCCCTTCACGTCGGCTTGACATACATCTCCCCAAGCCTTGCAACCC
AGTGTTGCCTGACTCGCCAGGGCATCTTGCAGAACAACAGTGCTTTGTACTCGTCGCACAAGACTGCTTC
GCTAATCATGAGTTGCAGATCCGGATCCTGGTCGGAAAAATCCTTGAAGAATGCTTCCAAGGCCGCCTCC
TGCCAGTGCATGCCGGGTCTACCTCTCGCAGCATCCAGTTCCTCGAAGCCTGACCCGTTTCCATTGGCGG
GCAACGGCGTCGTGTTTGACGAGCTCGGAGCCGTCGCAAAGGCCGCCATGGCCCCGAGGGCCTTGGACAT
GGCATCACCCTGCGCAGAGGTGCGCGCTCGCTTCTCCGGCGACTGGCCCGACTGCAAAGCGCTTCCCGGT
GTGGCGCTCGAGGACAATGGCTGAGCTCCAAAACCATCTTGGGCGGTCTCGTGTGGCAGTGCGCGCTTCT
TGAATTGGTTGGTAGACTCGTCGGGCGGCGTCTGCGCCGACGGCGACTGTACCAAGGCAGTTCGAGAGCC
AAGTGTTACAGACGTTGGCCTTTGGGGGCGTGCCGCCGCACCCGTCGCGCTGTCCGTGATGGGCTGGATT
GAGTACGCACGATGCTTGTCTGCGTTGTCGACGGGCTGACCTGTAGTTGGGTCCAGCTGCAGATTCAAAA
TGCCCGTCCCAGGCACGTCCATCTCGTCAAGCTCGTCTGCTCTCCTCCTGGGCTTCATGATTCTCTTGGG
AACCCCGCCCGAACCAATCACGTCGGGATAAAGTATCTCCATGAAGTCTTCGTGTTCGAAAGGTCGGTTG
CGAAGAGCCCGCGAGAGGGGTTCTTTCTGGCCGTCTGTCAGCACGCATGCAGCGATTACACTACATCTTT
GCATGGCGGCTTACCTCGATGCGCGCGTTCCAGGCCTCTTTCGACGCCGTCACGACTCGCGTATGAGGGT
TGTACAGAAAGTCGGGATGCTCGCGTAGGCCCCTCCATAGGCGGAATCGCTTGCGCGCGTTGTCGCTCTT
GTTGATGAGATGGCTCTTGGTAGGATAGGCCCCGTGGCTCTTTTGGAGGGCCTGAGCGGCGCGCCCCCAA
GCCTCGGCCTTGAAGCTGCTGTTTTCGCGCAAGCCCAGCTGGACGCTGTCGCAGAGGCTTCGGAAGAAGG
TGGTCTCGTACGCCGGTGTCCAACTGAACCTCGGCGTCCGGCGCTCGCAGACGAGTTCAGTGGCCGGGAA
CCCGTCTGGGCCGAGAATGTCAATGTCGTCCTCGGACATGTTGCGCGTTGGGCCCCTATGGGGGGACCTT
GGAGTGACGAGGATGGGGCCCTGTCACGGCGACCAGAGGCCAAGCGGCGCGCCGACGTCGTCGTGAGCCG
CAGGCCTGGAGGGGAGAGTCGGCGAGGGGCCNNNNNNNNNNCCGCGGGCGGGGAGGGGAGAGTCGGAGAG
GGGCCCCGAGAGACTCGTGCTGGGCGTCTGGCGTGGTCTGCGTAGTGCCGAAGCTGGGACTGCCGGAAAC
GGGTGAGTAGAGATGGCGTGTTGCGAATCGCAGTTACCGTTGTTGGTATGTAGGTAACCGGACTACGTAT
GTAAGGAGGCACACGCATCACGTGATATGCACCTATTCCCCGGTCAACACACTATTTGCCCGACCAACAT
TTCGACGTTGCCTCTTCCCGAAGTGCCGTCAATACAAATGAAACAAGGGTTTCTGCAGAAATTCCCTGCG
ACTACAGCTGGCACTCGATGCTTCGCATGCTGAAGCGCGGCCCTCGTTTGTCGCCGAGATACATTTCGTA
GATTCGACCCGAGTCACTCCCCGAAGGCACGAATACACACACACTGGGTAGGCAGCTCGATCACGTACAA
TGTCCCAAAGCCTTGCCCGTGAAGTCAACGCATTTCTTGCATCCAACATTGAGACATTGATTATCCCAAA
AGCATGGTGTCCCCCACCCTTGACATATCTTCACCAACGGCTTTGGAACTGGCGACTGACAAGCACCGTC
GAGGTCGTCCATGGTCAACTCAGCAATATTGTCGTCCGGCGATGCACCGACCTGTCCCTGAGAGATGTAT
CAACAACACGTCTGGGGAGGAGACATGTGTTCACCAACCTGTGGCATCGCAAAGGCGGCGCCGAAAGGGG
CAAGCATGGCAAGAGTGGACTTCATCTTGGCTTGGTTGGGAGTTTGCTTGCGGCTGCTATTGTCAAAGGT
TGTCTTGCGTTGCAGGGACAGTCGAAGCGGGCGTTGATGGTCTTTATGTCTTGAATTAAACGAGGCTGGG
ACCGCCGGCTGAGCCGGATAAAGCGGCCGCAATAGACTTCTTTATGCTGTGACGGCTGATTATTGTGGTC
ATGTGGTGTTCCTTACTTCGTCCTTGGCAACGGATAAACAGGTCGAGGGAGAGGCTCGAAAAATGACAAA
AAAAAACATACATGATGTGATGTGCGCACAACTCATTGATTGATCCGGCCCCTTTGGCGGGCGCTGCCAC
TTAATTGCCTCCTACTTAAGGACCCCTTTAACCGTGCCTAACGCCAACCTGACGAAGCCGTGGCCGCGCG
ACCCCTTCCGCGTCCTCCTCTTGATCCTCCTCCCCTTACATTTCCTCGTCGTTATAGTGACGCTAGATGT
GCGATGTGTTATGGTTATGTGCTTTGGAAGGTAAGGGTACTCGCCAGGCGGGCTGGCGTTGGTACGTGTC
TTTGCGTAAGTGCGAATAGCAAAACTCTTACTTGGTAGATGAATTCTCATCGATACTCGGTAGCCCCTGC
TCCTGCAGCAGCTGCAGTAACATTGGCAGAAATGTGTCAACCTGTGCCATCGACAAACCTCCCGTTTCCC
GTCGCTCAGAAGCAAAAAACATGTGCGACTAACTCGTAGCACCTCCGCAATTACCCCGATGTTCCCAAAT
GTAACGACGAGCGTGCGAGTGGACTAATACGTTTTTCGACCTTCCCGTTTCCCGGCTTGCTCAGGAGCAA
AAAACATATACCACCACGACCTCGATCATAACGGCGAGAATGCCCGCCCCCAAAACCCTGCGTCCCGTCG
TCCCCGAACCACCATGAAGCGCAGCCAATCAGGGCAAATAGTATACTTACTATCGCCACGATGCTATCCT
ATAGCTTAGTGGCCCCCTGCTTCCTTTTTAATGTCCGGCCTATTACCGCGAGATATAGGACCGCGGCCGT
TCCGCTTATCATCGCACTTAAGTATAGTGGCCCTATGGCCAACGCGCTCCTATTTCAGCCCGGTGTTCTT
GGGGTGGTAAGAACACGAGGCGCGTCCCCAAACCATCACACACAGCAGCCGATGAGGGCAAATAGTATGC
CCAATGCAAGCCAACACAAAAGACCTATGGCATGGCGGATCTCTGGTTCTTCTTTAAAGTGCGGCCCATC
ACGGCGAGGCACAGGACCGCGGCCGTTCCACTCATCATGGCACTAGAGTGAAGGAGCGCGTGGCCCCACA
GCCAACGCGCTCCTATCTCAGCCCGGTGTTCTTGTGATGGCTGAAAAACAAGGGCGCAAAAGTCGGCGGC
GAGCATGCCGACCGCGACCGGCAAAAGTAGCTCCGTGAGCCTCGGCAACGTCTGCTTCTGTTGCTTCTTT
TCTGCTGCTGCTTCTGTTGCCGTTGATGCTGCTGGCGTTGATGCTGCCGTTGCTACTTCTTTTGTCGTTG
GTGCTGCTGCTGCTTCGATCGCTACTGCTACTACCGCTGCTGCGTCTGCGATCGCTGCTAGTAGTGCTGC
TGCTGCCGCTTGCTGCTGGTGCGCTGCTGGTGCGATCGCTGCTGCTACCGCTGCTGCTACCGCTGCTGCT
ACCGCTGCTACCGCTTGCTGCTGCTGCGGTGCTGGTGCTTGTCCGGCCTCCGTCTCGGTCTCTGGATTTG
CGGGCTCCGACTGGGCCTCAGTCTCCGGTGGGTCCTGCGTGTGCGGCTCGGGCCCGGCCTCTGCCTGGGC
CGGCTCTGGCGGCGGCTGCTGCTCTTCNNNNNNNNNNNNNNNNNNNNNNNNNNNNNNNNNNNNNNNNNNN
NNNNNNNNNNNNNNNNNNNNNNNNNNNNNNNNNNNNNNNNNNNNNNNNNNNNNNNNNNNNNNNNNNNNNN
NNNNNNNNNNNNNNNNNNNNNNNNNNNNNNNNNNNNNNNNNNNNNNNNNNNNNNNNNNNNNNNNNNNNNN
NNNNNNNNNNNNNNNNNNNNNNNNNNNNNNNNNNNNNNNNNNNNNNNNNNNNNNNNNNNNNNNNNNNNNN
NNNNNNNNNNNNNNNNNNNNNNNNNNNNNNNNNNNNNNNNNNNNNNNNNNNNNNNNNNNNNNNNNNNNNN
NNNNNNNNNNNNNNNNNNNNNNNNNNACGCAGAGAGGTTGTGCTTCCTCCGGAGGGGATTGGGCGACGGT
TACGCAAAGAGGTGGTGCTGGTGCTGCGTTGACGATCAGGGACGTCGCCGTGTTGCGCTGCGTTGACGCG
AGGATTGAGTTAGTTGAGCAAAGCGCCGCACAGTTTCATCGTCCATATCGAAACGGCAAAAATAGAGGGA
GACGCACGGGGGAACAGGGAGAGATTGTTGTTGTATGGGTGAACGGACCGTCTGTAACCTAAATTCCCCA
GGAACGAAGCGAGCAAGCCGTGCCTACCAGCGCTGGTCTGCTGTGTGTGCGGCTCCTTGATGTATGCTTC
GTGCCTCGACTGCATGATGGGAGGGGATCCGCACGCTAAGGAAAAGGCGTAAATGCTGTCCGGCAACTGG
TTAGAATCGAGACACGTATCAACTTCCTCATGAAGCTGGAGATGTGGGCGTCGCCATTATGTGGGCCGGT
TGTGTTGTGTGGTGTTGAGGTGTCAGACTGGAAGGCCTGTGGCCGTGAGGCCGCTGAGGTGCTGTATTTA
TGTGTGTGTGTGTGTCCCCAAAAAGGGAGGCTTGCCTCTAGGGCTCGAGTTAATGTGGCCCAGTATCCTA
CACGTGATCCCGCACGTGATCCTTTGCGAGGGAAGCCCGCTACAGGCACCCCCCCCCCCCGGGCNNNNNN
NNNNNNNNNNNCCGGCCCCCCCCCCCCCCGGGCAGGAGGTAGTACATAAATCGATGAGATATCGCTCTCC
GCTTCGCTTTGCTACCCTTGGGACCTTTAGCGGCGGCATCCCTGGCATTTTATATATACTAAGTGCGAAT
GTTCGTACGAAGTAGCAAAACTCTAATTAGCAAAGCGCAGCGGGAATCACGGGAACACGGTAAGTGTGTA
AGTGGTAAGTGTGTAGGTTGGTCCGTCGGGATACGACGTGACTTGGAATCAAGATCAAGGCGCAAACTTG
GAAGTCGCCATTACAACACTACGGAACTACATTGAGCCTCCACACACAAGGGGGACGTCTGCGGATGCCG
GGAGTACCCGGACGGAAGCCTGGATCGAACCACGGCATGGGGCCGAGGACAGTATCAAAAAGCCGCTGTA
CAAATGCGCCTGTTTCAGAGCCGTTTCTTGCCGCTCAAGCCCAGCAAATAATAAGACGTACGAATAGTAC
TACAAGGATGCTGGCATCTCTTCTCACGGGACCAGTCAGGCTCACAAGCTGATGCCACATGGCCCTTTCC
CCAGACCAGATTAGAGCCAAGTCCGACCAGTGCCCGCTAGACGCAATCACACGCGCAGAAATGGATAAAG
GCCGTCCGGGCCCCGTGGTGCGTGGGCGAATGAGGGAGCGGAGAAGTCGCAATATCCAACGTCTTGGCAA
AGCAGCCTCTGGCCATGAGAGCCGCCGCATCCGCCGCGACTAGCCGGCACGGGGGGGGGGACTTGAAGAT
CCCATGGGTCGCAACGTGGCGTTTGGCGATTATACAAGTGTTCAAATCCGTATCCGTACGAATACAAATA
CTCAAATCAATGTGCAACAGGAATCCACTCATGTAAGTCGACCAACTACCCAGATGGCCATCGGCCCCTC
ACAATAGCAATACATGTCCTCCTTACACCGACTGGGCAAATGGGGAGACGTCACTCGCCGGTCCGTGAAA
TAACGCCGTTACACCTGTTGTCTCTGTCGACCCGGGAGGCATCCAATCACATGGCTAGCATGGTGATGGG
AGGTAAGATGTGCTGTCACGCTCCCATGTTAGTTTCTTTGGTGGAAAAGATGTGGAGGGGCATGACGACG
CTCCAAGATGAAGGCCCCTGCGGAAGGTGACAGCGCTTGTCGTCCAATGTCCCTGCATGTTCCATCTGCA
CATTTGATGCGTGGCCGCTTCTAGGATGCCGTATAAGCCCGGAGCCCTCCGAACTGGAAAGCCAGCGCAC
CTTGTTCTTTGGTCCCCCAACATGTGTGTACGTCGTCCAACCATCGGATGCTACCAGGGTCGTCGTGTTG
GACGCATGAGCTTATTTGTCGTTGAAGATGGCTCGGGCTTCGGGCCAGCTTCTGGTGGCGGCAAGAGTCG
CAGCCCTCACGGGACGCCCACAAAGTGGTGGGAGTCTCTGGAGAGACGCTGAGGCTCGAGGATATTTCCG
GGCATGAGATTCTGCGCAGAGAGCGCGGCACATCGGCTTGCTTTATACAGAGGCGGTGCTCTTCGGCTCT
TAGGGTCTTCGGCTCGAAATTTCCGGGCCTGCGCAGAGAGCGCGGCACATCGGCTTGCTTTATACAGAGG
CGGTGCTCTTCGGCTCTTCGGCTCTTAACAAAGAACCTTGTGAGGACACTGAGTTGCCGATATGTGCGTC
AATCATACTACTAGTACAAGACAAAGGACCGGACCAAGGCAGCTAGTGCAACGGCCGCTTGGCCTATTCC
CAGCCTGCCCCCGGATCATGCGATAGATTTCACCCCGGATCTCATCGCACGTGTTCCAGCCAGTCTATTC
GGGCCTTCCGTCAGGAGGCGTCCAGTTCCTGCGTCGAGTGTTACATTGCCCCGTCGAGTGCTCGGAACAG
CGTCATTTCCGAAGACTGATTTTTGCCAAGCCTGGCCCGCGCCTGGCCCGGTCAGAGGTCATCCGTGTCC
TCGGCCCTCGACCAACAAGACCCGGGGGCGGGCACGGGAGTCGTGACTTGAGCCATGCGACCTTGTACGT
TGCTCGACTTGACCGGGCAGGGATGCCTATGTCGAGGCGGTCGACACTGCAATGACCTGCCTGTATAGGC
TGATGGGATGGCTGGAAGGTCATGACGGCGCCTTGATATCTCATCTGCCCCCAACAGGGAGCATGGCATA
TACTCGAGGCTGGAGGAGCTACGATCTCCGGTGTCTTCCCATAAAAGGGCAGATCCAGTTGTTCTCTCCT
TGTTTGGCCGGTTTGCACGATAGCCGCTGTACATAGCACTGCAGCGCTTGGTCTCTTCTTCCATCATGAT
GGCTCGCCGCGCTCTCGCGATATTCGCCCTTGTCTCGGCCGGCTGCGCCTGGGACGCCCCCAACTACGGA
GGCTTCGGCCGGGTATGGCAAGAGACGTTTGCCGGGGCAACGGGGTCCTCTCCGCTGCGCCTGCCAACTA
CGGAGGCTTCGGCCGGGTATGGCAAGAGACGTTTGCCGGGGCAACGGGGTCCTGGGGTCCTCGCGGAAAC
TGGAACGTCGTCGAGGGAAACCTAGGGGTCAACAACGAGCTCCAAACCTACTCGTCCAAGACGCGCAATG
TTCAGCTCAGCGGGGGGGGCACTCTGCAACTCGTGCCCTGGCGAGACGGCTCGGCGCCGCGCGGATGGAC
GTCCGGCCGGCTCGAAGGCAGCCACCTCGTGACGCCCGGGGCCGACAAGGTGACGAGGGTCGAGGCGGCG
GGGCGGGTCGGGGGNNNNNNNNNNNNNNNNNNNNNNNNNNNNNNNNNNNNNNNNNNNNNNNNNNNNNNNN
NNNNNNNNNNNNNNNNNNNNNNNNNNNNNNNNCGGGGCATCTGGCCGGCCTTTTGGATGCTGGGCAACTC
GATCCGCAACGGCGTGCTCTGGCCGGCCTGCGGCGAGATCGACATCATGGAGTCGGTCAACGGCCAGCTG
GCGGGACACGGCACCGTCCACTGCAACGTGTTTCCCGGCGGCATCTGCAACGAGGGAAGCGGCATCGGCG
CCTCCACTGCCTTTCCCGACCAGGGCTGGCACACGTGGAGAGTCGAGTTTGACCGCAGACCCGGCAACTG
GCTGGACCAGAGCATCTCGTGGTACATGGACGGCCGCCTCTTCCACCAGATCAGGGGCAACCGCATCAAC
AACTTCGATGTCTGGGCGTCCTTGTGCCACAGCCCCCTTTTCTTCCTCTTGAACGTGGCCGTTGGCGGTA
ACTGGGTGAGTACATGTTGCGGTCTTTGGCTGTCATTGCTTCGGAGCATCTCGCTGACCAGCCATAGCCG
GGCTATCCGAACGGCAATACCCTTGACGGCTACGGCAGCATGCTCGAGGTCGGCTACGTGGCCCATTATA
CCACCTACTAGACCGATTGCCTCGACGTTTCTCTTCTTCTGCCCCTGCCAGCTCCGAGTGCGCAGGGCGG
CCTTGCTTGGAACCGTTGTACATCTGACTTTCTCGTATATAAGATTGGCCGAGTGTAGATAGGCACGAGC
TTGACGACGTTACGACGACTCCATGATGGGCGGGACGGTACATGCAGTGTGCATGGTTACATGCATGCAA
GCTTCAATCTTCTCATAGTCTATATTGGCAGAATGCACAATCAGTTGCGGCACCATGTTGAGCATAAAAA
GAGCCGCACCTTGAACGTCCACTAAAGAGGCATCGCTCGACCTTCCATCTGCAACAGCTGTCGGGACAGC
TGCACCACTTCGCTTTCCACCTCTGCTCTGCTCTCCTCTTGCGAGTCGTACGTGTCGCGGAGTCGATGCA
CCATAAAGTCCTGCAGCGGCGCCCTCCGGCCCGCTCGGTAGTCGTAGACGGCAATGTCCTCGAAGCACCT
GGCCGCCGGCCGTCTGTGCTGGTGGGATAGAATGACGGCCTCCAAGAAGATGGCCTCGGACTTGTAGTCT
GGCTTCCTGGCAAGCTTGTGCAAGACGGTCACGCTGTCCGGGTAGGTGATTGGCTTGCTCGAGCGTCAGG
GTAGTTGACGAGAATGGCTCAAGGTGGCTCTCACAAGCTTGTAGTCGGTCTTGATACTCCGCAAGATGAG
GCCCACGCTCTTGGGAGTCATGAGCTCGCGCCACTGCCGGCCGTGGTCTGGATCAGCAGCGGCAGCCAGC
CTCACAGTCGGTCTTGCAAGATGAGGCCCACGCTCTTGGGAGTCATGAGCTCGCGCCACTGCCGGCCGTG
GTCTGGTGGTCTGGCAGACTCGGCGTATCGGTTGTGCATGACGTTGTTTACATGTCCTGATCAGGTCAAT
GCTGGGGCTTTTTGTCATTGTCTCGGGACATACCCTTGCCATGTCAACGGCTTCTCTCACGGCGTACCAG
ATCGGGGAGCCAGAGCCACTCTTACCATGCTATCCTTTGAGTGCCAGACACGGCGGATGACCAGGCCAGT
CAGCCCAGGCTCCCGAGCGAGCTCCCTCGAATATCCCGAGAGCCTTGGCTCACCATTTCCCCCCAAGCAA
CAGAATGCTTGTCCAGCCCGCGCCATCCATGGCCGGTCAAGAAGCCCTCGCGGCCGGCCGAGAGCTCGAG
CCAGTGCTTGTTCAGGTAGTCGAGCCGCTCTCTCAGCACTTTGGCATCTTGACTCCCCGGCTGACGAGCG
AGACACTGCTCGATTCGATGGCCGAGGTCGGTGAACCATCTTGGATTGAGCGAGGCCGACTTTGGACCCT
CGGCTTCCGCCGGTTTGCGGTGCGCGACGCAGGCGCTCAAGGGTCGAGACGAAGGCGGCTGCGCACGTCG
CGCAGTGCGATTGAGCAGTGAACGTCGCATAATGGTGGCTTTGGCTGTCTGCGGTGGTCTGGGGAGAAGA
GGGTTCGGTTGTCTGTCCTCAAGGAGAGCAGCCTACCATAGAGAGAGCAGCCTACCCTAGAGATAGCAAG
CAGCCTACCCTAGATGGCTCGGTTGTCTAGAGCAGCCTACCCTAGAGACGGATACGGTGACGTTATCCGG
ACACCGAGTCCGAATATGGCGATGAAGGGGAAAATCACTCGGCAAACATACCAATGGCCTTTACACAGCC
GTAAATGTGAATTCATATTTTGTACCTCAAGGCATGACGACCTCGGTATTTCACGCCCCAACTTGGCATC
GGGGCGTCGATCAAGTCACAGCCCGAAGATCGACCCAATGACGATATCTTGGTCGCAGAGTTGGCTGTCA
GGTTCCGATCCGGCCGATGTTGACCGATTCACACAGACGGACACACAACAGACGGTGAGAAAGTCGAGGC
GAGGGTATTTTCTATGTACTTGTAGATGAGATGATCAGACCGCGGCTTGCGCTTATAACATGAGCTTCTA
TCATACAAAACATGGTCCCCAGAACCAGAAGAAAGTAAACAAATAGAAAGAAATAGCCAATGCTTCAGAT
ATTAGCCCGTGCGGTAAAAAAAGCCAGGATACCTCCTGGGATATGCCAAACTGCCCCAGTACTGACCCCA
GTACCGAGACAGGCCCCGACGCCTTCGCAACCCGCCCTCTACAATTCACTTTTTCCCCGTGTTGGCCAAG
CTGGGACGCCGACTTGCCGCAGGCGTGCCGCGCGGGGTCCCTCTGGGCGTAACGCGGCTTTCACCGAAGA
AGCGGTGTTGTTGGCTGTATCGTCGCTCGAAGTGCATGGTGCCAGAGGCGGCAGAAGAGACTGGGAGGCG
AGCAGGGTTAGCATTCGGGCGGTGCTGGAGAAGTCGTCGTCTAAACTCACCTGGGCGTTCCGGATCGTCC
GAGACGCTGCCTTGGCGACCGTCGGCGGCCTGTCCCTCGCGCGCGTTGGCCAGCCTCTGAGCAAAGGGGG
ATTGTTTGCGCAGCTGGGGTCCCTTCCAGTAGATGACGTAGACGGCGATGACGAGGACAAAGGAGATGCA
AAAGAGAATGGTGCTTGCGTATTCGAGGTTCCGGCCTTGGGAGCGGCCAATGTTCTCGAAAAAGGGGAGG
GCCGGGACGGTGAGGACGCCGGCCAAGAAGTCTCGGGCCCAGCCGTTGCCGCCCGTGGCAGAGGCCGAGT
AGGGCCCGTAGGCGCAAATCATGTAGTCAATGGTGGCCATGTAGATGGCGTAGTTGGCGATGCCGACGAT
TGCGGCGAATATCATGGACCCGATCCAGTGGATGGGAGGCCCCGAGATGGTCCACGCGAAGCCAATCAGG
CCAATGGGCAGGCACGGCGCCGTGTACAGGAGGAACCAGAGACGCGACTCGTACTGGGCTCTCTCGTCCT
CTGGCTTGGCCTGGCGCTCCTGGATGTTACGGCGGATGGCCGGGATGAAGAGCAACCAGGCCACAAGGTA
GCCGATGCCAATGGGGATAAAGGCCAGGCCGATTTGCACCGTCGAGAACCCCCACTGCCGGTAGACGAGG
CCGAATGACTGGATAAACATGAAGATGAGGGCGTCGGAGAAGCCCGAGAGCAGCGAAAGCACCAGCACAA
TGGGCTCCGTCAGGAACATCTTAAAGGGGCGCATCCAGGTGGCGAGCACCTCCTTGGCCGAGAAGCGGTC
GGAAAAGGGCACCAGCTCGTCGGGGCCCCAGAAGTTGGCCTTGGTCTCCTTTCTGCGCTTCTTGGCGATG
CGGTTCATCATGATGGTGGTGCGTGTCTCGGGCACCGTCACGAAGTGGAGTGCTTGCACCACGACGCCGA
GGATGAGCTGGACCCAGATGGACCACCTTGAAGATTGGAAAGACATGTCAGCGAGCCGTTGGGTGCGACA
ATGACGGGGGCCGTATTCTCACCTCCAGTCCAAGTATTGCTCCGTGAAGCCACCGACGATGGGGCCGAGC
ACGGAGCCGCCGACGGACGAAAAGACGACGTAGGCGACGGCGTACTGCTGGACGTCGGCTTCCCACATGT
CGGCAATCATGCCGAGGGTGACGGAGCCGCCGGCCGAGGACAGGCCGCCCAGGGCGCGGCCGACCATGAC
GGTGGCAAAGTTGGGGGCGAGCGCGACGGGAATCTGCCAGATGTTGACGAGGAAGAGAGAGAGCTGCAGG
ACGGGCCAGCGGCCAAACTCCTCGGACCAGGGCGCCCAGAGCTCGCAGCCAAAGGCGTAGAGGACCAGGA
AGATCATGGCGCCGCACCGCGCGGCCTGCTCGCTGACGTGGAACTCGTGGGCGATGCCGGGGATGGCGTT
TGAGTAGAGCGACGTGTTGAAGTTCATCGAGACCTGGACCCAGAAGATGACGGTCAGGATGTACCACTTC
TTCCACGAGGGGAAGCTGTAGCCCAGCTCGCCGTAGCAGTCGTCCTCTGTGATTTCGTACTTGTCGTAGG
TGCCGAGCTTCTCGAGCCGGGCGCCGTTGCCGTTGTCGTTGCCGTTGCCGTTCATCTGCAACGGGGCCAC
GCCTTCGTCCTGGCCCTTTGCGGCTGCGCCGGACTGGTGCCCGGCATCCGAGGCCTTGAGCATTTCGTTT
GCGAGGTCGAGGTCCCGTTGGTTAATGACCTGCGGCGGGTCTTCGGAGAACTTGGTCGACGGCATCATGG
GCCGGTCCGGGGCGAGCCAAAGCTCCGAGTTCCTCCCTCTGCCGTGCCGGCGAGCCAAAGCTCCGAGTTC
CTCCCTGTGTCTGCGCAGGCGAGGCGAGGTGGAATTGGGCAATTGAGACCCGTCACGAGTGCTGATGAAA
CCCAATTAGGTCGGCGAGGACAATGGAAAGGAGCGTGGGGAAGAAGAAGAAGAATAAGGAGGGGAAGAGA
CGCGGGGGGATGGAGGTGTAAGTAGTGGTCCGAGGATGGGGGGAGCTTTTAAGTGACCGCTCTCGTGGAT
CGAATCCTCTAGTATGTACTACTTTAGCCTCAGCCCAAGGAACTCAAGTCTCCCTCTTCTGATTGACCTC
GGGCGTAGTGGCCTCCCAAGCCTCCCAGAGCATAATATGACCGAGCCTCCGCAAAAGCCACCCACCACCC
TGACATCACACGGCGTCTGGGGGATCGTCGTTGTGCAATCGATCTTTGGGAAAGGGCACACAGTGTACAT
GCATACACAAACAAATCCCTGGGGTGGACAATTGACAATTGGGCCATCCATCAATAGCTCGGGCGAACAA
AAGGGTTCGGGAGGCAGAGGAGTAGCCCCAGCAACCCTTTGCCTGAGACTCTGAGACAGCTGCCCCCCCT
TTCCGGCGTCTTGGTCTCGTTGTTGTATGAGCTAGCTTGTCTTGTCTCAGAGGCCAGTCTCTGTTTTTTT
TCATGCCCTTTTCATGGTGCTTGTTCCCTGGACAGCTCTCCCCATTCCCCAAAGGCCCTACGAATGCGGC
ATCGCCAGGGACTGGATCATGCCATGGGTGCATCACTGCAACACCAACACTCGGGGCGTGGAGACCCTAT
GAGTCCGTGACCAGTTGAGACGATGCGACTTGACGGGTTCATGCCCATTATTCCGCTCCTGCAGGCACAC
ACGACTCTTGACTGAATAATCCAAGCCCGTATTTGCCGCGCCACCAGCTTCAGGCTGCATCCGTAAAACA
CACTGTGCCAAAAAATGGAAGACGAGGAGAAGAAAGGGAAGCAAGAAAATTTATTAAACTAAAAATGTGT
AGATTTTCATGCATGCATGTCAAGCTTCTGCCGGGGTGACAATGACGCACTTTGCAAGGATCCCCCGTCC
CTGCCGTGGGGCCCTCGGAGGGAGGCCGGGCCCAATTATCTACGGACGCGGCGTCATTGCTTTTTGGTGG
AACAGTTCAAGGAAGAGGAATTCGAACTGGAGGGATAAGTGGCGCAAACGACAGTTCACTATTGATCAAG
TTCGTCTCCCCCTGGCCCATCACAGTGACTTATTTCTCGTCAATCAAGTACTTGGTAGCGACGCCGAACG
CCCGTAATGCCCGGACGGACCGGAACTAGACTGGGCTGTCGTTGAGGCCAGCTTTGGAAGACCTTATACA
TGTCGGTACAGTATGAGCTGTGGCTGCCGNNNNNNNNNNNNNNNNNNNNNNNNNNGGGCTTGCCCTGCCG
TATCATCGAGGCTCCGCATCGTCACCGCTCCCTCCGTCCCGACGCTTAAAGTTATTTTGCCGCATTGCCG
CATTGCCGCGTTGCCGCATTGCCGCGTTGCCGCATTGCGTCATTTGCTGGGCAGTCGCCGTCATCGTGCA
GGGGCATGGCGACGCACCTGATGTATAAAATAGCCTGCATCCTGCATCCCGCTCACGGTGGCTTATTTTA
ATCGCACAACTCCGAAGCGGGGGTGGGGCCGGAGCCCCGAGGTCCACCCCGGGGCCTCTCCGGCGGCCGA
CCTCTGCCGGGGGGCCGACCGCTGCCCGACGGACCGCCATACTCCTTCACCGGGCAACCGGATCATGATG
TTTTGAACTTGTCCGGCGTTTGATCGCCGTGAGGGGTTGGGTAGCACGCCATGCTTCCCACCCGATTACA
AAACGTTTTGCCTCGGCAATCTCTTATAAGCGCCTTGTTGAGCGCCCTCATTGTTCGCTTGAAGCGCCAC
CTCGGAAATATATCTTGACCAAACACACAACAAATGTCTCAACAAAGCAGTTGCCCAGAGCCCAACAATT
GATATCAGATGAACCTTGACCCAGCTCCTCGTATGTACAAGGCCCCACAACCAAGAGTGCGACGAGGCAA
AAGACGAGATGCTTCTCACCCCAAGGTGCAAGAAACAGAATCATCTGAGACAGTAATGTGCCAACGGTTG
CGGCCTTGCACACACTCCCTCGACGGCAACTCGCTTGCTGTGTCTCGACGGGCCGTATGGTTTCTAGCGC
CTCCATTCCGCATACTCACACACTGCGAGAGACTGCAAGGTCGCCACTCGGGAGATCGACACCAAGGCTG
ACTATGGTCTGGCAGTGCCGTGAGTGCCGTTTGAGTGGCCGAGTTTGCCCCGTTTCTCCTCACCGACAAA
TCGCCTCCAAAATGTGTTTGCAGATGCCCGTTGCATTGGTGCTCAGCATGCTACTCGCGGGTAAAAGTCC
AGACAGAGACACTGCCCTGTTTCCACACTCAAGCTCAAGGCAATCTGCGTGGCTGCCCTGCCAAGAATCG
TGGCTCAGCCTCCCGGCTACGAGCCCTTGCTACAAGGGAGGGACTCTTTAGTGCGCGATCAACGTGATAC
AATTTCTATAGCTCCAACAATGGTCATGGGAGGGCAGCTTCAAGGGAAACCCCTCACCCGACTGCGGTTA
GGCTGTGGAACCATTGATGGAAAGAGGCTGTCTGCGGACGACGGGATAAGACGCCTCTGCTAGCACGTGG
AATAGCGACCCCGGGCTGGGCCTGGGGCTGCTGCCGGTACGGGGGCAACTGCAGTTTGGAATGCTCGAAT
TCTAGCCCCCGGCCCAAGAAACCAATTGAAACAAGGTGTCTTTTCCCAACTATCAACAGCCGGAACCGCT
CGCGCGACAACAAGGTCTCCGCCACCTGACTCAAACTTGTGCCGGGGGTTCATCTTGCTGAAATCACAGG
CCGTTGTCTTTCTTGTAGATATACTAGGGGTGGCAAAAGGTGGCCTGGAGACATCAGAGGCTCTGGCCTA
GGCTCGTAAGTGAAACGTCGCCGTTCAAGTAGACACGGGACAAGCCCCCAGCGACCTTTTGACTCGCTTT
GCCTCGACGGAAATGTCAAAGTCAAAGATATCCATGGGCAACCCCAGGGTCGTACACGCGTTTGGGACAT
CGACAATGCCCGCAATGGACCCCTTGATCGGGGCGCAAGACAGGAGCATATAGGCCTGCTCGCCCGTGTA
GCCTGGATTTTGGATGAGACAAGTCAGCGGCTCTGTCTGGGGCGGTTCTGGGAAATCATGTAGTTGACTC
GGACGTTCCCCGGCTGCTTACCGAACTGCTTCAGATACTCAATCGCACGGAGGCAAGCCTGACGGTAGGC
GACCGTTGCGTCGAGAAAGTGCTGCTTGCCCGACTCGTCGACAGAAAATCCCTCGAAAGTCAGGTAACGA
GAGGGCCCGAACAGCTGGGCCACGTCGCCGGGCCTAAACACCGGGCTCTTGATTGCCCGCTCCTTGATGC
CGTTCTTGATGAGTCCGAAGTTGATGGTGATGATTCCGGCCTACACCGGTTTGGCATTGTCAGCCCATCC
AAATCGAGAGCAACGGGGCCGGCAGGGTGAAGCTCACCATCTCGATTGCTCCGCAGAAGCTGATTTCTCC
ATCGCCTTGGCTGAAGTGCAGGTCACCGACGGAAAACTTGGCTCCCGGCACGTGTACTGGGAGATAGGTG
GTAGAGCCCCTGGAGATGTTGTTAATGTCCACGTTGCCGCCGTGCTCCGGGCGCCCGGGAATGGTTCGTG
CCCCTTGCCGGGCAATCTTGGCCTTGAGGTCGTCGCCAGCCTTCCCAGCATGCGAGTTCTCTGGGTTGGG
TGCAAGGGCCACGACCTGACCAGGATGAGAGTGCGCACACGCGGAGATCAAAGCCGACTCTCTACGATTC
CACTCAGCCAGGAGCTCCGCCGAGGGGGCGCAGCCGAGGATTCCGGGATGGATCAGTCCCGCAAAACGGA
CGCCCGGAATATGGCGGCTGGTGCAGTAGATGCCGTCAAAGTCCCATATGGCCTTGGCAGCGTTGGGATA
GTGCCGGTCGAGGAAGCCGCCTCCGTTCCCGCGAGCAAAGATGCCGCTGAAGCCCCATGGCGAGTGGTCA
AAGGGCTGTATGTCGGTGATGTTGACGACCAAGAGATCTCCCGGCTCGCTGCCCTCGACCTCGAAGGGGC
CGGTGAGGTAGTGGAACTTGGTGAGCACGGCATCGCGGACGTCGTCGGCGCTGTCGTCGTTTTTGATTTG
CCCGCCGGTCCAATCCAGGCATTCTATCTTGACCGTCTCTCCCGGTTTGACGGAAGCGATGCTCGGGACT
AGGGGCAAGTCAGGCCAAGTCAGCCCCCTCAGGCCAAGTAAGCCCCCTCCTTTGGGCCGACAGCTGTACG
GAGCTTACTGTCAGGGTGCCAACGATTGTGCAGATACGGCTGCTCGGAAGCAGGCACGTCAAATGACACG
GACTGGGCGGTGCGAATCTTGCCGGGCATGTTTGGTGTGTATATGACAGGGTGGGAGATGGACGAGGTTC
AGGCATGACACTACTTCGTACGGGTAAATATATATATATATACGGGTAATCCCGGAGCTGTAGTAGTAGT
AGTAGTAGCCGATTCCCGCGGCTCAGACTTCAGCCCCCTTGAAACCCCGCAGAGACTTGGCTTCTGCCGG
GCCGGTTTATTAGAGCCGACTTTCAACTGACCTGGCTAAAGGGGTGTGAGGGGGCCCGTCCAATAACACA
AAGCGTCGTCACAACGGTTTCAGCAGGCGGTTCAACAGATACTAGTTATTACATAGATAAAAGTTGACAG
ACTCGCCAGTACATATGCCCCAAGATCCTCAAGCCAATTGTCCCCCGAATCCGTTTCCGGGAAGAGAAAA
AGACAGCAGGAGGTTCCACCTCAGGACAAGTTCAGGCAAGCCTTGGCTTGAACCGTGAGAAAGGGCCCAA
GTCCCGGGTGTGAGAGGAAATCTATACAGACAAACCGAGGAGCAGACAAAGATTGCCTAATGGATCCAGG
CCGTTGGGAATACCCAGCGCTTCCTGCAGACAGATGATGACGGCATCGCCCGAATCGAGGCCATTGGTTT
GGCATTGGGTGGCGTCTCCAATCAATGCCAGAGGGCCAAGCGCCGCGATACAGGTGGCTACATCGGCTGT
CAAGGTGCCGCCGACAACACCCTGGAGTTGCAAGCACGCATCCGGAAGCGACGTAACGCAGCGGTCCTGG
AGAGTGCCCTGCAGGCAAGTCACGATATCGGTTCCCTGTGTTGTGAGTGTGATGGCGGAGCTGACCAAAC
AGGCTGCTGTGCTTCCTATGTTGAGAGACCCCAGAGCAAGGCCACAGGTGGCGGTCAAGGGTACGAGCAA
GAGTCCATTCGTTAGGGCCAGGTCGAGACACGCCGTCGGAAGAACTGTAGGGCAGATTGACGGGACGGCC
GTGGTCGTGGGCACGCAAGTTGGGCCCGTCGTGGTAGAAGACGCCGAGGTAGAAGATGCCGAAGTAGAAG
ACGGCGAAGTAGGAGACGCCGAGCTAGAAGACGCCGAGCTAGAAGACGCCGAGCTAGAAGACGCCGAGGT
AGAAGGTAGAAGACGGCGAAGTAGGAGACGCCGAGCTAGAAGACGCCGAGCTAGAAGACGCCGAGACGCC
GAGCTCCGAGCTAGAAGACGCCGAGCTAGAAGACGCCGAGCTAGAAGACGCCGAGCTAGAAGACGCCGAG
CTAGAAGACGCCGAGCTAGAAGACGCCGAGCTAGAAGACGCCGAGCTAGAAGACGCCGAGCTAGAAGACG
CCGAGCTAGAAGACGCCGAGCTAGAAGACGCCGAGCTAGAAGACGCCGAGCTAGAAGACGCCGAGCTAGA
AGACGCCGAGCTAGAAGACGCCGAGCTAGAAGACGCCGAGCTAGAAGACGCCGAGCTAGAAGACGCCGAG
CTAGAAGACGCCGAGCTAGAAGACGCCGAGCTAGAAGACGCCGAGCTAGAAGACGCCGAGCTAGAAGACG
CCGAGCTAGAAGACGCCGAGCTAGAAGACGCCGAGGCGGAAGACGGCGAAGACGAGGCGCTTTGAGAAGA
CGTGACGGGACCTTGAGTGGGCGACTGGATCCTGGTGACCGTCACGGTGCTGGCCGGCGGACAGGTGACG
CCCGGTGGGGCGAGGTTCTCGATGCAAATGTAAACGGTTTGACCGTCCTGGTCCCCCTGGACCCAGTAAT
CTCCATATTGCTGGTCGCGGTCCAGGTCGAAGTTGTCGTGGTCGTGACGATAGAAGTCGTCATCAAAGAA
ATCACTGTCATAGAGGTCACCGTAGTCGTCGTAAGAAACGTGACCTTCCATTGGCTCGGCCTGAGTCTGG
CCGAGTTTGATGGCAAAGGCCACGGCGGCCCAGAAGCGATAGGGGGCCATGAGGAAAGACTTTGCGCCGA
GACGACTTCCGTGGACGAGAGAACAAGTGAGTGAAGAACGAGTGTGTATGTGTCAACGACTGTCTGTGTG
TGTTATTCAACAAGCAGTTGCGATGAAGGCCTGGCGACTATATAGAAACTGCACCAGGTCGCGTCGACGG
CCATGATGACGAATAACATGGACGCAACAAGTCCATTGAGCAAAAGAAGGCATTATAAGCATCATAGAGG
CCCAAAATGGAAAGGGCGATGGATGTCCGCAGCAGGGATCAGGGTAGAACTAGGCCAAGACTGCTTCGAC
TTGACATTGTCACGGCATATGGATGATGACCCGCAGTGTCTGTGGGACGTCGTTGTCCTGTGGGACGTCG
TCGTTGTCCCGAAGCTTGACGTTGATTTACATCTAGTACTTGCAAGGCGCAGTAAACTCTACACAAATTG
TTGATGAATCAAGGCCGCATAAGTCTAGAACGCAACTGCGTTCGGTGGTTCGGAGGCACAGCATGCTACT
CCTCATCACTGCTTGTTTGATAGACTTTTCCCTTGAGTCTACAAATGCGTTTTAGGCTCCTGCATCGCAG
ACAATCACATCACATGTCAGGCACGGAACGTCGGTCTTTACATGGAGTTGAGGTCTTGACACAACATCCA
ATCAACAAAAGAGATGATTCTAGCACAGGTTTTCACTTAATGTCAAGACGCAGTGGCTAGTTTGGAATGC
TCATTAAGGTTATTTCTGATTGTCGAAGCCCTGCATGAACAACGCACAGCGGCAGTTCTGCTAGAGGGCA
ACTAACTCGTGCATCACCTTTGCGTCGTGAGTTGTAAGCGTTATAGTTCATCTCCGCATGCACATGCTTT
AGTGGAACCCATTACAGTTTCGCATACGGAACAGACAAGGACCGTGTATAACTCCATTTGCGAGCTTCTA
CGCCTGAGAGCTCATATTCACAAGTTTCCGGCATACAGGTAGGGGAGCTGACGTTGCAAAAACAGCGAAT
CAGTCTAAAGCGAACACGAACTTGCTCTGCGAACCAAACTCCAGCTATTTCTGCCCTGGATATTCTGCTC
CCAGTTGCCCGTCATGGAATTTGTAGTCCCGTGAGAAGCCGGCTCCGACTGTCACCTGCCTTGTTGTGAA
CAGGAGTGGTTCGGTTCATCACTGCATAAGCGCGGTCGGTCCGTCGTCACATTGTTTTGTTGTTTTGCGA
CACGTAGTGCATACATGTGCAGGTGATGCTACTCTTGCCTCCCATACAGCCGCCCCTTGACAAGTCTCCT
TCAAAGCCAAGTCTGACAAGGGGGCGTGTTATTCCTCGCTTTCCGCCTCCGCACCGCTGTTCGCCACTCC
TTGAATCCCGCGAACCCTTGTCGTGCATGTCCCATTGGTGGAAAAGAAGGGGTGACTTGCTTCCAGCTGC
CGACCCTGACAAATATACCCCATTGGAGTGTGCATAATGTCTTGTCCCTTTCGCCGGACCGTCAACCATT
CCAGCAGAAAGGCGTATATGTCTCCAGCCGAGGTGCGTGTGGAAACCTTCCCTCCGGCGGATGCGGTGCC
ACCAACCTTGACCACTGAGCGCAGGTGCTTCAAGAGCGTCGAATACTCTTCAAAGTCAAAGTACAGTCTA
GCACCCAGCAGTCCCAACTCGATGGAAAGCCAACAAGGCAAAGGGCTGGTGATGAGAGGGGAGGGCAAGA
CGTAGCCGGCCAACTCGCTGGAATGGATCATGTTCTTGGTCGTCGATGCGGCGTACGGGATCAAGTGTAC
CGGCGCGCTCTCAAAGGCCCTGATGACGGGTATCAAAAGCTCCGCCTCTTCCGGAATGATGACCAAAGCT
GTTTCATGAACAGGACCCCACAGAATCCACTCGATAGGCCTCTGTTCGGCTTGTTTAGCTAGCGCTCCGA
CATGTGATAAAGTCAGGTCAATGGAACTTACCAGAAAGTTGTCATTCGGACCTGCCGACCCATGGTCAAT
CGTGCGCATGAACTCGGCAGACACCAAAAGCCGTGATCCGGGAGCGCGAACATTATACTTTTCCCCTAGG
CCTGTGCTTGCAAGAAAGGTAGACGCCGACTCGAACCCCGAATCTCCGTCGAGCAGTCCGGTCTGGACAA
ACGAGGAGATGGCAGGATGCAGACCAGCGAAGCGGAGGCTCTTGTAGTGACGAGGTTTCTGGACTTGGCG
CACTTGTTCAACCTGGAACTCGACTTCGCGCTCCTGTTCTACCTCCTCCATGAGCCAACTGTGAGTACCA
GACGAGCTGTCTTCACAGCTAGCTCGGTATTTCTCAAGCTGTTTTGCGATGCCGCGAAGGCTAGAGTGCA
AGCTCTCTGGTGCGTTGTTCCTCGGAATCTGTGCAGCGCTCCCGTAGAGCTCGTCGAGCATGATTTGCTC
GGGAGATCGGATGACGTCAAGGAGAGCCGACTTGTGCGCCCCTTCCGTGAGGAACTTGGGATGTTTCCGG
ATGGCACTCGCCCGGCGGCAAAAGTCGATTCCCTGGGCATTGAAGAGGCTGCGCAGCTGCTCGTTGTTTC
GACACGTCTGCTCGAGCAACCAATGGACCACGTCAGACGAGCTAATTCGCATCCCGTCCTCTTTACGACG
CAGATCCAAGATGCTGCGATAGACCTCTGGTGGAGCGCAAAACGTGACGGACTGTGTCGTGGCCAGTTGC
CGAAGCCTCATGGCAGCTACATGGTGCTCGTTAGCTCTCGCGGTTCAAGACACAAGGGAAGTCGCTGCAT
ACCTTGAACGGTGTGATCTTTGGTCTGCCCCAGTGCCAAGGTGAGAGCCCCACGGGCGTGTGGTGGGAGC
TTGAGGTCAGTGCCGCGAGTATGGGCTTCATCCAAGTAGACGAGGCATTCCTGCAGGCTGTCCGCAAACG
GCGTGGCTAGGAGAGGGAGCAACTTTCCATTTCGGTACCAAACCCACGCTCGATTGTCATGCTCGCCAAA
GTAAACGCCTGCCTTTGCTTCCTTGTCTTTCTCTAACCATTTTTTGATGAGACTTCGGTTGTCCATCTCC
AGAATGTAGGCCCCGGCATCGATCAGCAGCCGGATTTTTGCTGTGGACAGGTGATCGAGTAGTTCTTCCT
CAGTAAGCCGCGCTCCATGGCTCGTTGCAATCATGCACTCCCGGTTTCTTTCCTGAAGGAGGCATGTAAG
CACCTCGGCACTGGTGTGCTTCAGGCCCGGAAGGTCATCTTGTCTGATGGTCAGAGGCAACAGCCTCCGG
TTATCATTCGTGCCGCTAAACCCCGTTGTCTTTGCGGCAAGCTTCTTCTCGTCTGAAGACCAAAGAGGCA
GATCCCATCCCGAAGACTGTAGTTTTACGGCAAACTGCTTCGCATAGCGCGGGAAAACAAAGTTGTTGAG
ATAATGGTCGAGCACTCCTCGACTCAGCCGCATATGTTCCCAAAGCTTCTCGACTTGGCCCGAGTCGTCG
ACGTTGATGAGGTTCCAATGAGAGAGGGCTTCCGGGAGGGAGTCGCATCCGGCAGTCCAGCCATCGTACT
CTGAGGTCGGGTCATCAGACTTAAGCACTCTCCCCAGCCCTTCCTGGAACTGATGAGTCGTGAGGCCTGC
GTAGTAGAAGGACAAGCAGGTGAAGATGATGGCAACATCGGGATGACCAAATTCGGCTTGCTCGGACGGT
ACGCCTTTCGCCTCAAATGGGACCGCAAGGGGATCCCTCTTCGGGTGCAGTCCGTATTGGACATTCCATC
TCTTCCTGAGGCAGAGGAAAAGAACACCATTCAACAAGAGGCCTCGAATGATCAGAGCGTTCTTGAACAG
CGATGGCGTTGCGGCAAGCTCTTTTGACAGGCTTGCAAAGTCTTCGGGGTCCGGACTCTCCTGGGTCAGA
ACCCGCCTCAAACACGCCTTGCAAGCATCGGTGGAAGAGCTGGGCAGACGAAGAATCGAAGTGTGTCCGT
CGCAAACTATGTCGGTGAGTCTGCTGCGGAGCGTGTCCTCAACCTCGCCTTGTACGATGTAAATCATGGG
AAAACCGGGCGCTCGTTCGACCACCTCGATCCCCTGAGGAAACCGTTCGCGGAGATGAGCCAGATTGTCG
TGCACGAGTGTCAAAAGATGCTGGACTACCTTCCAGCGATCAGGATGTCCATCCACGGGCACGAGCTGCC
CGCTGGGGTAAATGAGTTGCGTCTTGACTGCCAACGTGAAGTCCGATTCGTCAAGCACATCACGACAAGT
CTTTGTCAACCAGGATTGAATTCCCATCATCTCGTGGGCTTCCTTGAGCTTCGAGTCGGCGAGCTTCTGG
AATCCGCTCAGCTTGTATGACAGTATGTGCTCTGGAATGGCGAGAATGACTCCGGAGCGGTCAAGCACGT
CTCGATGAAGGTCGAGGTAGAGCTGCTGCATGTCCGAGCTCGAGCGGGTGCGTCGAGAAAACGGAATGTG
CTTCATTTCACGTCCAAGCAAGCCTCCGATCTTGGATTGCAAAGTCTGTGCAGTCTGGAGCAGCAAGGCC
TTTGGCACGATAAGCCGGCAAAGCTGCTTTGAATCTGCAAGAACGGCAACCACCATCGGCACAATGCAAG
ACGTTTTCCCTGTCCATAAGTCAGTTACTTGATCAACATATAGAGATGGACTCCTCCTTCAGTTTGGCTG
TGTTACCTCTGCCCATGTTGAGTTGCAGCACGGAGTTCGCAGACGAAGCCGGAGAGATGATTGCGCTTGC
AACCTCAATCTGCTCACGACGGATGAGGAGGTTGCTTTCAATCTCCAGAAGCAGCCAGTCGGGAAACTCG
ATCGGGTCCCAGTTGCTATGCCCTCTGTCCGAACAATGCTCAAGGAGCTTCTGATGGTCACCTCTCCGAC
ACGCATGCCTCATTCTCAGAAGCCACTGCAGGGTTGTGACTGAGGTGCCATAGAACACTAGCAGCTCCTT
CATCCCCGGGCCAAAGACGGCCTTGTCTTTCGACCGCAATTGTTGAAGGAGCGACACTGGAGAGACTCGG
GGCCAGAGGTTTCCCCGCCGTAGCCATCGAAACCGGTCGTCGTTCAAGGATAGCGCGTTGGCGATGAGAG
CAAAGCAATTCAAGACCACTTCGCGGGCTGTTGCTATATTCTGGTCGATACTTTCCGGGTCCGGCATGTT
GGTCTGACCTTGTTGCGCTTTTCCAAGCTCGCGCAACGCGTCGTGGCTCCGAAGCAAGTCATTGCCGTAC
TGCTGCCACAGTGGCTTCGACGAGTTTGCGAATGTTGTCAAAATCTGGCCAAGTTCCTTCATTTCTGTCG
TTTCAGCGCTTCCCTTGCACACTTCCGAAGCAGGGCTGATGGTCTGAGAGACGGGGCACAAGTCGCCAAC
AGAAGGGGCGTTGGGTCCCTGTTTGAGCAGAAGCTCCTGCGACAGAGACGGGATGGCTGTTCCATGAGCT
GGTGAACCAGTTTTCTCTGAAGGGGAACGCCAAGGCTCCGGTCTCGAGGCTTCATCGCCCCCGATGTGGC
GGTTCAAAACCGTCTGCGCCTCGTCGAGATATTCCGAGAGCCTCAGATTATTGTACACGCGGGTCCATTC
CGATTGCACTCTCTCCATGGCTTGCGGAATCTTAGTGTCGCCAGCATCAAATCCCTCCGCTGAGGGTGTG
GCACAAGGCCATTGAGCGAGAAAATGTTTCGCCAACCCGTTTGCAACGTTTCTCCGCTTGATTTCCTGTC
GACCTTCGGACTGCGCTTTTCGATGCTTCCGCGTCGCGGGCTGCGGCTCAACAACAGGCAATTCGACCAG
GATCAGCTCTTCCAGACGTTCCAGCGTCGGGGATGCCCCGTATTTGAAGTCTGTGAAGAGAGGACAGTCT
GGTGGCTGCAGACTTCGCAGTTGTTCAAGTCTCGAGAATGCACACAATGCCTTGATTGCCGCAGTATCAG
GCTTCGTGCTGAGAGACAGCAGCCCAAGGTGGAAAACAGCATCGTAGACGTTGTCGTCGTCTGCGTTCCT
GCAAAGGTTCACCAAACTCCCCCACTGCTCGCCGATGTCAATGCCGATCAAGGCATCCAGGGAGCCACGG
GGGGGAGCCGCGTGAAATCCCCCAATGATCTTCCCGGGGATGTCTTGAAGGATCTGTGCGAGACTCGTCT
TGGGAATCTTGAATGGTCGGCAGTAGAGGATCTTGGCCGTCTGATAAACATTGATTCCGCAACGTGAGCC
AGCGATGCGATCTCTAGACTCGTAGACCACGACTTTCTCGTTCCGCTCGACTGAGCTGTCGGTGAGACTA
CGCTCATAGAGACTTCGACGTACAGCGGCGCGGTGTTGGAGGGAAGATGTGGCGTCTTCTGTTGCCGCGC
CGACGTACGGCTCTTGAGTGTGAAATGCTTGGAGACGCGTGGATTTGAGAAGAATGTCCCCAATAAGCTT
GCCGTAACAGTCGTGCTGGATTTCCATTGTCAGGTTGCGGTTCCATTGGACAGTCTGAAGAAGCCGCTTG
TCTTTTGGGTAGTATTCTCTCCGCGGACAAAGTTGGTCGATTTCTTTCAAAATCAGACCACTGGCCTTGG
CCAGGGGCTTCCAGGGTTGACAAGCACCAGAGCCGAGAATCCGATACGCTTCTTCGGCCCCAGTAGAGGC
TGTGAGCGGATCCGGCAGAGGGAAAGACGTTGATGCGTGGAACAAGGCCATGGAGTATAGGAGACGCGTT
TCCGGCGGACATGCGAGACGTCCAAGAACGCCGTCGATGTCAAATTTGCCGTAGGCATCTGCACAATCGA
CTCGAACGGCAACGTGCATCCCGCGGCGTTGATGGAGAACCTCTCCCAGGCCCGCAATGATACTTCGCCG
TTGCTTATCAACCACGTCTCGGAGAACGATTTTGCTCTCGAACCCATAAAGAGTCCCGGCGTCCTGGTCT
GGATCAATCTCAGCTTGCAGTTGTCGGCATTCAAGCAAATTGCTGCGGTTGACGTAGAAAGAGAGCTCTA
GAAACTTCAATTCCACGGATAGCTTCCCAATAGGGGGCTGGTAGACCGTGATTCTTTCCGGCTTCTCGAA
GCCTTGCAGGATGTTTTTGATCTTGCCAAAGTCTTCCGAGTGAGGATCAACTAGGTAAGTCTCACGACGT
TTGGCCTGACGAGTCTGAACATTGAGGATCCAGTTTCCGGGCCTCCAGGTCCAGATGGCTGGCTTTCTTC
GGATCTCAAGGTCCCCTGTGGCGAGGTTGAGCCAGTGAACGCAGCCGTCAACCAGTTCCAACGGCAGGTC
AAAGTCAGACTCTCCTCGAAAGATGCTACCCGGAATGTACTCAAGAAGTACCGGGCCATGATTCCAGTGG
ACGGCCCTTATGACAACTTTATCGCCGCGACGACCGAAATGAATCTCATGATAATTGATAGGTATGGCCA
CGACGTGACTCATACCAGGCAAACATGAAGGATATGTCAGCAAGTTTCGATCGCCGAACAAATCCTTGAC
GTCTTCTGATCCGATGATATCAAGTGGCGGTCTTCCCAGCGGCTGACCATCTATGAGAAGATGGCCCTCG
ATAACGTTATAGTGAAACATCTGCGGTGCGGCCCCATGCTGTGTCTCGCTGCTCATGACTGAGACGATCC
ACGAGTCGTTTGGCTTGCCCAAAAACTTCCATGGTGTAAATAGCTGGTTCGAGTGCTCTCTAGGCTCCGA
GGATCTCGCGCCACAGAAAGCCGGGCCCAGGACCTCTGTGTTACTCTTGACTGACTTTCGCACAATCGAT
CGAAAGCGGTATGCCGTTTTCAAGTCTCTCATCAACATGCTCTTCTGATTGTCACCGAGCTTGGTCGGAT
CAACGGCAAGGCTTTGCTGCAAGGAGATGGAAGCCTCCACAAACGAGCTGAGCTCCTCAGCGTCCATAGT
CTCCCTCTCTCGGTCGGCGAAGACGGCAAAGGTTCGTCTGCAGAGCAACGCTGCCTGAAACCTGTACTGC
GCCACCCGCAATGCCTCGTTGGCGTCGGTCTCATTGTGAATCTTGTTGCGAAGGTCCAGGTTCCATTGCA
GTGTCGCCCGGCGAGCAAGTTTGAGCAGCTCATACGCCTGTTGACGCATTCCTCCGCTTGTCAAGGCATG
GAGTCGAAGGGCCAGAGTAATTAGAAGTTCCATGCAGTGCGACTCCCGCCAGTTGGTCTCAATCATTCGA
ATGCGCCTCTGGATTTGCTCCCGGAGACGACTGCAGAACAATTCATCGCGAAAGATGACATGGGCGTCCC
TCAGGACATCGTCTGTGCCCTCTGTAGGGCCAGCTTGGATCGCGAGTTGGTTGAAAAGATGGGTGGTTTC
CTCATCGCTGAAGTTGACGTTTGAGGAGCCGAGCTCCGTCAAAACCGTCATCCAACGCCTGTGCTTGCCT
CCCAGCAGCTTCTGAAGGGCCATGAACTCGTGGACCGACATGTGCGAGGGGCACTTGGTTTGGCTGGCAA
CAGTCTGAAACGAGGACGGACCATCCGTCCAAGGGGGCTTTCGTGGATCGGCGACGGCGGCTTCGAGCAA
AGCTCGCGGAATGCTGATTCCGCAAAAATGCTGAAAGGTGACGGGATCTTTGAAGTTGCTGACCCAAGAC
TGAGAGCCCTCGTCGTAGTATGCAAAGCTGAGTCCACAAGGCAAGACGACACTAGGCAGGTCAACTTTCA
TGCGCTGCTTGTTGTAGTGAGTCTGAAGAAAGGACTTCTTGGTGGAAGCCATGGAGATTCCGTTGGCCGC
AGTTTGATGGTACGGCGTTAGTTGGGAGTAGCTCTTGAGCAGCATGGTTAACGAAGCCGACTTGGCAACT
GAGCCCGGGTGCCCGAGCTGGTGCAGAACCCTCCAGGTCGCGTTGCGATAGGTCTGGAGAAACAGTGGAA
TGGCAAGCTCGAAAACAACGGTTGACTTTTGCACCGAGTCGGCGGGGAGAAAGGCCTCGTGGGCCGAAAT
GACCATCCTCTTGCGGACACGCTTTTGATAGCACTTTTTACAGCCGTGAACATTGAGCGACCCATCGGCG
TCGAAGGTGCAAGCACAGGTTCCGGATGAAATCGCCTCGCTCAGGCTGTCATACTCGCGGCAGGCCTTCT
TCCATTCCAGGATTTTTACATCGCGTGCCGCCTCGGAGTGCCTCTCAATCACGTCCAGCAAGTGTTGCAG
CGAACCGCCATTCTCGTCTTCGTGCATGTAGCGAGCAGCGAAACAGTTGCTGCTCGGCTCGCACAATATG
TTCTCGCTCGGGTACTTGCAGTTGTCTCGTCGCTTCCGGAGATAGCCTTGGACATGTCGGAGTCGGTTCA
TGGCTGACAGTTCGGCTAGGTGCAGGACGTCCAAAGCCTCCGCAGGGAACAAGGGGTGATAGTCGTCCAG
AAGAGGGCAGGCCGTCACCGCAAACCTGTCCATCTCGACCCAAAGTTCAAAGACTTTCAGGATAAAGATG
CTCATTTGGTCCGGCTTTGAAATGTACGACTTGAATGCACTGATGGCCAAGAGGCGGCAAAGCGACTTGG
CCATTGCGACACAGCCATCTTGGCATGCTTGCCTCGATGCCCCGCTTGTCAAAGAAGACTGCTGCAGGGC
ACTCGACTCCAGGTCTGCAAGCTTGAAGTACCGGCTTGCGAGCTGACTCGGCTCATGGATCGCAGTCTTC
TCCAGCGGAGGCAAGCTCAAGTCCATACGGTTGCCGTTGGCGGTATTGGTGGGCGGCTGTTGAAGGAGGG
TTTGCAGGAACTCACCGCTTCTCGGTAGCGAAAGATAAAGTGAAGGCTCTTTGGCGCGAGACGGAAGCAG
AGGGATCCGTCGCGTCGTGGACCTTTTGAAGTTGTCCCAGGCGTTTTCGATCTGAAGTGACACCTCGGCT
ATGATACCGTCGCATTGCGCCCCAACCGTGTCGAACAAGGCCTGATATACACCGCGGGCGGCCTTGGAGG
CCTTGGACTTCTCCTGCTCAAGCTTGGCAAGCCGGCGGCACAGCTTGGCTCTCAGGACAAGCGTCATGTC
CGGGGAGAGCTTTCCGACGCAGTCCTTGAGCAGCTGAGCAAGCACGGCGCAGATCAAAAACTTGTACGAC
GTTCGACCATTCTCGTTGCCCATACTGAGGCAGAGTTGGCGCTGGACAGCCACGCGCAAGGCCAGCCAAG
ATGGATCTCTCCTCCAGGGATATTCGCCCTTGTAGATGTTCACATCGTCTCTGACGCGCTTTCGCAGCTT
GGGCGTGTCGACTGATTGCCCCGTCGCCTCCAGTATGGGCATCAGAAACTGAGTCAAAAGACCCGGGTCG
GTCGTGTCTCTGGACTCGACGGGGGCTGCTCCCGCCTTTATGGCACGCGCAGCGAAGCGATGTAACGGTT
CCTGAGCAGCTTGTTCAAGAAACCGAGAAAGGTTGTCCTGAAACGAAGGCTGCCGGAACACGTCTAGGGG
GATCTGGGCGGCGCGGCCGGGGAAATCCCACTCGAGAGCGTTGTCAGACTCGAGCACGTGTTTCGCCGAA
GGTGAGGTTTCAAAGACTTCGATGATTACGAAGTGCTCCTCGTTCCTGTGTTGACGGTTAGGACATGAGA
TGACACTATGACATGCCAGCCAACTCACTGAACATGACGGCGGATCAAAAGCGCTGCATTCTGCTCCGAG
ATGCGCAGCAAGCAAACATGGTCGGGGCCAAGATCGGCCCAGTCTCGCAGCAAGTGCTGGGCATCGAAGC
TCGCGTCCGCGATGCCCTTGCAGTTGGCGAGACAATGTTGGACGGCGGACCAGTCATGACCAGAGCTGTT
GCTCACGACTCGGCAGGCGCTCTGCAGGCGAGCCAAGATGGCTGCTCCCGTGGCTTCCGTATCGAGATCC
CGCTGGGTGGGCAGCTTGGGCGGCAAGACCAGGTGGTTGAAGACGAGATCAAAGGGTTCCATGGTGTTGC
CGGCAGTGGACAAGGTGCACGAATGAAGAGGGCTTTGGGTAGCAAAGAAAGCGGTGAGTGAAGGGCAAGT
TGATGCCTTGAGGGAGGAGAGCGTTTTGGGGGAGTGTGTGGACGGCAGTTGAGGGAGAGAGGAGAGAGTT
GGTTGTCGGGCGTCTTGAGGTGTGTTGATAGGTAGCCACTCGAGCGCCAAAGTGAATTTCGTGGCGCTGG
GCAAACGCGTTGGCCGGTTGCTGACGACGGGCACCTGCATGTGCAAAGCTAAACGTGACGAGGATTTGCC
AACTGGGCGACCTGTATAGAAGGGCTGGCAACCATGTTAGGTCGTTTCGGACATTGAATTCACTTTCCCA
AAGCAATCGGCACAAACCAAGTGAGGGAATCCTCAAGTTACATGTCCAGCATCAGCTTCAACTAATCGAG
AGGGACTGAATACTGCCATCCATCACTGGGGTTCTAGCGCGCTGAGGTTGATGCGTTGTCGGCGTTTTCG
GGTAACATCAACGGCTGTAGCTGGCTGGCTCTGGGTTCCGAGGTCTGCATGAAAGATTCCGGCAATCCCT
GCTGACATGTATGTATGGATCGTATGTATGGATGATCTTGCTGAGCCCAGGAGGGGAGCGAGGTTGGCAG
GCGTTACAATGCTTAAGCTGCGGTTGCTTGCTAAGTCTTGTCGAGGCCATTCGTCTTGGCCGAGTGTTGC
CTTGCGCCGGGAGTATAGGATCTTGGAAATGTCCTGGACGGAGAATATAACGACATGGCCACTCCAGTCT
GGTCTCGCGGCAACATTGAAGGAGGCATGTCGTGTCGGAGGGAGGCGCCCGTCTTAATAAAAGCTAAGCA
AAAAGCAAAACCCCTAGACCCGCAATAAGCTCCGAAGCTTGTTGGCCCGTCGTGAAGAAAAGGTTTCTGG
CGCGACCCCGCCCACAGATCTGCCGCGCCTGACCGACTTCCATGTTCGACTCGAGTTTAATGAAGCCAAT
GTCATATCATGCGACCCGTGAACTCACCGTCACAGACTGTTGCCACCGAGCCCTTTGGCCGTCAGCTGCG
GCTCGCCCCATCAATGGCATATTCACCGGGGCAGATTCACTCTTGACGCAAACCTCGTCCGACCGCCATC
AGCCAGCCATGTCCAAAACATCGTCAGCCTGGCTCGGCGCCCCCCCAGTCTCGGCCGATGGCTTCGCCTT
TGCCGATGGCGAATTTTTTGCACAATCCTCGGGCCAGAACCGACACCGTCGCGCAGCTCATGCCGAGCTC
CAAGCACAATTCGGCTCGGGCAGCGACAAGGACCATCCCGCCCATTGGTTCGAGGCCCAGCTTCTTCACT
ATGGGCTGAAGCCGTCCAAGACAAAGGCCGTGGCTCGGATGCGCCTGCTGGACGCCTTCAATGCTGGGAA
TCTGCAGGTCCCCTCACAAATCACCAAGCTCGAGGGGGAGCTGAAGAAGGAATGGACCAAGAAGAACAGG
GAGGCCAAGAAGGCATTCCATGGCGGGCCACAGGTCGAGGCCAAAAAGGCGACGCCGAAGCCAAAGACGA
CTGCGGCTGGGTCCAAGAGGAGAATCGAAGTCGACGGCACCAAAGCCTCGACGACGGCTTCCTCGGCCCA
GCCTGTGCCCAAGAAGCCAAGGACTGCCACGCCCAAGAAGCCAAGGACTGCCACGCCCAAGGCCAACTCG
GACGCAAAACCCGCCACCGCCAGCCCGGCAAATAAGCAGACGGCTCGTCGCGGTGGCATTGCCCAGGCAT
CCAGCCCTCGCGCAACCCAGTATGCCCCTTCCCCGGCAAAACCCCCTCGTACCAAGCAAACCGCACGACG
TAGTGGTGCATTCATGGCCCGAGGCCGCATCCATGCTCAAAGGTCCCCTTCCCCAGCGCCGGCCCCTCGT
CCTATACAGACGGCACGACGCAGCGGAGCATTCATGGCCCGAGGCAGGATGCCTCCCCCTCCAGCACAGG
TCCAGTGGGTCGACGATGAGTCCGACTCGGGCGGTGGCGGCGACTCTGAAGATTATGGCATCTCGGATGG
TTACGGCGGGTGCGACCCGGGCCGACTCTGAAGATTATGGCATCTCGGATGGTTACGGCGGTTCTGGACA
TGACCAGCCTCCCAGCCTCCCTGAGTACGAAGTGGACGACCAGCAAGGAGCTGGCCTAAGCCGTCTTGGA
CTTATAAACGTATAAACGGCGCCGTACTCTGAGTACGAAGTGGACGACCAGCAAGGAGCTGGCCTAAGCC
GTCTTGGACTTATAAACGGCGATTACGACGTAGAATGCCCGTATGTCACCTCTGAGTGGAGCTGCTACGG
CTCGGAGTTCAGAATGACCCTCACGCTTGCCGGCTCGGCCCTCTGGGGAAGCTTCGATTTAGGCATCATT
GAAGGCGTGCTATTCATGAACGAGCGACCTTGGGAGTCATCGGACAATTGCTTTGAGTTTACGTGGCGTG
GCTCTGAAGCCGACGGCCCCATCATCTACGGCGACCGTCACAAGGGCTGGATCAAGTTTGTAGGCGGTGG
CCGGATTGAAGGGTTCATTGACTACCAAGGGCTCACATTTGAGGGTGAGCGATGTCCCGGTCAGGGCACG
AGGAGCAGCAGGGACGCACGCAGTCTGCAGATGGAGTGGGACAATTATTCCGAGGCAGAGTACGATCGAT
TGAACCGGGCTCGTTGGCGCTGACAGAGGCGTTGAAGCGTCCATGCCGGTAGCTGGCTTCCGAGTGTTGG
ACGCGAGTCGCGCAAGATTGGGACGGTGCTTGTGGTCTGATGCTGCGGTTCCGAGTGTGAATAACGGCGG
TATTTATCGAGGCCTATGTGCAGAACAAGTCAGATTGCCAATGAATGAAGCAACGTCTGCTGGGCTTTGT
GAGCAAATGAGCTTGAGACAAGGACATAGTAGTGCTTGAGTGGAAGAAGTGCTCTTGTATTTAACTGAAT
GATATTCACAGCAAGTTCAGTCAATAGCTGATGCTTGGGTTGGGCATAAGGCTTGTTACATGTACTCATT
CGTATTCAAATCGAAGCTACTACGGAGACGCGACTGATGCGCTGGTCTGGCGCAAGGTGCATGGTGCAAT
CGCAGCTTCTGTCACATCTCATGTAGGGTAGCCAAGGATCTTGGTTGGAGTGTTGGAGGTGTTGGTTGCA
AGTGAATCAGGGGAGAAGGACGAAGGCTTGCGAGTCCAAGACGATGGCCGCAAGCAGCCCGATGATGCTG
GGAGACAAAGAGGCAACCAACATGCTGAGAAAACACACGTGTTGCCACTGTGAGACGAAGCGAGGCACCT
TCCTGCAACGACATGGAAGACGGCCGCCTTGATCCCCCGGCTTGACGGCACCTCCCCGCATCGTCTGCTC
TCTGGATGCGTGCGGGTGTGGGAAGTACAGACACCATCAGAGCAGTCGTGAGAAAAAACAAACCAATTTG
CAAGTTGGGTCGCACAATGGCGTGACGCCCGTCAGCGCTTCGTGTTAGTACAGCCAGTCCGGATTCGTCG
GTTGGATACAGATAAGCAAGGAGCTCGAGCAGCTATCGGTAGACGTGAAAGATGTGCAATTACGGACAAG
ACTCCCTTTCAAGACTCCCTTTCAAGGCTCCCTTCCAAGACTCCCTTCCAAGGTTGAACCCGACCCGGCC
CCTTGTCCAAGGTTGAACCTCCCCAAGGCCTCTTCATCCTCGCCGACAATGACGCTGCTCCCCCTCAAAT
GGACGGCCGCCGCGCTCCTCCTCCTGTTTCCCGCGGCGGCATTGTCCAAGCCGACTNNNNNNNNNNNNNN
NNNNNNNNNNNNNNNNNNNNNNNNNNNNNNNNNNNNNNNNNNNCCGGCAGCGGCGCGCCGAAGCTGGGGG
CGGTTGCGTCCGAGAGCGACGTCTGCAGCAGGATCGGGACCCGCCTGCTCGAGGACGGGGGCAATGCCGT
CGATGGCATTGTCGGGACCGTCTTCTGCGTGGGCGTCGTGGCCATGGATCACAGCGGCATCGGCGGCGGC
GGCTTCATGCTGGTGCGCGGCGGCGACGGCGCCTACGAGTACATTGACTTTCGCGAGACGGCGCCAGCCG
CCGCCTTTCAAGACATGTTTCTGAACAGCGCCGACGCCGGCATGCTTGGTGGTCTCGCCAGGTATGTTCG
TGTCTCCGTTCCGTGTCTCCGNNNNNNNNNNNNNNNNNNNNNNNNNNNNNNNNNNNNNNNNNNNNNNNNN
NNNNNNNNNNNNNNNNNNNNNNNNNNNNNNNNNNNNNNNNNNNNGTCTCCGGCTCCGTCCTCTCCCAACG
TGAGTTCTCTCGCTCACCGTCGGCCACAGTGGTGTCCCCGGTGAGCTCAGAGGCACCGAATATGTCCACA
AACGATACGGCAAGCTGCCATGGGCCTCGGTCCTGGCCCCGGCCATCAAGCTCGCCCGGCATGGCTTCAC
CGTGGGCCAAGACCTGGTCCGGAACATGGACACGGTGTCGCCCAACGACTTCTTGACCGAGGACCCGGCC
TGGGCCATCGACTTTGCCCCCCGCGGGCGCCGCGTCCAGCTGGGCGAGACCATGACGCGGAAACGGTACG
CCGATACGCTCGAGGCCATTGCCCAACGGGGCGCCGACGTCTTTTACACGGGGCCCATTGCCGGCGCAAC
CGTTGCCGCCCTGCAAGACGCCAACGGCACCATGACGCTCGAGGACCTCGGAAACTACACCGTGGCCCTG
AGGAAGCCCGTGTCCATCGACTACCGGGGCTACAGGCTGACCAGCACCGGCGCCCCGTCCAGCGGCGTCG
TGGCCCTGAGCGCCCTCAACACCGTCAGCGGCTATCACGGCTTTGGCGATGCCTCCCAGGCCAATCTGTC
GACGCACCGTCTCGACGAGGCCATCAGGTTGGCCTACGGACAGCGAACCGTCCTGGGCGACCCGTCATTT
GTCGACGGGCTTGCCGAGTACACCGAGACGATGATTTCCGCCGAGACGGGGTCGCTCGCTCGGGCCAAGA
TCTCCGACTTTACCACGCAGGACGTCGCCTTTTACGATCCCGAGGGCATCGAGTCACTCGACACGCCGGG
CACGTCGCACGTCGTGGCCGCCGACGCCAGCGGCATGTCGGTGTCGCTAACCACGACCATCAACCTGCTC
TTTGGATCCGGCATCATGGTCCCCGAGACGGGCGTCATCATGAACAACGAGATGGGCGACTTTAGCGTTC
CCAACGTGAGCAACTCGTTCGGCTACGCCCCGAGCCCGGCCAACTTCATCCGCCCCGGCAAGCGGCCCTT
GTCGTCCATCTCGCCCATCATCGTCGAATCGCCCGACGGCGAGCTGTTCTTCGCCATTGGCTCCGCGGGC
GGCAGCCGCATCACCACTGCCACCATCCAGAACGTGGTGCACGTCTTGGACGGCAAAATGACAACGGCCG
AGGCTCTTGCGCAGCCCCGGCTGCACGACCAGCTCGTGCCCAACCTGGTGACGTTTGAGTATGCCTTTGA
CAACTCGACCGTCGCATTCATGAAGTCTTTGCACCACAACGTGACGTGGGTGGCCCCGGGAAAGAGTACC
GCTCAGGGGCTGCGTCGGCTTCCAAACGGAACCTTTGAGGCGGCAGGGGAGCCGAGACAGAAGAACTCGG
GCGGGTTTGCTGTTTGATAGGAGTACAGATACACAACTATGCGAATAGCATTACTTATAGTCACTTGGCT
CAGCCCGAAATCCACTCTTGACAAGTGATTCGCGCAAACATCACTTTAGTATAAACAACACCCAACCTAT
GCCTCAGGTATGTACAAGGCGCAATGCCCAATCCACTCCCTTCAACCCGAGCAACAAGCCGTCAGTCCCC
ATTCTGACCCTTCTTGTAGTCGCTGCTATAATCCCACTTGGTTCTCTGCCCCGGCGCCCTAGGGTTCTTA
TCATACCACTCATCAAGCGACAGAAGCGCAAAGCCCGGGTCGTTGGCCGCGATGCCACTGGGCCAGCACG
AGTTGTCCCGGAGACCATCGTCCCGGGCGGGACTGGACGAGTGTCCCCACGAGCCGACGGCGAACTGGGG
CCGAGAGGTGACGGTGGCCATGGCGTGCGTCTGCTGATCCCCCTTCTTGTTGGAAGTCTTAAACGGCTTA
CGAGCTCGCTCGACCTGTCTCTTAATCTCCGTGTTGGAGAGACCATCGAGCGCCGGGGAAAAGCACACGC
TCTTCCACATGTGGGCAGCCCCTGTGTTGTCGGAAGCGGGCAAAAAGCGCACGCGCTGGCCCAGCTGGTT
TTGGCCGGCGTTGATTCTAGCCGGATCATGGTCGCCCAGCAGATACACGGGCGGCCACTCATCCATGTGG
CACATACTTTGCGCCCTGTGAGCCGCGTTCCGCCAGCCCTGGCCCATGTGCTCCCTTTCCCAAACGACCG
TTGCCTGGGCCTTGCGGCGATGGTCGATGGTTGCCGCCTCTTGAGGGCACGTCAGGGTTGACCACTGCTT
GTTCTCCCGGATGGCCGAACTGTAGTGATAGCAGGCTTGCGACCACCTCTTGGAGCACGTCTTTGTCACA
AGCGTCGGCTTCGCGTTGGGCGCATACACCAGAGACGTGATGACCATCTCCACCGTCCTTGTCCGACTCT
GCCGGTCACACGAGAGGAGCCGGAGCGTGTTCCTGGCCACTCCCATCCGCTTCGTGGACCTGTGTGCTGG
AACGTGGCACCGTCTTGCCGCGCCTCCGGGCCGCCCGCCGCCGCCGCCGGTGGGCTTAGGCCGGACGGGT
GCCCTTGGGTTGCCGCCGTCTCCCTTCTTGCCGGATCCCTTGCCAATCTTCTTGGGCTTCTTGAAGCTTG
TCCTGCCATGCGGTACCTGGTTGAGATCGTCAAAGACCTTCTTGACGTCGTCTGGGACTAGATCCGTCCC
ACCGCACGGCGTCAACCACCACGAAAATGCGCCTTCGGGATCCTCCTCATCCGGGTAGAGATACGAGGCC
ATCTGCGCAGCCGTGGCAAGCATATCTACTCGTAATGTCAGTGACTATGTCTCCCGCCACAGGGTACAGG
GAGAGGAGATAAAAGACATGCCCATGCCCTGGTCGAGGATCCTCCCCGTGCCTCGAGTGGCGAAACTGAG
GCCAAGATCGAGGGTGAACTTGAATGAAGACATGAGGATATAGCAGCCAATCTAAACCCATGAGCGCGAT
ACCTTTGGCCAGCTCGAGGTAAAATACCTGGGCGATTGCTGGCATTGCCTCCAGGACAGTATCCGCAAGT
TCGTTGACAAGCCAATTATCACATTGACACTTTCCTGGCGCAGCCAACAGCCCTGTTCTCATGTGTGGCT
GCCATGGAATCTCCTGGTTAAGCGGAACCAAGAGCCCTACGCAGCCGTAGTTGGAAGTCCTGCCCTGTTT
CTTTGCTTCATCCAGCACGGATTGACAATAGAACTGACACGGTGCTCGGCCCATGTCGGCATACCTTGTG
TCTTTGAAGACATGGCAGAGGTTGGCATTTTCCCTCCTCACAGCGGCATAGTCAATGCGGTAGGGGTTTT
TCTTATGAATGGGAAGTCTGTGTCCCTTGCTTGAACCGTCCGAATCGTCACTGTCCGAATTCTGGTTTGC
ATATTTCGTCCGGACAGTGGCCGTACTTGCATGCAAAACTGCATAGGCGGTTGAGATCCACGTCGAATGC
GTCAAATGCATTCATCTTGACCCCAGACTCCTCAGGCGGGAGGTCTTGTATCGGGCCCGTCTCAAGGCAC
TGACAAAGAGACTCGGGACAGAAACCGTGGCTGCAGGAAAAGGCACAGAGGTCTCCCGTATTTACGGTTC
GTTCGTCTCCTTGGATGCACCCGAGTCCGCTCTTGGGTCTGTCCGGCGGCGGAGCATCGTAGTCGTCGGC
TGTAAACTCCTGCAAGTCGAGAGCCCAGTCAATGGTACCGGCAAAGTTCAGCTTGCTCCACTCGGCACGC
CTCGCGTCCTTGATGGTCGGGGACATGTAACCAATGTAGTCTCCTATGGTCGAGTTGTCAGCTCGGGACT
GCACGAGTCACGGGGATCTATACGCCAACAGAAGTTGGCCAACGAGGATTCAATGACAAACCTTGGAAAA
GCACCACGTCCGTGTCGGATTTGCCATCGTAGAAAGATCGGGCGCCGGCCCCGCGTTTGAGCATCTCACT
GATCTCGGCGTTTGAGATGTAGCCCGCCGTCTTGGTACATCTTCCTGGATTCGCGTCTGACTGGGTCCTG
GAGCCAGTGAATTCGCAATCGGGTCTCCAGCAGTCGTCTTTGGCCATGCGGAACGATCTCCCGTAACTAG
ATTCGCCCACGAATATCTTGTCGTTGGGCACACCCGCTTTCGTAACTATCATGAAAATCAGCGACTACAC
ACACACAAACTCATCTGTGAATTTGTGCGTGTGTGCAAGTGGAAGTGTGTGAGGACAAATATCTATACGT
ACTGATTGCTAGAGCATTGCGAGTCTCGGTTAAGTTGACCAAGGGGGTATTAGTATCCAACTAGACACAC
GTAGTGGACTATGTCGCTGCATACTCACCATGACTTCGGATGCATTTACCCGAGGGACAAGAATCAAAAG
CGTTTACATTGCCGTAGTCCCACTGTCCGTGTAGGTCGTATGTCATGTATACGATGTAGTCAATGACCTC
GGCGATCTTGTCGATTGGAAACCCCTTGAGATACCAATACGATGCTGGCGCCGCAATCGACAACGACTTG
TCCGAGCCGAGTTTGTCTCGAAGCACCGTGAGAAACCTGAGGTAGTTGATGCCGTCGCGTTTCTGGCCGA
TAGGCTGGCCGTTGACTAGGATATCCGGGGCCTATCAAGGTTAGACGGGTACCGCTTCAAAGCTGGACGC
TTAGACGCTGCTTACACCCGGGTATTCCCAGTCAATGTCAATCCCATCGATACCTTCGTTCTGAGCAAAC
TCGGCGAGGTTGGTGGCAAACTCCTCCCTATGGTAGATGATTGCCGATCGGATAATGCCATAGGAAGCAG
GCTCGGTCGAGTAGGCCCAGCCGCCGAAGGAAACAACTCGCTTAACGTTGGCCAACGCCTTAAAGTCGTT
CCATTGCCCACCCGGGTCCTTGATCACGGGCTTCCAGCTGCCGGGCTCGATGTCGGCAAAGCCCCAATGG
ATGTGCGTATAGCTGCCGTCGGTGTTTGCGGTCTTGGCCTTCAACCAAAGACAGTCGCGCTGCAGGTTCC
AGGACTCGTAGTAGCCGATCCGCTGGAAGCTCTGAGGCGGCCCCGAGTTTTGCTTCATCTCCATGCCGCA
GTTGGAAACACACGTATTCTGATGGCCCTTCTTCTTGCTGCCCGGACCACCTCCCTCGGGAGCATTGACG
TCACAGTGAGCCGGAAAGACGCCACAATATCCCCAGTTGCTACAGCAAGCTTTCAAGGGGCAAGGGTTGA
GATCGGCCAGCGAAAAGGAGCCTGCTCTCCTGGCTCTCTCCAGCAGCTTGTCCGTGCCGGGGACCAGAGG
GCCGCACTCTGTCCCTTCCTGGGACGGGGGCAAAGGTGCTGAGCCATCGCTGACGCACATGTTATAGCCG
GCCAGCATTTCCTTGCACTCGTTCCAGGCCCAGACTTTGCCCTTGTTCCATTCTTCGAGCTTGTCGACGC
TGACGCCGTACTTTTGAGCCAGAGCAAAACACGAGTCTCCGTTCTCGATGACGTGTATTGCGCAAGTTCC
GTCCGCACTCGGCTCGGGCCTTGGCTCCGTGTAGGGATCGCCTGTCGAGCAACAGATGTACTCGTCTGGC
ATGAGAGTCGAGCAGAAATGTGGCCTGCGGTTATACTTGCGTAGCCTCATTCTCGAGATGTCGCAGCGAG
AAGCGAGCGAGGCGCAGCTGTCACCGGGAATAACTTTGACATGGCTACAGGTCTTGCGCTTGATCAACAG
GCTTCGCCTATCTCGGACTCCCCCGAAGCTGGCCATGGCCAAGGTCTGATTGCCCCATAAAGTCTTGTTG
GCAGAGATCTCCCAAGTCTTGTTGGCAGATATCTCCCAAGTCTTGTTGGCAGATATCTCCCAAGTCTTGT
TGGCAGATATCTCCCAAGCCAAGGTCTGATAAAGTCTTGTTGGCAGAGATCTCCCAAGTCTTGTTGGCAG
ATATCTCCCAAGTCTTGTTGGCAGATATCTCCCAAGTCTTGTTGGCAGATATCTCCCAAGTCTTGTTGGC
AGATATCTCCCAAGTCTTGTTGGCAGATATCTCCCAAGTCTTGTTGGCAGATATCTCCCAAGTCTTGTTG
GCAGATATCTCCCAAGTCTTGTTGGCAGATATCTCCCAAGTCTTGTTGGCAGATATCTCCCAAGTCTTGT
TGGCAGATATCTCCCAAGTCTTGTTGGCAGATATCTCCCAAGTCTTGTTGGCAGATATCTCCCAAGTCTT
GATGTTTGGTAGCACCCCGATGGCATGGAGACCTTGGTCTCCGGCGCAGCTCCCCATACTCCACTCAAAA
GCCGTCTTTTGGACTGCCGCAAGATTAAACGTGGTGTCGATGGAGACGCCCAACATGTGCTCGGGGCCAT
TTACGCCATGGCAAAGCTGGGCCACGACGCGGTCAGGAATGGGGCCATAACTGCCAAGGTGCCCGGCCAG
GGCCCCAAGAGCCGAGCTGACGGTACGTTTACCCAGCCTCTTGCCTACAAAGATACTCGCAACCGTCCCT
TTGTGGTACGCAAAGACAAAGGATTCGTCACAGTTGTCTGGAGCGTCAAAGAAGTCCTGCATACCCTGGA
TCAGGCGGGTGAGGTCTTGGCCATCCGCGTGGCCGCTGCCGCTACTCATAGCCAGGCTCATCTCGTTGTC
GACTTCCAGGCCCGTGGCAAGGCATGCTGGCGCCTCGTCGAGGCTCGGCCGAAAAATGTCATTGGCCTTT
TTGGGATTGTCGACCGGTGGTCGAGTTTCCGTGACATTGTCATCCAAAACAGACTCGAGGGTACAGCTGC
GTATCAATATTGTCGAGTCCGGGTCATCCAGGGGCTGTGTGACAGATAGTTGCAACAGCATGGGCTTCTC
ACACCGGCTGAGGCGGTCAACGGAAAAGTAGGTTATCCAGCTGTGCATGTTTGTGTAGTCGGCACACCGC
AGGGGGCAGTCGTGTCGATCAGGGTGATAGGTGCCTGGGTCTCCGATGGGTGAAGCATCGTCTTCAGCTA
GGGGCAGCAAGACCTGGTCGCCGTCGAGGTTGATGGCCGAGGAAACGAGGCTAGCTCCCCACAAGACGCA
CGTTATAAAGCCCGGCCACATGGTGTGACTTGGTGGCGAAAGCGAAAGAGCCGACGATGGAATCAGCAAT
GGGTTGAGTCTTCCGTAATGAAAGCTATTGCACGAGATGGAAAATATCTTGCATTGTGAGACTGAAGGAG
AATCGTCGAAATACAGCAACTGAATAATACTAGTAATGAGGCCGACTTTCTTACAGTACATATAGCAACG
TCAATAACCGGCAGCCAGGCACTTGGTGGGGGCGTCTCTAGCAAACGCCCCCATCACGAGCCTAAAGAAG
AGTAGTTGTTCTCATCAGGGACCCTTGCTTGCATTGTTTGTTACATACCGTAGACTCTAGGTAAATAAAT
GACCATGGTAACCGCTGAGTGTTCATCGCGGATGACAACTTAATTTGCCTAAAGGTGACGGTCTACATTA
CCCGCACATAATTCTGCCCTCTTACCGAGGATGGGCAAAGTAGGGAGAAAGATTGGGGACTGGGGTCGCG
AAGCATGTCTAGATCGAGGCTCGTAGGTTAACCTACGGGGGGTAAAAGCTGCCCACCTAATTACCCGTTG
GCCTGACGGTTAACTTTTGGCCCTTAAACCCTACGAAGGCTAGCAGCCGGGCAATTACCCGTTGGCCTGA
CGGATGCAGGACACCCGGGGCTTTCGTACTAGAAGCTCGCAGCCGGGTGAAAGTCAGAGAGGGGGCTCTT
ACTAAAGTTAAAATAATGACACGAATACTACCTACTATCTAGCTATAGGACATCGGGGGTGTATAGATTG
CCTCTACTAGCATTGACTCAAGTGTTGACATGAGATTAGGTATACCTACTCTTATTCGTTATGTAACGAG
GCTATATGTGGCCCCCTTTATGCCTATTAGGACTTCTAATATTATTCATGCGGGATTACAGTAGACTTTC
CTGCCCCTGATTCGTGCTCAATCAACGTTTCCCTGACCGCGCTTATAGCTGCGGCCCATTATAGGTGGAT
GCAACAAGATTACTGTAATAAAAGTCTGCAAGACCCTAAAAAGGGGCTCAGGGCTGCCCCTTTCACATAC
ATTTCTACAAGCCTACATTTGCCCTATCCAATTGTTACATTGCATCACCACTGGGACCTTGCTATCCGGG
CATCATTCAGAACCTCACGTCCTGCCATATACGCACAATGAGATGAGAGNNNNNNNNNNNNNNCCTGCCA
TATACGCACAATGAGAGTGGCTACCGGGGTCGTCTTCTTGCTTGAGGCCATGGCCGCGACAGCCTCCATT
TTCGACGCGCTTCTGCCTACCGAGACGCCAACCATCACGAGTGATGATGAGTTGTGTACGAGTGCGACCC
TCGAGCGATTCTTTGATCCTCCAAGGCCAACGATGATGAGCTTTGCGCCCCTCGAGCGATTCTTTGATCC
TCCAAGGCCAACGATGATGAGCTTACAGCAGGCGCTTTGGTCGCATCAACTCGACCTCTACAAGGACTGC
ACGCCTATTGGGACCGACATACTAGGCATTCCAATATGTGCTTTTCCTGCGCAGTCTCGGCTATGCGCCT
TCACCGCCGCCGCACCGCCGTCCCTACTTCCTAAGTTTTCCTCGTATGTTAGCACGGCGTCATCATGGTG
GGTGGCGCATAAGTCAGAGGCCGTCGAGCTCGCCCAAACCTGTCCCTTTAGCTGGTATAAAGCCATGATG
GTTATGGCTGGCTGGGGGGACCTAGAGCTTGTTATTGGTTATGCCGAATGCTCTGTCGCAGAACATCCGG
TAGTGACACCGGCGACCATCACGACGGAGCCGACGACGATGACGGAGCCGACCGCTATGCCGTCGGGAAC
TAGCCACGATCAACATCTGCCGATGGTGACGACAACGGTCAACGGTGCAATTGGTCAAGCCGAGCACAAC
AAGCTGTGGGTAGTCGCGAGTACTGGCTTGCTTGTGGCCGCTGTCTCTTCGGCATAAAGCTGCCATGGCG
CCTGACTCGGCTAGGAACTCTTCGCATACATGGCCTGCCACCCCTACCATTTTGCTGCATTTCGAGCAAA
AGTAACCGTTTTCAGGGTTGCGTTTTGGAACATGTAACGGAGAAGCTTGGTACCTACTGCCGTTAGTCTC
TGTCGCAGTGAGAGTCACGAGATGAGAGAGGGATATGAGATTTTAAGGACTGGATACTTGTTGAATCCCT
GTCCAAGGAGGGGACCTAGTTGGATAGGGTGTCTATTTAGGGGTATCCCTCGAGTCTTCCTTTGGCTTGT
TCTACGCGCAGCTGACAGTCGTGAGATTGCTGGGCAGGAGTCTTGACCATTCGTTTATTCTCAAGTGAAG
CATGAGACCTTTCTTGTCCTGAATACGGCGAGCAGGAAGTGGGGACAGGGGCATCAAGGAGGCCTCGTAC
TGCACTCCTGTGTCTTGTCCGTTTTCAGGGGCTTTTACCAGCAGCAACACTGGAACGAAACAAGAGTGAC
GGAAAATGGTTCCTTGACATGACGTTCAGCCAAAGTGAAATTTTTCTCACGAGGGAAAGATGATTAGGCC
TTGGCCGAACCCAGCCCGACCAAGGAAAACATGAATGAGCCGAAGCCGATCTGTCGTCAAAGAAAAACAT
GGCCCCTACCTACTATGTCATCGAGTAAAATAATTTGGGAGGCAAAGGCCGACATTGACACGAATGACGT
CAAGTTCGCAGCCGTCATCGACCATGAAATCGGCATTCACGTCGACTCAATGCTCACCCGATGATTGTCG
CGTTTGACCGTGAATAGCATCTCTTTTGTCCGTGCGCCTGGCAAGGAACACGAGCGCCTCACCCCCACTC
CATTTCCAACAGCTGCCAGTCCATTTCCGACAGCTGCCGATTGCCGCCATCGCGCTGATGGCTCCTATAT
ATTCGTGGGCCGGCGCCTACATATCTCGTTTCTTTACCAACTCCTCTCGATTCTTTACCAACTCGTCTCG
ATTCTTTACCAACTCCTCTCGATTCTTTACCAACTCCTCTCGATTCTTTACCATCCACTCCATTTCCAAC
AGCTGCCAGTCCATTTCCGACAGCTGCCGATTGCCGCCATCGCGCTGATGGCTCCTATATATTCGTGGGC
CGGCGCCTACATATCTCGTTTCTTTACCAACTCCTCTCGATTCTTTACCAACTCGTCTCGATTCTTTACC
AACTCCTCTCGATTCTTTACCAACTCCTCTCGATTCTTTACCATTTTACCAACTCCTCTCGCTTCTTTAC
CAACTCCTCTCGCTTCTTTACCAACGCCTCCAGTCTTCTCGGTTTCTCGGTAACTTCTCCATTCAAGCAA
GTCATGTTCTCGCTTCTTTACCAACTCCTCTCGCTTCTTTACCAACGCCTCCAGTTCCCAACTCTTCTCG
GTAACTTCTCCATTCAAGCAAGTCATGTTCTCATGTCAACGTGGTTGCTAACGCTGCCACGGACATATCA
GATTCCAACCATCAAAATGCCCGCAACTCGGTCCTTCTGTGATGCGGCCTTTCCCGCGAAGCCGTACATG
ACGCTCACCGACGGCCCCAACAAGACAGTTGGTCTCCGGATGACCAGCTTGTGCGCCCTGATGTGCCATG
GCCTGGCCGCCATGACTGACGACGTGAGCGTCATGTTGCGTGACAGACTGTGGGAGAACCAGGTCGAGCA
CGGCGGCTACAATGCCGGCGACTTTATCACCATTGTACGCTGGTACGCGCAGGTGTTCTTCCACACCACG
GCCGCAATCCGACAGGAATTATTCGACAAGAACAAGACGGAGTTAAAGTCGTCTATGAAAAAAGTGGATG
GCGAAGACGATACCGTCATGTCCCTTGTGGACATGGTGAACGGTCTGGCTTCAGACTTCAGGGCCATGCT
GAACCGACTGGATGACGAGTATCGCGAGTCGTTTGACTTTACGACGGAGATGGACAAGATTCCTGTGGTC
TCACCACATGAGATCGTATTATGGTGCGCGCACAACAAGAGGGACGTGCGAGAGGATATGTCGACACAGC
CAACCGACATCGTACTGGGAGCGATGATGGGTATGTCATAATCCTGTCGACTTCTTGGTCGTGTTCAAAG
TCGCTGATTTACCGTGTGGCATTACAGCCAACTTCCTCTGTTCTCTGGGTCGACCGATTACCCAGACGCC
TGTGCCGCAGTTCGAACTAGTGCGCGGAAAAAAGACGACAACGTTTTCCGAGGTTTTCAAGCCTCGCGTC
TTTTTTCTGTGCACCGGCCTCACAAACGTGCCTGGCGTCACCAGGCACAACTGCACCCACATCGGGGCGA
CGCAGGAGCGGTTGCGCTCGTGGAAGGAGCTCCAAGCCGTCAGACGTGCGGCGAGGGATGAGTCTATCCC
CGCCGACGTCAGACAGGCCTGGACGGCGCACCTCGCCCAGATGGAAGTCGCCGAGCGTGGCGTCGGGCAG
GACCAGCTTCTCGCCATGACCTAGATAGATGCTCAATCCTCCACCCTCTGGGTAGGCCCAAAACTGCCTC
GACTAACATCATCGACTTTAGCAGTACATGTACTGTCCATTCGAGCGAGCGATATACTGACGCAAAAGTA
CATTGCCGACTAGCTTTGCCCGAACCAGCTGGCACTCGTGAGCGATCTGGTTCGTAAATATGAGGCCGTT
CCAGGCTGGAGGCGACTTCAAAGCTTCGAGGTTATTTGCAATCTTTGCCACCATAAACGGGGTCTTCGCT
CCGGGGTATAGCCTTCCGACGTCGGGCAGAAGACTTCCCTCATTATCGAGCATCGGCATTCGCTCTCCTC
TCTGCGATGTGTCGTCTTCGTCCGGCGCGTAGACACCCCAGATAACCCAAATAGCGCCGAGCCGGCCGTA
GGGGTCGACCTCGACCACAACGCCAAAGCCAGTCTCTCGCCAATTACCGCCCATGACTCTTTCGATGCCT
TGTTGCCTGGCCTGGTTCCAGTCCTCGCCAAAGACGTAGAGAGCTCCGATTTGGGCAAAGGTAAAGCCTC
CTCCATGATTGGCATCGTCGGATGCCGCGCTATCGACGCGCGCCTGGAGCCGGCGATTTGGCGCGCTGGC
AGGTGTAGGTATGACCCGAACATTAAAGTTGATTCCAAGGACGCCTCGATGTAGGATATCCACATCGTCT
GGCCCCTCATCGAGATTAGGCCAGAGATAGGACCCCCCAGGCCGAATTCCGTAGCCAGTCATGGTTCCAC
CGTGGTTACTCTGGCCAAGAAAGAGGAATGGCATGGTCCCCATCTCCATCTGCCAGGTCAACTTGGCGAT
AGAATCAGGCCTGCGGAAATCGGTTCCCTGAACAAGTTGGATAAAACCAAAAGGCGTCATTGGGCGATAC
ATGCGTCGACGATGTCTGCCATTCCAGAGGTCCGACCAAGCGTAAAACTCGTTGCGATCTTCCTGAAGGG
GAAACCTCTCGCGAAAGAGGGATCGATAGACGCGGTCGTCGACAATATGTGAGTCAAGCAGGCTGGTCTC
CACCTTTGTCTGCCACTGGTGAAACCCATGTTGCTTCGCCGTGAACATGGCAATGATTTGCTCGTCAGAG
AGAAGAAATAGGTCGACACTCGTATCGACCTTATTCATATTGAAAAGATAACGTGATCGGTTTGGCAAAA
GGTGAAGAAGAATGAGTTAGGGAAGAATGGGGCTGGTGATTGATGGAGAGGAGAGAAAGAACTTGGCGGG
CGCTCGAGGATATTTTATTCTACTACGGAGCTACGAATAGTTACGTGCTAGAGACCGGCGAGTAATTTTA
GCCCGGTACATAGGTACATACATAGGTACTTTGCGCACACAAATGAGGCATTGGGGGCCCCACTTCTCCA
CGAAAAGATCGTGCCTCCTTGTGCCCGGCTGTGTGCTCTGCTGCGTGCTCTGCTGCGTACCCTGCTGCGT
ACCCTGCTGCGTGCCCTTTTTCCCATAGCCCTCCTTGTGCGTGCTCTGCTGCGTGCTCTGCTGCGTACCC
TGCTGCGTACCCTGCTGCGTGCCCTTTTTCCCTTTTTCCCAGCTCCAGGGAGGAGACGGAGTAGGTATCT
GGGAACGCTATACGAAGGCAGAGCCCAAAAGAAAGTAAAGTCCTCAAAGGGCCCCCTATCACCATTGACT
TTCGTACGAAGTATTCCTTTACCCCGCCAAAAGAGCATTAGGTAATCTGCTTACGAAGTACACGGTGCCC
GGGTCGCCTATCAATTCGCCATGCATAGCGCCCGGGTCCGCCATACTCGCCTATCAATCCGCCATGCACG
TCCCCGCATAGCGCCCGAGTCGCCTGTTAATTAACCATGCACAGTGGCTCAACCACTAGACTTACACGGT
GACAGTGAGCCCTCGTGACCTCGAGGACTTCACTTTCTTTTGGGCTTAGCCTTCGTACGGATACCCGTTG
TGTCTTCGTCTTCGTCACTCCAACGGGTAACGGTGCTCTAGCCGGGCAGCACAGTCAGTTTGACCCCACG
AGGCCGATCTTCTCGCGGCGCGCATCTTCAGCACCACGGTGACGTCTTCGCCGCCTTTATGCTCGGCGCC
GGCTTCAGCAACACCGTCGCCGGCCTGGCTGCTTGCCGCTTCTTCGCTGGCATGTTTTCCTCGTCGCTCA
TCAACAACGCCTTGGCCTCATCGGAGGCACGCTTGCCGCGTCCACGCCCCCGATTCTGATCGACCTGTGC
TATTTTCAGAAGCGCCTGGCGCAGTGGCAGCAATCCCATCCACTCGATGAGGACGGCGTCCAAGAGCCGC
TGCCATCCGAGCACCGTCGGGAGGGGGTCTNNNNNNNNNNCGCTGCCATCCGAGCACCGTCGGTAGGGTG
TCTGCTGCTGCCCGTCAGCCTGTTTCTCGTCGCCTGGACTGCGCAGTTCCACGTCCACTGCATCATTCCC
ATCATCTTTCAGGGCTTCGTCATGCTGGGCTCCCTGCTCATCTACGCCAGCGCCAACCTGTTTATGCTCG
ACGCCTACGAAGTACGGGCCGCTGTATGGGCCTCGGCTTTGAGTACCATGATGCTGAGCCGCTATACTCT
CAGCGCGGCTTTCCCTCTCTTCACTCTGTAGGTAGATGTACAGGGCACTAGGAAGCCATATTGGGTTATT
CGGGATTCATCTTCCACTACTCCGTACCGCATCCAGTGTTCCAATCATCTGCCAGCCTTTCGCCACCTCT
TCCAACTACTCCTCTGCCTTGGCCGATGTACTTCTGCAGCATTCTTCTTCCAGCATTCGATAATTTGCAA
CAGACCAGCCTATCCATCTATTTCCCTCATTATGCCTGAACTCCAGGAAACGCCAGTAAAAGAACCCCCA
AGTCCGTACCCAAACTGTCGCTGAGAGACCTATAGCACAACCTCTGTCCAACGTTTCAAGCGTTTTTCTC
CGACTTGGTCCTTATCCATCTACTTCAGACAGACATCTTCATCGGGATGGACTTGTGCGGATTGTAGCCC
TTGACGACGAGTTCTTCGGCTTTCCAGCCATCGATGCTGCCGCCCTTTTCACGCGCAATCTCAAGCTCGG
GAAAGTCCCGCGGCTCGCGCTCCACCTGCTCCTTGAGGGCGTCGACGTGATCGAGATAGACGTGCGCGTC
GCCCATGACGTGCGTGAGGCTGCCAGGCACGAGGTCGCAGACGTGCGCAAGCATGTGTGTCAGTAGCGCG
TAGCTGGCAATGTTGAAGGGAACGCCGAGCCCCATGTCGCATGACCTCTGGTATAGCTGACAGTGAAGAT
GTCCCTTGGGCTCCTCGTCTCCGCCCTCGCCCTTCTCCGTGCCGGTTCGCGGGTAGGACACGTAAAACTG
GGCAAACATGTGGCATGGAGGGAGGGCCATGCTCTTGAGGTCGCGAGGGTTCCACGCAGAGAGGATAATT
CGGCGGTCGTATGGCGTCGTCCGCAGCTTTTGGATGACGTCGGCGAGCTGGTCAACGCCCTTGCCGGCAT
AATCGGCCTTGGAATCGACGTAGTCGGCCCCAAAGTGTCGCCACTGAAAGCCGTACACGGGGCCCAGGTC
GCCGATTTGGCGGTGCGACAAGCCCACGCTGTCTAGGTACTCGCGCGAGCCATTTCCATCCCAAATCTTG
ACGCCAGCCTCGCTCAGGGCCAGCGACGACGTGTTGCCCTCGATGAACCACAGCAGCTCGGCCACGACGG
CTTTGAGGAAGACACGTTTGGTGGTCAGAAGCGGGAGAATCGGTGATCCATCCTTGTTGAGCGAGAACTT
TAACGGCCGCGGGGCAAAGATGGAGTAGGTTCCCGTGCCGGTGCTACGACGGCGTCAACGACCAATCTTT
GAGGTCAGGTGGAGAGGCGACTGCTTACCGGTCTGGTCGATGCTCGCCCTGGGCAAGGATTTCTCGCACC
AGATGGAGATATTGGAGTTCTTCGTGCATACTTTTTTTTTCTTTTTGCGATTGAGGGGCCAGAGGCAGGC
CACGGGACTGCTTGTTTTGGACGGAAGAGGTTGAGAGAGGGAGAATGGAGATGGAGAGACGCGAAGACGC
GTTAAGTGCCCCGCCATGAGTCTAGAGGGGCGGGGTGGGGTCGCCACGGCACCACGTCACCCCTGACTTA
CCCTACACCAACACTCGGTTGCTTGTTGCACAGCGCCAGAAATCCACAACCTCATCTCTCTCGGCTCTGC
ACTGTTCTTGGAGCGCATGTCTACTGTAGGTTGGTTCTTCTATTCTTTCTGCCCTCGAAAAGAGAAAGGA
GCCGTCGCTTTGGGCTCTCGTTTCCTGTCGACACCGATGGCTGTCGCTTCATTTTGTGGACACGCACCTC
AGACCAGACAGACGCTTTGGATTCTCTCCCAACCAGCGTCTCATGTCCAGTGGTGAATCTGGTCAAGGGG
GCATAATGTTCTCCCCAAAGGCCAAGCGCCAAGTCGAACCATCAGCTAATCGCACCGGGCCGTGCAAAGG
CAGTAACCCCCCGTTTCGCTCCACCTCTTCCAACCAGCCACTTATCCTTGATCAAAATCACCACTGTCCA
CCTCTCCCACTTATCCTTGATCAAAATCACCACTGGAACGTAGACCACGAGAGACAAGCATGACGGAATC
GAGCAGTGAGCCCCCAGGCCGTCTGGTCTCACACTTTGCAGCCAGGTACGTGGACGCTCACTCCTCCCCA
GCTCGGTCTGGCCAAGATGCGGCCTCTCATCTTCTACCAGATCCCGCGAGGGCCACACTCAAGGCTGGTC
GGAGCTCTGGGAAAAATCACCACTGGAACGTAGACCACGAGAGACAAGCATGACGGAATCGAGCAGTGAG
CCCCCAGGCCGTCTGGTCTCACACTTTGCAGCCAGGTACGTGGACGCTCACTCCTCCCCAGCTCGGTCTG
GCCAAGATGCGGCCTCTCATCTTCTACCAGATCCCGCGAGGGCCACACTCAAGGCTGGTCGGAGCTCTGG
GACTCCAATCAAACTAACTTCTGGGACCGCGGCAAACCGTCACCCGCACTCATCGACTTTGTCGAGTCGC
GGCCCGATGTTCTTCGTCAGCCCCCAGGCGATGAGCGTTTGCGAGCGCTGGTCCCGGTACGGTTTGTCGT
TTGGTCACGTCATCCGTCGTAGACCGGCCTGTGTGACGAGTACTAACTTATGAGAAAGGGTTGTGGCAAA
GGCTACGACGTTGCCATGCTCGCACTCCACGGATTCGACGTTTACGGCCTCGAGGTTTCCGACACGGGGG
CCCGGGTGGCGAAGAGCTACGCGCTATCAGAGCTCGACCACCCCGCGAGACACAACTATGGCAACCGAGA
AGAATGGCTTCCTACGACGCCTGGCAAGTTGAAGATAATCACAGGCGACTTTTCGACTTTTTACACAACT
ATGGCAACCGAGAAGAATGGCTTCCTACGACGCCTGGCAAGTTGAAGATAATCACAGGCGACTTTTTCAA
GCGAGACTGGCAAGCAACCTGCGCGGATCAAGGCGTGACTAGGTTTGATCTCATCTATGATTACACGGTC
CGTCAGCTCTGGTCCTCATACGCCGCCTGTGTATGCGGCCAACGTGAACTCACAAACCAACTGCACAGTT
TCTCTGCGCCATCCATCCAGAGATGCGCAAGCACTGGGCTGTGCGCATGAGCGAGCTCCTGGCGCCCAGC
GGCGTTCTGGTGTGCCTCGAGTTTCCCCTCTACAAACATCTCGGCGCCCCGGGGCCACCCTGGGGGCTTC
GCGGCGTGCATTGGAACATCTTGGCTCAGGGTGAAGATGGCATGGTAGATGAATCAAGCAAGAAGGTCGT
ATCCGCCAATGGGCAGTTTCACAGAGTCCTTTACTTTAAGCCTCCTCGGTCATACGAGAATGGAAGGGGG
ACAGACATGCTAAGTGTATGGGCACTCAAACCATGAAGCACGAAAAGCGCCATATTTCAGGCAAGAGGCG
TGGAGTCTCGCATCACGACCAGGAAACTTTCGATATTGGGCCTACGATTTGCTCTGGTGCGCCATGACCG
GGAGGATATTACATCAACTCAAGCTCTTATGCCCCAAGCCTCGCCCGTCTTCCCGGCACAGCTGGGCATC
ACCCGACGGTAATTCCATGATTCGGCACGATTGGGCCCCGAAGAATCTCATGCCCTACCTCCTCAACCGT
TGCAAAGGTTAAAGTCTCCTGGCTTAACGTGAAGTCCTTCTATACCTTTCTGCCCCGTTAACAATGAAGT
CACGGTTGGCGAGCAAACCCAGGAAGCGCAGGCGCCTTTCTTTTCCGCTCGGTCCCCATGGGTGTTATCC
CAGCTATAGCATGTCACCTGCCGTTTCAAGCGACCGTGATATAGTCCCAATTGTGAAATAGATTGGCGGC
CAATATATTCATGCTTTACTCAGGGCAAGGCGCCACATTCTTCAGCTCAAATCCATGAGATGAGTCAAGA
TGCTTTTGCAGATCCGCCGTGGCAAATGCAGTCAAGGTAGCGGGGTGGAACAAGGTACCGACGCGAACCC
GACATTTTGGCGCATCTTATCCCTTATGTATGTATGTATGTATGTATGTACTACATACCAACTCCAGATA
GTACGCTTTTTCCTTGCCTCTCAACCTCTTGCCACCATCTTCAGCAACCCGCCCATGGTAGAGGCAGCGC
GCCCTGCCCCGTCACTCATTCTTCCCTCTCAAAGTCTTCGTTCCCTTTCCGCCCCATCCAGTCCTCTGTC
GCCCCAGCGCCGAGCCTGAGCCTGCCCCTGGTGGCCGCCGTCGTCATGGCGCCTCTCGTCGACAGTGCCC
AGATCGAGCACGCCGAGCTGCTGCGCCCGCTCCCTTTCCACTATCATGCCTACGTCTGGCCCTTTGTCAT
TGTCTGGCCCGTCTTCCTGCGCTACTACCTGACGCCCGACCTCTACGATGCATACATCGGCGCGCCCGAG
TGGACCTTTGTCTGGTGCGGCACCATCATCACCGTCCAGTCGCTTGTCTGGTTGAGCACGCATTGGAGTG
TGGGCCTCGACGCGCGCTTCACGGCATCAAAGGCCAAGAACATCCAGGATGCGCAGCTCATCAAGGTCAT
CCCCATCGTCAACGCCGGCTCGGCCGAGATTAGCAAGCTGGTTCGCGACAAGGTGAGCGTTGTCAAATGC
GTTGACTGGACACGAGCTGACCCAGGCGTGCCCGGACTAGGTTGACGGCAAGACCAATCTCTCCTTTCTC
TTCCAGAAACGCCGATTCCTGTACAATCCAGACCAAAAGTCTTTCCTTCCAGAAAATTCCTGTACAATCC
AGACCAAAAGTCTTTCAGCCCGCTCAAGTACCACCTCGACGCTGAGCCGAAGCCCCCCATCGGCCTTTTC
CAGTCAAGCCGCGGCTTTGAGAAGCAATCGGAAATAACCCGTGTCGAGCAGCATTACGGCATCAACACCT
TTGACATCCCCGTCCCAACCTTTACCGAACTCTTCAAGGAGCATGCCGTCGCGCCCTTCTTCGTCTTCCA
GATCTTTTGTGTCGGTCTGTGGCTTCTCGATGAATACTGGTACTACTCGCTGTTCACCCTCTTCATGTTG
GTTGCCTTCGAGAGCACCGTCGTCTGGCAGCGTCAGCGCACCCTCAACGAGTTCCGCGGCATGAGCATCA
AGCCCTACCATATCTGGGTTTTCCGCCTGGGCAAATGGACCGAGATTCAGACCGACGCCCTTCTCCCTGG
CGATCTGGTGTCGGCCGGCCGCACCAAGGAGGATAGTGGCGTTGCTTGTGACATGCTCCTCGTCGAGGGC
ACTGCCATTGTCAACGAGGCCATGCTCTCGGGGGAGAGCACCCCTCTGCTCAAGGACTCCATACAGCTGC
GCCCGGCCGATGCCCCTCTCGATCCCGACGGACTGGACAAGAACGCCTTCCTCTGGGGAGGCACAAAGGT
CCTCCAAGTGACACACGGCAGCCCTGACCAGGAGAAGCCGGCACTTGCTTCTGGAGTTCCTCCACCCCCT
GACAATGGTGCAATGGCAGTCGTCGTCAAGACGGGATTCGAGACCTCTCAGGGCAGCCTGGTCCGCACCA
TGATATACTCGACCGAGCGTGTCTCGGCCAACAACTTCGAGGCGCTTCTCTTCATTCTGTTCCTCCTCAT
ATTTGCGCTCGCTGCTTCGTGGTACGTCTGGGAGGAGGGTGTTCGCAAGGATCGCAAGCGCTCCAAGCTC
CTGCTGGATTGCGTCTTGATCGTCACCAGCGTGGTTCCTCCCGAATTGCCCATGGAGCTCAGCCTGGCCG
TCAACACGAGCTTGGCTGCCCTGTCCAAGCTCGCCATTTTCTGCACTGAACCTTTCCGCATTCCCTACGG
TGGTCGCATCGATGTCGCTTGTTTCGACAAGACCGGCACTCTTACCGGCGAGGACTTGGTCGTCGAGGGT
ATTGCCGGCTTGGGCCTCGCCAACCCGGATATCTCTGACAAGAAGGAGGCCGATGGCGCTCACTCCAACA
TGACGGCAGTCGTAAAAGCAGGCCTCGAGACCCAGCTTGTGCTGGCGACTGCCCACGCACTGGTAAAGCT
CGATGAGGGAGACATCGTTGGCGACCCAATGGAAAAGGCCACCCTTTCTTCGCTCGGCTGGACTCTTGGC
CGCAACGATGCACTCTCAAGCACCAACAAAGCAGGCAGCACGCAGGGCACCGTCCAGATCAAGCGCCGGT
TCCAGTTCTCGTCTGCCCTCAAGCGCCAAAGCTCCGTGGCCACGGTTCATGGCTCCAACTCTGCGACTGG
GAAGAAAATCAAGGGTACTTTTGTCGGTGTCAAGGGTGCACCCGAGACCATTATGAAGATGCTGGTCGAC
GTGCCTGTCGACTACGAAGAGACATACAAATATTTCACCCGCAAAGGATCCCGGGTTCTGGCCCTCGCTT
ACAAGCAGCTTACCATGGACTCGGAGCTTGGCGCTGGCAAGATCAACGACTTGAAGCGTGAAAAGGTTGA
ATGCCATCTCAAGTTTGCTGGGTTCCTCGTCTTGCACTGTCCCTTGAAAGAGGACGCCAAGGAGGCCGTC
CAGATGCTCAACGAAAGCAGCCACCGCGTCGTCATGATTACCGGAGACAACCCTCTAACAGCCGTTCACG
TGGCCCGCGAGGTCGAGATTGTGGATCGCGAGGTTCTGATTCTGGATGCGCCCGAGGACAACGCCGGCGG
ACAGAAGCTTGTTTGGAAGGGCGTCGATGACCAAGTCAGCATCTCGGTCGATCCATCCAAGCCTATTGAC
CCCGATATTCTCAAAACCAAGGACCTCTGCGTGACGGGATACGCTTTGGCCAAGTTCAAAGACCAGGCTG
GTTGGAAGTCGCTGCTGCGCCACACGTGGGTTTACGCTCGAGTCTCTCCAAAGCAAAAGGAGGAGATCCT
GCTCGGCCTCAAGGACATGGGCTACTACACTCTGATGGCCGGCGACGGCACCAATGACGTCGGGGCTCTC
AAGCAGGCCCACATTGGCATTGCGCTGCTCAACGGTACCAAGGAAGACTTGTCTCGCATTGCAGAACACG
CTCGCAACACGAGGATGAAGGACATGTATCAGAAGCAGTGCGACCTCATGAAGCGCTTCAACCAGCCCGC
TCCACCTGTCCCGGTCATGATTGCCCACCTCTTCCCGCCAGGCCCTAGCAACCCCAACTTCGCAAAGGCG
ATTGAACGCGAAGCAAAGAGCAAGAACATGACGTCTGAAGAGTACGCAAGGATGCAGGGTCATCCGATGG
AGACGATTGTCTCTCCGGGCGCCCAGAGCCTCGTCAACGCGAATGAGCCTCGGAATGCCCGACAGGTCGA
GGCGAGCAAGAAGGCTGCCAACTTTGCCGACAAGCTCGCTTCGGGCATGCTCGAGGCTGAGCTCGGTGAC
GACGAGCCGCCGACTCTCAAGCTGGGCGACGCCTCCGTCGCTGCGCCGTTCACGTCCAAGCTCCGAGATG
TCATTGCCATCCCCAACATTATTCGCCAGGGTCGCTGCACGCTCGTGGCTACGATTCAGATGTACAAGAT
TCTCGCCCTGAACTGCCTCATTAGTGCCTACTCCTTGTCTGTCTTGTACCTCGAGGGCATCAAGTTTGGC
GACACCCAGTACACCATCAGCGGGATGCTCATGTCGGTTTGCTTCCTGAGCATCTCTCGCGCTCGCGTGG
TCGAAGGCCTCAGCAAGGAACGTCCTCAGCCAAACATTTTCAACACATACATCATTGGTTCTATCCTCGG
GCAGTTTGCCATTCACATTGTCACCCTCATATACATTGCCCGGCTCTGCGACAAGATTGCCCCGTAGGTT
CTCTCCTCGATGCGAACCGGCTTGATGCCAGCTAACCAGCGACAGGCGCTCAACCGAAGGCATGGACCTC
GAGGCGGAGTTTGAGCCGTCTCTTCTCAACTCCGCCGTCTACCTCCTTCAGCTCATACAGCAGATCTCGA
CATTTGCCATCAACTACCAGGGCCGGCCATTCCGCGAGTCCCTCTCGGAGAACAGGGCCATGTACTACGG
CATCGTCGGCGTCTCCGGTCTTGCCTTTGTCTGCGCGCTGGAACTGGTGCCCGAGATCAACCAGGGCATG
AAGCTTGTGCCCTTTACTGAAGAGTTCAAGACGAAGATGGTAGCCTGCATGGTGCTCGACTACGCCCTTT
GCTTCGTAATTGAAAAGGGCCTCAAGATGGCCTTTAGCGACTACCGCCCGCGCGACATTGCCGACCGTCG
GCCGGAGCCGCTCGAGCGACATTGCCGACCGTCGGCCGGAGCAGCTCGAGAGAGAGGCTGCGCGCAAGGC
GGTCATTGAGCAGGCAAAGGCCGAGGAAGAGGAGGCGAAGCGACTCGAAAAGGTGGCTGCGTTTGAGCGC
CAGGTCGAGGATCGCAAGAGGAAGCTGCGGGAGTGGAGGTCTGGACAGCGGCGAGCACAGTAGAAAAGCT
GCTGTGCTTAAAAGAAGAACAGGGGGGCCAAGTCAATCCTCGTGCTCGGGCCGGATTCCCCGCCAGTGGA
CTGCTCAGGCACCCTCATCGCGTGTTGCGGGCGAGGCGAACTGCCACGCCCGGCCTTGAGATGATCTTTT
TCGGGGTGACTTTTTCAATATCTTTGGGGCACTTTCCCAATCTCAATTGCGAGTGGCTCATCCCGGGGGC
TGAGGCAGGGGATAGAAGATAGACGATGCATGTCGATCCGTCGGATGGGTGGCGGAAAAACCACGGGGTG
TTCAATAGAGGATTCCAAGCAACAATCAATGGGAAGAGCGGTGGCTTCTGTCACATATGGGCTCCCGTCG
AAAAGGCATGCTGTGAATCCTGACAAAACGAGACCTTGCAGACTTGACGTGGACTTGTTCCATGTGCTAT
AATACACCAGACCCATCAGGAGCCGAGAATGACTATTGAACAACAGGGTAGATTACGTTCCGCCTATGCC
AACTCCTCACGAAGCCGGACCAAGCCTGCCCCGGGGGCTCTCCAGTCAGTGCCGCCTCTTATTACCGTCC
TCGCTTCGGTTTAGCCCTATCCCCCGCTCAGCTGAGGAGTTGGATCTGGATTGAAGCGGCAAGAGTCGTG
CCGTTTCGGGAGCGTTGGAGTCCACTTATTTGCCGGGGTTCTGGGCGACAAAGGCAACGCCCTTGTCAAT
GTTCTTCTTGAGGTCGCTCAGGCAGGCCTGGAGGAGCTTCTCCTCGATGACGTCGAGCTTGCCAAGGGGA
AGAATTTTCTCGACGCCGTTGGGACCGAGCTCGACCTTGCTGCTGAAGAACTGGATGCCCTGGTCCTTGT
ACAGGGGGGAGTCGACAAATGTGGGCTCAACGACACCCTTCTCGCCCTGGGCGGCGCGGAGTAGAGACTC
GGCCATGCGGGCGCCAGGCATGGCCATGGNNNNNNNNNNCCATGCGGGCGCCAGCCATGGCCATGGACAG
GGTGGCGGAGCCGGCGCCATCCTTGGCCTTGACGACCTCGTCACCACCAAACTGGACGCGCTTGACGAGC
TCGGCGTTGGAGCTCAGTTCGGGGTGCTTACTCTGGCTGAAGAGAGGGACGATGGTGACGCCCGAGTGGC
CGCCGACGACGGTGATGTTCTCGTCCTTGGGGTCGGTGTCCTTGATCTCGGAGACGAAGCGGCTGGCGCG
GACAACGTCGAGGGTGGTGACGCCAAAGAGCGTCTTTGGGTTGTAGACGCCCTTGGACTTGAAGACCTCT
GCGCAGATGGGGACGGTCGAGTTGACGGGGTTTGAGATGATGAGCACCTTGGCCTTGGGGGCGGACGCGG
CGACGGCCGTTGCGAGGTCGCGGACGATGGAGGCGTTTGTGTTGAAGAGGTCGTCACGCGTCATGCCGGG
CTTGCGGGGGACACCGGCGGGGATGAGAACCACCTCGGAGCCCTTGAGGCAGTCGGCGAGGCCGCTGGGG
GTGGCATCGTAGCCCTTGACCTTGGACTTGGTGTTGATGTGGGCGACGTCGGCGGCAACGCCTGCGATTC
ACAAGTTTGTCAGCCGACGCTGCCTCCAGGCTTGGGGTGATAGCGGAGCGAGCAAGGAGAGAGGCGGCGA
CGGCTTACCGGGAGCAAGACGGATATCATATCATGCCAGTTCGGTGACTCGGGGGTTCATCTTGAGCAGC
AGAGAGAGCGGCTGGCCAATGCCGCCAGCGGCGCCGAGGACGGCAACCTTGGAGAGCTACCGGCGACCGA
ACGTCAGTCAGCAAGGCACGCCAATGGGAGCTATGGTCAATTCTCCCTGGGCGTGTTGGGTGAGAAGGGA
CCCACGTCGCGCGCAGAGGCGGAAAATGCCCGGCGCTGGATCCCGGCGGCGAACATGACCAAGGATAGGG
TATGAAGATGAGGGTATTGTAGGGAAATGAGAAGGCGGGCAGGGCAACAGCGATTGGGGCCAGGCGGGAG
GCAGACGTGAGTTGAAGTGGTGAGGACGACGATGGGGCGGAGGGGAAGAAAAAAGACGGAGCCGCCGAGC
AAGCTTGCNNNNNNNNNNNNNNNNNNNNNNNNNNNNNNNNGCCGCCGAGCAAGCTTGCTTGGCCCGATTG
GGTGTAGCTCGGCGAATCCCGTGGGTATGTATGTATGTACATACCAGGTACCGTTTCCCAAACAATTCCC
ATCCGTGTCGCCATCGTCGCTGGATTTCCAACCCTCGCGACAGCACGGCGCACCCCTCCAGGCGCCATGT
CTCTCGCGCAGCTCTCGCAGCTTCTGCCTCTGCCAGAAGAAGAGCTTCAGCAGGTCCTCGACTACGCTGC
AAGCCTGTCCAGACCTGAAGCAGCCACCCACCTCCACGACATGCTCGGCGATTCGCCCCTCGCCGTAGAC
TTCATCTCGTCGTTGAATTCCCATAGACGAGCACCGCCGGCACCCACGTCATCTTCGACGCCTGCTGACT
CGGGCTCGGCATCGGAACCTTCTGGGGCCGTTCTCAAAGCATGGCGTGCCCCGAAGAAGAAAAAGGGGCC
CGCGATACACACCCCAGAGGCCAGGAAGCTACAAGGGTATGAAGGGCCGGCGACTACGGCGTACAACAAG
AAGAAGCAGGATCTCGAGTACATACCAAAGCGAGACAGCGCGCCCAGCAGCAGCAATGCCTCTCGAGCGG
CCACGCCAGCGGCGCAGGCTCCTGCCCAACCACCGCCCAAGCAGCACGCGACGGCCGCCGGGTACCTGAT
ATCGGACGGGCTGGCCAAGGGCCAACCTGATATCGGACGGTCTGTCCAAGGGCAAGGCAAAGTCGACCCC
GCCGTCCCGGAGCTCAACGCCGAAACCATCCGGGGGTTCCAGTACCAAGGTGGCCATCCCGGGCGGCACC
CCCATGACCGGTCAGTCTACGGCACTCTCTGATCTGGACGCTGCGATCCGAATGCTGGAAATCACTACGA
ACCCTATACTGGAGGGCGGCAAGCGGCGGAAATGCAACTGCGTCGCGACAAGGCACCCGTTGCAAAGCGC
CGCGCCAAATTGCCTCTCTTGCGGCAAGGTTATCTGCATCAAGGAGGGCCTGGGCCAGTGCACATTTTGC
GGATCACCGCTCTTGAACGCCGACGAGGCACAAGCCATGTTGCGGGAGCTCAAAGACGAGCGCGGCCGAG
AGCGCATGGCGGCCAATGCCTCGGTCCACCGCAAGGCAGACGTGTCCAGGACGCCCGCGCCCTTTACGCC
GCCTCGCAAGGCAGACGCCGGCGACGGGGGTGCACCTCTCGCCGAGGCGGCGGCCAAGGCTCGCGAGCAT
CGCGACAAGCTCCTCGACTATCAAGCGCAAAACGCCCGACGGACCACGCATCGCGACCCTCGACTATCAA
GCGCAAAACGCCCGACGGACCACGGTGCGGGACGAGGCGGCCGACTTTGATGTGAGCGGGGCTATGAGGG
GCCTGGGCAACATGTGGGCCAGCCCGGAAGACAGGGCGAGGGAGCTGAAGCGGCAGCAGAAGCTCATGCG
GGAGATGGAATGGAACGCACAGCCCGACTACGAGAAGCGAAGACAAGTGATTAGCATCGACCTCGTGGGC
GGCAAGGTTGTGCGCAAGATGGCCGCCGTGACACGACCGGTGAGTTCTGACGACGAGCCCGAGCCCGAGC
CCAGAGCCCTGGGAGAGAGAAGCGGGAATGCAAACAGCGCTGGGGGGGCCTTTAGTCGCAATCCCTTGCT
GGGAGCTCTGATGAGGCCGGTGTTGGAGCCCAGGGGGGAGGGCAGCGACATGCTCGAACCCAGGGAGCCA
AGGGAACGGAAAAAGGGATGGAGGAGGGTGCAGGATGATCTTGAGGACAACGAGGCAGTCATACTCGACG
GCGGGGCGTACGGCCATAGGGCGGCAAGAGACGAGCCATGGTGCGGGTGAAGACGGGGGAAGATGGACGA
CGATGGTGGAGACGATACGGAGTACTTGGCGTGCCAGGGTGTGGTGCCAGCCACGTGACTTCGTGTCGCG
GGTGGCGTGCGCGACGAGCTCCACCGGTGACCTGTCTGTATGTACGTACCTTTCGGTTTGCACGCGGCAC
TCATTGCGGCGCGGCACTCATTGCGGTCACAGGGCGCCTTTCATGGCTGCGTGCGACCCACAAGCGCGCA
AGGATAAAGTCACTCTAGACTGGTAACTTTTGCCTTGTCTCGGTTTTCGTTGAGGATTTCAACTCGTCCA
GGCAACGAGGTTGCGCGTCACTCGCGCCTTTGCCTCGGCCGTAATTTTCTTGGGGTGAAGAGGGAGAGGG
GTGGAAGTTGGTCTGCACGGAGTACGAAAAAACCTGCCTGTTGACGGCCAGCCTGGCTGGCGCACGGCGA
ATGCGATGCAACCTGAGGCAGGAGACTGACTTTTCCCCCTCCCCGGCCGCGCGTGCGCAGGCCACAGTCG
TAGGCTTTGCAAGATTGTCCCATCAGCCAAAGCATGCACAGTCGTTTGCAAGATTGTCCCATCAGCCAAA
GCATGCCTTGTGACAGGCGGCAGCAATCCCGTCTCTCATCACCCACAGGCACAGTCTGGTGCGTATCTTT
CACCCGAATGCTCGCACTGACTGAACTTCTTACGTACCTAGGTATCTACGAAGTAGTTACGAATACAGGG
CGTCGCAAACGCGCGCTGCATCCCCTGTTGGCGCCCGTAGCGCAGCGCCCCAAAACTCTAGTGTACTGCG
CGACCGACCGCACTCTGCTAACAGTCTGGGTACCGCGTCGCGCTACTCGACCCGACTCGAGACCTTGTTC
CCTAGCCATTGGATACTTTCGCCTGCAAAGCGCCTCTCGCCCGCATCCGTCGCGACCGGACCGCGTAACC
CCGTCGTCGACCTTCCTTCAGGCTGCCACTTTTGCTCTCTGACTCTCCCATGCAGCCCGCGTCTGCGTCT
CGCCTCTCCATTTGCGAGCGCCCTTCCCTGCGCCATCGCCCGTCGCCATCCGCCACCCCAGTCGATCCCG
CCCCTTGACCCAAGCATTCTTTCCTTGCCGTCCGCACCGTCACCCCCGAGCGGGCTCACCACCACCACCA
CCGACACCGACAGCAACTGGCGCCAGCACGCCATGAGTCCCGACTGGCGAGCCGAGAACTCGTCGCACCA
CCCGCACGCCGTCTCGTCGACTTTGTCGTCGTTTGAAGCAGACACGCGCGGCGGTGAAATACCTAGGGCA
CTCGCCGAGGACGATAGCTGGACACGCGGGGGGGACCCTGCTGATCCCACGTCGTGCCCCGCCTCGGTCG
CGCNNNNNNNNNNNNNNNNNNNNNNNNNNNNNNNNNNNNNNNNNNNNNNNNNNNNNNNNNNNNNNNNNNN
NNNNNNNNNNNNNNNNNNNNNNNNNNNNNNNNNNNNNNNNNNNNNNNNNNNNNNNNNNNNNNNNNNNNNN
NNNNNNNNNNNNNNNNNNNNNNNNNNNNNNNNNNNNNNNNNNNNNNNNNCCCGGCTTCGTCCGCTCCGTC
ACCAACTCCCAGGAATCCGCCGCGACAACTTCGACGGACCAGATTGTCACCCCTCCCCCCAGCGACACCA
GCGCGGGTCTCGACGGCTCCGTGCTGGCAGAGGGCGGCGGGGGAGACGNNNNNNNNNNNNNNNNNNNNNN
NNNNNNNNNNNNNNNNNNNNNNNNNNNNNNNNNNNNNNNNNNNNNNNNNNNNNNNNNNNNNNNNNNNNNN
NNNNNNNNNNNNNNNNNNNNNNNNNNNNNNNNNNNNNNNNNNNNNNNNNNNNNNNNNNNNNNNNNNNNNN
NNNNNNNNNNNNNNNNNNNNNNNNNNNNNNNNNNNNNNNNNNNNNNNNNNNNNNNNNTAAGCCGGCTCTG
GCGGCTCGAAGAAGCGCATGGCCGACGGGGTAGTCAAGATGCGCGACGACATTACGAATCCTGTAAAAGG
ACACTCGAGGAACACGAGCGCCATCAGTATGGCCTCGACCACTGGCAGCAACATGGGCCAAGTACGGCCC
TGCCCGCCACTCTGCTCGTCGTCGTTCACGCTAACATGGTCTTGTCAGTTGTCTGCCGAACTCAAGACGC
TCCTCTCCTATGCCATGGTCAAGGTTAGCCACGGCTGGCAGTCGCGGTCTCTGGACGAGGTAGAGTCGCT
GGCCTCTCAGGCGGTTTCGCCCACCTCGAGCGCCTACACCGTCCATCGCACGCTCGAGGCCTCGGCCAGT
CCGCGGCAGCCCCCGACGGGCNNNNNNNNNNNNNNNNNNNNNNNNNNNNNNNNNNNNNNNNNNNNNNNNN
NNNNNNNNNNNNNNNNNNGGGCCCCGGCCAGCCCGCGGCAGCCCGCGACGGCGGCTCACGTTCACTTCTC
GCAGGATTCCACGAGAGGCCGGCGCGAGTCCGACTCGCCGCCTTCCCTGCTATCCCCCGATAAGCCGGCT
CTGGCCGCCGCAGCCCCGATCCAGCCCTCCGCCACTCCGCTCCGACCCAGTCCCAACGCTCGCCGCAACT
CGAATCCTCGATACACACCTACCATGCTTTCACGCGCACCTTCGGCCTCTCCGCACACGCCCGGCCCGTC
GTCGCAACCAGCCACCCGGCAACCATCCATTTCACGGGCCGAGCAGGACGTGGCCGAGAGCCTGCTATTC
ATGAGCAGCCCAGGGAACTCGACGAACCTCAAGCACACCTTTTCACCCTCCATCTCCCCGGGCGCACAAA
AGCCGTTGCCGCCCCGAAACACCGGCGGGAGGCATGCACTGCCCAGCGGCCCTCGGAAAGCCCTTCCGTC
GCAGCGGCCGGCAGTTTCCGGTAAGAAGGCCGGAGGCATGGCCCCACCTCCGGCCTCACCCATGGACTTG
GCTTCGCCGCAATCGACTCATCTCTCGCCTACCAGAGGAGCTCCCAAGAAGCGGGCCAACGGTGCGAGTT
CGCATGTGAGGGCGTCTCTATCATTACCAAGTGGCCTGGGCATGGTCCAGGGCAAGGCGAGAAAGAGTCT
GCGAGACGAGGACATTGAGCGAATGCTGGACCGCGCGGGCGCCGAGTCACTCGATAGCTCCGACGGTGAG
GAGATTCAACTACCTCCAGGGCGGAGAGGCGCGGCCGGTGTCATGGAGACGTAGCCAAGCCTACGCCTCT
TGCTGGCCGTCTCAGCCTCAGTGCATACCGTACGCGGCCGCCCCCTGTTCATTCCAATATCGAAGCTCGA
CCCGATGTGATGAAATTAACGACACTTTTACATGGAAACTCTGTTTGCAATCATCTGCTGCTCTTTTTCT
ATTTTCACTAAGAGGGGGAATGGGCTCATCGCTTAACCATGCCATTAACCTGGAGCTTCACTCTGGGGGG
ACGTTTTGAACGGAGCTGAGATTGTCCGTGGTGCTTACTTTTTGTTCCTTTCTACCCGAACAGACGCATG
CTACAGGCGCAGATGATTTACAGACTGGTGACGACGGGGCTTCTCGACCTTTTCATTTTTTGTTCGCGTC
TGAGTATGTGGTCCAAGAAGCGTGGGTAGTTGGACGTGCAACCATATGGCTGCGTGTTGTCTGTTTTCAT
TACATGGAGCAGCGATGCCTGAAGATGGGCCCCGTGTTTTCGTGGCAATTGCAGATGACGCGAGCTTGTC
TGGTCCACGGTGTGATTGTGACGATGCACTTGTTGCAAGACAGCGTTGAGGTCTTGAGGTGTTTGCCGTT
CAGGGGCGCGGAACCTATCCCCTGGGTTTTCAGCTGGGCCCTTGCCTTCTGGCGTGTTCTGATTTCGCTT
GGCTAGTTTGCCGTTCAGGGGCGCGGAACCTATCCCCTGGGTTTTCAGCTGGGCCCTTGCCTTCTGGCGT
GTTCTGATTTCGCTTGGCTATACCCCCTACCGCCCCATATCCGCCAGACGCCCCTTTCGGGATGGCCTGA
CGTACTCGCCGATGCACCGGGCAATGCTGCTTGGCTGTCGCTTCACGGTGCTGCTCGGGGGGGGACGGGA
GCGGGGCCGGCCGGAACAGGGCGACGAGCCTCGCCGAGGCTTGACTTGACGGGCCTCATTTTCGTGTGTG
CGACGGCTGAGGCTCGAGGACGTGGTCGAGCAGCAGGCGCTGTCCTGGTGGCAGCGGGGTGCGGCTGGGG
AGAAGTTGTCGGGCCCGTGTCCGGGGCCGGCGTGGAGGTGGGGCCGGGACGCGGCGCGGCGGGTCCGGTT
GTCAGGCTCGGCCAGGAGGACTTCGCAGTCTGTCGGCGCAAGTGTGCTGTGACGAATGGCACCAAGACCG
CCAACAGCGCCGTCTTTCCACTCATCCACAACCTCGGTCCCCTCCCCGTCTTCTCTCGAGTCCTCCGTCT
CATCGCCCCCCTNNNNNNNNNNNNNNNNNNNNNNNNNNNNNNNNNNNNNNNNNNNNNNNNNNNNNNNNNN
NNNNNNNNNNNNNNNNNNNNNNNNNNNNNNNNNNNNNNNNNNNNNNNNNNNNNNNNNNNNNNNNNNNNNN
NNNNNNNNNNNNNNNNNNNNNNNNNNNNNNNNNNNNNNNNNNNNNNNNNNNNNNNNNNNNNNNNNNNNNN
NNNNNNNNNNNNNNNNNNNNNNNNNNNNNNNNNNNNNNNNNNNNNNNNNNNNNNNNNNNNNNNNNNNNNN
NNNNNNNNNNNNNNNNNNNNNNNNNNNNNNNNNNNNNNNNNNNNNNNNNNNNNNNNNNNNNNNNNNNNNN
NNNNNNNNNNNNNNNNNNNNNNNNNNNNNNNNNNNNNNNNNNNNNNNNNNNNNNNNNNNNNNNNNNNNNN
NNNNNNNNNNNNNNNNNNNNNNNNNNNNNNNNNNNNNNNNNNNNNNNNNNNNNNNNNNNNNNNNNNNNNN
NNNNNNNNNNNNNNNNNNNNNNNNNNNNNNNNNNNNNNNNNNNNNNNNNNNNNNNNNNNNNNNNNNNNNN
NNNNNNNNNNNNNNNNNNNNNNNNNNNNNNNNNNNNNNNNNNNNNNNNNNNNNNNNNNNNNNNNNNNNNN
NNNNNNNNNNNNNNNNNNNNNNNNNNNNNNNNNNNNNNNNNNNNNNNNNNNNNNNNNNNNNNNNNNNNNN
NNNNNNNNNNNNNNNNNNNNNNNNNNNNNNNNNNNNNNNNNNNNNNNNNNNNNNNNNNNNNNNNNNNNNN
NNNNNNNNNNNNNNNNNNNNNNNNNNNNNNNNNNNNNNNNNNNNNNNNNNNNNNNNNNNNNNNNNNNNNN
NNNNNNNNNNNNNNNNNNNNNNNNNNNNNNNNNNNNNNNNNNNNNNNNNNNNNNNNNNNNNNNNNNNNNN
NNNNNNNNNNNNNNNNNNNNNNNNNNNNNNNNNNNNNNNNNNNNNNNNNNNNNNNNNNNNNNNNNNNNNN
NNNNNNNNNNNNNNNNNNNNNNNNNNNNNNNNNNNNNNNNNNNNNNNNNNNNNNNNNNNNNNNNNNNNNN
NNNNNNNNNNNNNNNNNNNNNNNNNNNNNNNNNNNNNNNNNNNNNNNNNNNNNNNNNNNNNNNNNNNNNN
NNNNNNNNNNNNNNNNNNNNNNNNNNNNNNNNNNNNNNNNNNNNNNNNNNNNNNNNNNNNNNNNNNNNNN
NNNNNNNNNNNNNNNNNNNNNNNNNNNNNNNNNNNNNNNNNNNNNNNNNNNNNNNNNNNNNNNNNNNNNN
NNNNNNNNNNNNNNNNNNNNNNNNNNNNNNNNNNNNNNNNNNNNNNNNNNNNNNNNNNNNNNNNNNNNNN
NNNNNNCTGGTTGAGGGCCGTCAACGACGTTCTTTTTATTCTATGAGCCATAGTATCGGGGGGGCAGGAC
GCCACTGCACTTCCTGATTTCTGGCCGGTTTTCGTGACCGCTATTTCCCACTTCAGATTGCTTCTTCTTC
TGTGGTCAACTGTCCCCAGTGTGCCGTAAAGAAAGTATACTTGGGGCCCAAGACGCCCACTGCTCGTCTC
GGCCCCAATTGAGATGCCCAGAGATGATTGCCGCGTGATACGAATGGTAGATTCGGCCCAAGACGCTAAG
AAAACCCCCAAAGAACCGAAAGCCATCTGCTCTTCTGAATCTAAAGTGCTCAATGGAGCAAAGCGCGAAA
GGTAAGGGGTTCAAAGGGAAAGACACCACCCAAGAGACCATTGGTCTGTCGACACTCATTCAAACGGCCA
TGTCGCCACGGCTCAAGCTTTCACAGACACGACGGGAGCCGACTGCTGCGACGAGCCAGTGTCGGGAAGA
CGCAGCTCGGCTAGCGCCGCGAATCCGCCGCGGACGCTCTCCGAGTCGACTCCCTTGGCGCGCAGGACGC
TGTTGGACACCCTGGCGCTGTCGCCGTCGTAACACATGGTCAGGATCCGCCTGCCCCGGAGTATGGCCAT
GAGAGCCTCTGCACTGGGGTTCCGCGCTCCGTCCTTGTCTTTGACGGTAAAGAGCTTTTCCAATTCAAGC
CACAGCTCTTCGAGCATCGTGCAGTCGCCCACAGGGTCTGCAAACGGGCTGCCGCGCGATGCCCCATTCT
TCAATGCTTCCAGGGGAATGTTGACCGAGTTGGGCAGGTGGAAAGCGTCAAAGTCGGCTGCTCTGCGGAA
ATCAAGGATCTGGGTGTTTGGCTTTGCAACCAGCACCTTGTCCAACTCGTCGACGCAGTTGCCCGCCAGA
CAGAGCGCCGAATCGCGGCTGCTTGTGGGATAAAGTGTGAAAAAGGTTGAGAGGGCTTCCGCGGCCTCTC
GCTCCCATGCATCATCGTAGCGATATAAATCGACATTTCGGAGTCTCTGCGCGAATGGTCAGTAAACCAT
CTGATGGCCAGCACTGACAGGACTCGTATCGAGCACAACATACCTCGTTCCGAACTGGCCGGAACTTCTC
AGGGCCCAGCTTGTCGAAATATCCGAACTGGCCTCAGGGCCCAGCTTGTCGAAATACTCATTCAGATACT
GGAATGGGAGATCGCAGCACATAAAGACGCACTTCACCTCCCCATCGGGGCCTGCTAGCTGCGACAGAGT
ACCGTCCTGCTTTTTCTTCTCGATGCGCTGCAGGAGGCCCTGAAGCGTGAACCCAGAGGACGGCCCGCAC
ACGATGCCCTGGCGGGTCGAAATACTCATTCAGATACTGGAATGGGAGATCGCAGCACATAAAGACGCAC
TTCACCTCCCCATCGGGGCCTGCTAGCTGCGACAGAGTACCGTCCTGCTTTTTCTTCTCGATGCGCTGCA
GGAGGCCCTGAAGCGTGAACCCAGAGGACGGCCCGCACACGATGCCCTGGCGGGTGGCGACAGAGACCTT
TGAGCCCACTTCCTCGACGACATCGAGGGCGCACTTGTACGGGAACTTGACCTCATGACCTCATCAGGAC
GACATCGAGGGCGCACTTGTACGGGAACTTGACCTCATCCATGAGGGAGAATTCCCGGGGCCCAGGAACC
TTGTCTCCCGCGTCGGTGCACACGCTTTGAAGCCGCGATTAGTGAAGCCGGCGACTCGCCCGTGGTTCCA
CTTACGCGATCCGGTAGACGGATGGCTTCGCTTTCTTAAAGTACATGCCAAGCCCGGTCATTGTTCCTTT
ACGCCTGTTAAGACTAGAGCGGTGATGAGAGGGCCGTGCTGCGGGACGTCTCACCAGCGGTTCCCATGGA
GGCGGCAATGACATTGATATCGGGAAGTTGCTGGTAAATCTGGGGAGCCGTCCAGCGTTCATGGGCCCTC
CAGTTCTGTCGAGGCGTCAGCATCCTAGGCCAGCGCATCTCGGGCTCAACGCACGTTGTCATTCTGGTAT
TGATTTGGACTGCAGATGGACTCGGATTCCATGGCCTTTTGCGAGGCAGCGCGTATGCCGCCCCTTTCGT
CGACGGGGGTTGGCTGAGCCGGACCACCAAACAAAGTGCTGCAAGACTTTAGTTGCAGGCTCGACAGCGG
CTTCAGGTGTCTCACACATCAAGTCCGAAAAATTGCATGAGGCGGACTTTGGTCTCACTCGTCTTGTTGC
TCAAGTACGCCTGGACATGGTCGATGCCGTGGAAAGCCCTGGCCACCATGGCCATTGATATCACGGTCGA
GCCCGAGCTGCTTTCCACAATCGTCTTGGTCTTGCCCGGCACGACACTCTTTTCCAGCAAGTTCATGGCT
GTTGGGCATTGCGTGGTTGAGCAGAGAGCCGACTAACAGAGGCGGCCGGAGGACAGACCTGGCATGACCT
TTACGTTTGTGGCCGGGTGCATCGACATCATTTTGGCGTAGATGCGGACGCCATTGGCGCGGTGTGGATT
GAGGCAATCGGGAATCTCGACCAACGGCAAGGGAGGCTGGCATTCGGGGTCGAAAAAGTCCCTCACCGAC
TGAGGTCCAGAGTAGACATTGAGTTTGTTTCGTCCCGTCATGATGCGAAACCACGGCAAGGGCAAGACTT
GGAGACTTGGGGGAGTTGGCGGTCGGCGTCGAGAGGGCAAGCTCGAGGCCACATGCGGCGGGTTCGGGGG
TGGACGAGACGAGGCACAGGTGGAAGAGTTTGATTCATGATTCGCAGGACCGACGCAGGACCGACGCAAG
TCGGATTTCTAGCTCAACTGACTTCCCCACATGGCCGCGACTTGCCAGACGATCCGGGCTCGACAGGGCG
GGCTCGATGACGAAGACGTCCGAGTGTCGGGGCTAGATGCCTACCCAGGGGTTTTGGGACAAGGGTTCGA
GGCCTAGCGGTGGAATGATTGGGCAGCGAGCGGGAAAGGCAAACCTTGGGACGAGGAACCTTTATGGCGG
CAGTTTCGAGGGAAAAAAACTCCTCTCGCGTCGGGCCATCGGCAAGGCACGGGAGGTCCACGCTGGTCAT
AGGGCGACGGCGGCCGGGGCTGAACCTGCGGCTGGACGGTGGGAGAGGCGAGTAAAAAACCAGCAGATGC
CATGTTCGCGGCCTGTGGTTGGTGCGGCGGACGAGAGTTGAGTTGAGGTGAGGGACAAGGGTCGAGACGG
CGGGCGGAAGAGGGATTTTCCGGACAAATCCGTCATGGATAAGTGCATGGACACACGCATATGCACATAT
GTTTGCACAACCTGAGGCCATTTTGAGTTTGGAGTTCTGGAGTGCGTCTCCCGGTGATGCCAACCAGAAC
GACGCCTGCAGTAGGTCGTCGCTTCCACCGCAAGTGCTGATGCCGCTGACGAGCGCCCAGATCAATGGCC
GTCGTCGGGCAGGCGACACCGTCTCGGCACGACCGGTCCATGATGCATCGCACCGACGGGTGGAAGCTGA
ACAAGCAAGCATGAGTCTGTCGGTGCTGAACCGGATAACACATCTCGGTTGCCGTGGCCGTCACGTCAAT
CGACGGTTACCCCCCGTATCTCCATGGGGCCTCGCGATGGGTCGCGTCAGACGGGGCGCGTCAGACCGCG
TCATGTTGCACGGAATCAATTCACCATGGACGAGCCCCTGCGCGCTGGCACAATGCCATTGGGCGACCCG
TCCCCGTTTGCTCTCCCATACGGTCTCCCAGCGTCCGTCCATAATCTCCGAGATGGCATCCATTGCTCCG
CTCCACAGACCATGTACGACGGCGGACCGGGGAAGCTGGGGTGAGCCGCCTGATGAAACCGTCTCTTGGC
TCGCGAGGGCGACGCGAGGAATCAATCAGTTGCGCTTGGATGCGTAGAGGCGCGTCTGGAATTCCGGCCC
TCGGCTCAACAGCACGAGACAGGGCAGGAGATGGTGATTAGAGATGGCTGGCTGTCTCCAATCTCCCTGC
CGACAAGTCCCTGCGGGAGGCCACTCCGTCACTGCAGGCTTGCTTCTTTGCTGGTAGTACCTGCTCCGTA
CATACCTTCATCACCTTCATTAGCCATGCCGGCCAATGGCCGCCAGCCACAATGTCTTATCACGATGCGC
TGTACCGTGAGTCTCCCCTAGGAAGGCTCGCCGCTTCTTGGCCGTCGGCAGCTCCTCCTCGGCAACAATC
ATCGGCAACCTCTGCTTCGCACCTACCCCTCCATATGGCCAAGGCCGCCGTGGGCGCATCTATGCTTTGG
GAAGTTGCATTATCAGCAACCGACCCGACGTCGACGTCTCCGGTTTGCTGCAGCCAAGGACAAGGGGAAG
CGAGAAGGAGATCGGCACCGGCGGCGCTCCATCGGCCTCGCTGGCCCGGCACCTCATGCCAGTCAGCCGA
CGCTTGGGATGCGATAGTAAAGGGAACGAGCCGCGTGGGTCGAAGACGATGAATGTCTCATTGGTAAATT
AGCGCCCGTCGCCCAAGCCATAAGACCACCTGCAGCCTCGCAGTCTGGGCGTGTTTTGCTCAGCCATATC
ACTCACTATATCACGAGCTCTGGGCGCAGGCACCCACCACCCACTCCACCCACCTCACCTTCCCCCTTTT
TGGCCTCCTCGAGCCCGTCCGTGTATATAAGCCGGTCGCCCCCTCCAACCATCCTGTCGCCACCCGTGCC
CCGACTCTCATCTCTTACCATGGCCTTGGCACTCCTCCTGGGCGCGTGGGCCTTTGCTGGCCTCGGTGCC
GGTTCTACCTGTGTCGAAACGGCCCACGAAATCCCCGAGGGATGGCAGAAGCTCAGGGAGGCGCCCGACG
CTCGTCAACACATGCGCATGTCCTTTGCCCTCCGCCAGCCCGACCCCGAAAGGCTGTACGCGTCCCTCAA
CCACAACACCCGTCTGTCGGCCCATGAGATCCGCGCGCTGCGAACGCCGGCCGAGGGCCATGTCGACGGT
GTCCTCCGGTGGTTGGCCAGCAGTGGCATCTCCGACGCAAAGTCGGAAAAGGACTGGGTCCATGTGCGCA
CCACCGTGGGCGAGGCCGAGAAGCTTCTCAACATGAAGATGCACCGCTACTCGTTCGAGGGCCAGCCTCC
CATTCTGCGCACGACGGAATACTTCATCCCCGACACCCTGTCCGAGTCGATCCGCTTCGCCCACCCCATT
GCCAACTTCATGACGCCGACCCACGATGTTGCTTCGTCCCGGGTGCTGCCTGCCGACGAGTCCATCCGCC
GGCGCTCGTTGCCTCCTTGCGACCTAATCGTGACCCCCGGCTGCATCACCAAGCAGTACAGCCTCTACTA
CAGAGCACCCAAGGGCAAGTCGCCCTCGCGCTTCGCCGTCGCCGGTTTCCTCGATCAGTTCGCCAACTAT
GCCGACACGGATGAATTTCTCAGGCGTACGAGCCCGAAGCTCGCGGACAAGGGCTACAACTTCTCCGTGG
CACTCATCAATGGCGGACAGAACCCGCAGGACCGGGCCAAGGCCGGCCCAGAGGCGAACCTGGACATCGA
GTACGCCCTGGCCATGGGATATCCCACCTCATCAATGAACCCGCAGGACCGGGCCAAGGCCGGCCCAGAG
GCGAACCTGGACATCGAGTACGCCCTGACGCCCTGGTATCCCACCGACGTCACCTACTACTCAACGGGGG
GGCGAGGCGTCAAGCTTGACGATTCGGGCCACGCCATTCCCGAAGAGATGTCCGACAACGAGCCCTACCT
AGAAATGGTCGAGTACATGCTCGACATGCCCGACGACGAGCTCCCCCACGTCCTGACCATGTCCTACGCC
GATGACGAGTTCTCCGTCCCCCGACCCTACGCCGAGCGTGTCTGCGACCTCTTCGGCATGCTGGCCGCCC
GCGGCATGTCCGTCCTCGTGGCCTCGGGCGACGGCGGCGCTCGGGGCGGTCGCAATGCTTCGTGCCGAAG
CAACGACGGAACCCACCGGGAGACGACCGTTGCCACGTTCCCCGGAACCTGCCCGTGGGTAACGGCCGTC
GGAGCCACGACCAACACCGACGACCCCCCCCAGGGCGCCCTTTTCAGCACCGGCGGCTTCTCGCAGTGGT
TCAAGCGGGAGCGGTGGCAGGACGAGGCCGTCGACGGCTACGTCAAGGAGCTCAAGGGCCACCTGGACGG
CTTCTACAACCCCAAGATGCGCGCCATCCCCGACATCTCGGCCGTCGGCACCCAGTTCCTGACCGTCGTC
TCCGGCAGGGACGTGATCCTCGACGGCACCAGCGCCAGCGCGCCCGTCTTTGCCGCCATGATTGCGCTGG
TCAACGACGCGCGCCTGCGCCAGGGCAAGCCCTCGCTGGGCTGGTTGAACAAGAGGCTGTACTCGCCAGA
GGTCCGTAGGGTCCTCTACGACATCCAGGGCGGCGTCAGCAAGCCCTGCCCGTTCTCGGGAGGCAAATCG
GCCGGATGGCCTGCCACGAGGGGATGGGATGCCATCACGGGCCTGGGCACGCCGGGCAAGTTTGACGACT
TTCTGCGTGTCCTGATGGAAGATTATTGATGACAGCGGAGGGATGGAGGAGGATTGCGCCATCGTAAAAG
ATACCAAAGCAAACAAGCCCTAAGAAAAATAGGCCCTAAGAAAAACAAGCCCTAAGAGAAACAAGCCCTG
GATTGGGAAGTCATGCATGGCGGCGTGCATATTGTCCTGGGCTGGCACACCAATGATAAAAGCATTAATG
ACTGTCCGCATCGGCGCAAGAGAGCGTCGTCATCAATCGCTCGTGACCTCGCCGTACTTGTATTCGTTGA
ATGAGTCTTGGTTTTCGAATAGGCCCTAAGAAAAACAAGCCCTAAGAGAAACAAGCCCTGGATTGGGAAG
TCATGCATGGCGGCGTGCATATTGTCCTGGGCTGGCACACCAATGATAAAAGCATTAATGACTGTCCGCA
TCGGCGCAAGAGAGCGTCGTCATCAATCGCTCGTGACCTCGCCGTACTTGTATTCGTTGAATGAGTCTTG
GTTTTCGGGTTTTCGATTGCGACCAAGTCCCATCCCATCTTGGCCCGTTCCCAGCAGCAGAGAAGCCTTG
AGGCCGTGGCCATCGTTTCTGTCCTGCAACGCGAGCCGCCGTCGGTGGAGGGGTGGTCTGTCAGCCGCTT
GAAAGCCCAACAGTCTCCTGCGCGAGGGTATCACGAGCTCACTAAAGGCGATGACTACTACACGCTGATA
GGGATGTGGACTCAGCTTTTGAAACCTCCAATGCAAACACTACACTTCGACAAGTCTCTTCTGTAAAATT
CGGAATGCTTCCTTCCTTCTCTTCAACACTCCCAGGCACCCCACCGCCTCCAATCCATTGCGATGCGGCC
CATGCTCGTAGCCTCTAAAGACGGGCCTCGTGGTGTAGTCTTGGGTTGTGAGCTGTTTTCTCATTACATC
GATGGTGCGATGTTCGAGCTTAGCCCCCTATTTTACAAAGTATATCGTTATTGCAATTTTCGCGGCTTGC
GTCATAAAGTTGTGCCTCTTATTGGTCGTCTGGTGCCGAGCGGGAGTATATATGTAGCTCATGGTAGAAG
CCATCGCCGAATACGACGCGGAGCTGCTCGAACATGGCGAGTCTGGCGAAGGGGTCGGCCTCGTCAGCTG
GCATCCTGAGCCAGGGATGTCTTGGCGTCGTTCCATTCCTTGACGGTGCCGTGTTCACTAGGAATATCGG
GCACGAGACGGCGCGCGGCGAGGCAGTACATGTTCACCGTGACCGCGCGTTCGTGGCCGAGCATCCTGAG
CCCTTGGCGTCGTTCCATTCCTTGACGGTGCCGTGTTCACTAGGAATATCGGGCACGAGACGACGAGACG
GCAGGCAGTACATGTTCACCGTGACCGCGCGTTCGTGGCCGAGCTCGTTCGACACTAATCCACGACTTCT
CAAGGGCAGGCTTCCACCAGACTTTATCGTGATTTTATCGTGATGCTGCGACGAGATATCGATTGGCTTG
CCGGCAGTGCCATCGAGCTTCGGGGTCATCTTGGATCATTTACAGAAGTCGGCGGCCGCATCGCAAACGA
TCTTTGGCGATCCCGAGGGGGTCCGCAGGTACGGCTCTAGATCCACCACTGAATTCGCGCCCGAGTCAAA
TGCAGGAATCTTAGCCAATAAGGACGCCGCGCTATAGAGGGTACATACAATTCCACGATGATAAAGTCCC
AATAAAAGTCCCGCTTGTTGCCGCGCCTAACGGCTTGCGTTGACTTGGTGATCTTGGCCGCGCTGCTTTG
AAGCCTTAGCAGGGTGATGTGAGCTGACGTGGTTGTGGTGTGTAATAGGCCTTTAGTAGAGTCAATTGGT
TACTCAGACAGTGATTCAGGCGAATTGAGAGGGTGCTTTCGAAGCCGGAATAGCTTCTTGCGAAGATCTT
GTTGCACGTGCTGCGGGTCCCGTGACCTAGTCTTGCACCCAAAATAGGAGGCACTTAACTCGGAGTACGA
GTACCTAGGTACCAAGCGGCTGGCTAGCGGCTGGCAGGGAACCGCGACATCAACAATCTCGCGTCAGCCT
CCTTCTTGCCAACGACGTTTAACTCTCTACATGCCCGAAAGGACCAATTGCCGCGGCGCTTCGTCCCTGC
CGGCGAATCCACACTCACGCGCGTCATCTTCGAGCTCACTCTGTCTCTTTCCCGTCAAAGGCGAGCCAAT
CCCGTCGAGAGTGGCAATTGTACCTCGAGCGCAGCGGTGACGGCCAAGTGACTCTGGTGGACCGCGGGTA
CCTCGAGTGACGGCCAAGTGACTCTGGTGGACCGCGGCCACCTCGCTACCCGCTCGCAATCTCTACGTCT
CTACGGGCCGAGGATCCCTCACGGCGCCCACGATGCTGGTGCGCTGTTCTGCTTGCTGCCACCTGTGCAG
TCTTTGAGCGCTTTGCTGCGCCCACGACCTCAACGGTCGAGAGAGCGGGGTCGGTAGCGACACGAGCACC
ACCTACTTACGAGAGCCGCGTCAAGGCAGCGACAACCCCACAATGCCCACGCAGCACGTCGAGCCGCAGT
CTGCTCAGCACCTCGACCATGTTTCCAACTCCCTACTCAGGGCACGCAGAGTGGTAGTGATTACTGGTGC
CGGTATAAGCACCAACTCGGGCATCCCCGTATGGGCACACCTGGAGCGGTACGACATGGTCAAGCTAACA
CGGACAGGATTTCCGGTCCGAAAATGGGCTCTACTCGCTGGTCCAGGCTCAGTTTGATGCCGCGGCTCGG
CTGGAGCGTCGGGTCGAAGCAGCTGCCAGTGCAGGAGACTGTCATGGTCGCGACGACTACCGTGCTACGA
AGCGACGCAAGATCTGCCGCCAAGACTCCACGACATGTCCCGACGACGGGCCTGCGCGGGCCAAGCAAGA
ATCTCCCGCCTCTCTGGACCCCGAGCATTCGCCATCGATTCGTCACAAGACGCCCGAGGAGGGAGAGGCC
GTCGCGTCTCAGCCAGAGGATTTTGCCGGCAAGGATGGCCAGCTCTTTAGTACTCCACAGTCAAAGCTCG
CCGTCAACGGCCGACGAGGATTTTGCCGGCAAGGCTGGCCAGCTCTTCAGTACTCCACAGTCCAGTCACG
CCGTCATGTCAACGGCCGACATTACAACGTCGCCATTGTCGTCACCGCCGGCCGACGACTTGATTGTCCC
CCCGTCCCATTTGCGGACACCCACTCATAAGCGGCTAATCGATGCTTCACTGCCTCTAAGCTCATCGCCG
TTATCGTCACCTCCGCCCATGCTCTTCGATTCCTTCATGTCAAGCTCTCCTTTTGCAGCGGTCTCGAGCC
GACCAAGTAGTACCTCTATATCCGAGATGGATGGATATTTGTCCACTTCGAACCTCGTCACTTCCTGGCA
AACGTCCAATTCGAGTAAAAGTACGCTTCCAAACATGAAGGGCAGGGACCTCTTTGATGCCACCATATGG
TCGGACCCTATCAGGACGTCGGTGTTTTACACGTTTGCAACGTCTTTGCGGCAGAAGATCAAGACTGCCG
AGCCATCGAGCTCCCATCGATTCATCAGCCACCTGAGAGATCGTGGGAAGCTTGTTCGCTGTTACACGCA
AAACATTGACCAGATTGAGGAAAAGGTCGGACTTTCCACTCGCCTGCACGACGGCCCTGGCAGTCGGGGA
CGTTTTTCCCGTCGTACCACTGCAACGGCAAATCAGCTCAACAAAATGGTCGACGAAGCCGCTGCCGACG
AGCCGGCCAAGTCTGAGAAGCAGAACCATTCTGACGATGCATCCGGATGCGATGCGAGCCAGCCATGGGA
ATCCTCAGACAGGAGTGGTGTGTCTGGTCCCGGAGGGGAAAGCACCAACGCTGACCAGCAAAAGCCTCCA
ACTCGGCCTCAGAAACGGGACCCACCGCACTCCGGGGTCGAGTGTGTCTTTCTTCACGGCTCTCTCGAGC
TCTTGAGATGCTTCCTCTGCGCAAAGGTCTGCTCATGGGACGACGACGAGCGCGAGGCGGAGACGCTGAC
GGGTCAACAACCGGAATGCCCACACTGCGTAGGTGCAACAGCGGCTCGCGAGGAAATGGGGAAACGGGCT
TTGGGTGTCGGCAAGTTGCGGCCAGACATTGTGCTCTACGGCGAGGAACATCCCAGCTCCCCAGCTCCTC
TACGGCGAGGAACATCCCAGCTCGCATCTCATCAGCCCAATCGTCACCCATGACCTTGCTCTGCACCCCG
ACATGCTGCTCATTCTGGGCACGAGCTTGCGAGTACACGGCCTCAAAGTCATGGTCAAGGAGTTTGCCAA
GGCTGTACACAGCAAGGGCGGCAAGGTGGTGTTTGTCAACTTGACGAAGCCGCCAGAGAGCTCGTGGGGG
GACGTCATTGACTATTGGGTTCAGTGGGATTGCGACGCCTGGGTTGCGGATCTGCAAAGCAGGATACCGA
AACTCTGGCAGGACCCCGACCTGCCGCGACCCAAGAAGAAGCGCGACTCTTGTGGAGCAATCGAGAGCGA
GCAGAGGGAAGAGAAGAGGCGACAGCCGGTGGCGAACCCTGTTGCTTTGCGCGACACAAGAGCCACGGGT
GCATACTGGACGGCAAAGGTGCTCCAGGAACTTGCCAGGATAACAGGAAAGACTCTACCCGCACGCAGGG
CCTCAATGGGGGCGGGCGAGACGATTGGGCAGCCCCTACAGCGCCCCGGCGAACACTCGTCAAAGCCACG
GCGAAAAAAGATCAAGGCGAAGCCAAGGCCGTCGAGGAAATCGGCATCGGGGGCGCTGAAGAAATCCACA
CAAGCGCCTTCGATGCTCAACCCCAAGCATGGCAGGGCCAAGAAGAAATCCGGAGAGGCGGAGCATGGCA
GGTCCAAGAAGAAATCCGGAGAGGCGGCGGGAGCGGCTGGTGCGACTGTCGACAACAAAGCCGCCATCAG
CTCTATCCTGAATTCGGTCAAGGAGAACCCGAGGATACGCAAGAGAAAGGTCATTGACGGGGAGGAAGTG
GCGGCTCCTGAAGTGCCAAGGAGGCGCGAGCGCGATGCGAGCCACCTCAAGCTCCCTCCTCTGCGATCCC
CCCCGGCACCACAGTCGACGCTGCCGTACCTTTTTGGGAGGCCGGAGCCGCTGGAGCCGCGAAGTCCGCC
GTCTGGCCCCCTCGCGTCCCTGTCGCCAAACCTGCGCAACACGAAGATGTTCCGGGCCAAGCCGCTTTAC
TTGGAAGGCTCGATGGTGCATCTTGTTGACTCGACACGTCGCTGTTCATCGATCTGGGGACACGGCGAGG
GGGGGGCTGCTGCTGCGTGGCGACGGTAACGAGAGGCGAGTAGTGCATCCGAGCTCAAAGACATGCATGG
GGGCGGACGGCTCCAAAATGTTGGGAACAGGTCCGCGGCCGGGCTGTCGAGGGGGTCTTGGAAGCTCGAG
GACTGGGGTGTCAACTGAAGCTGCAAGCGGTGACGGGGAGTGAGACTTGAGGGTGGTAGAAGTGCTTACG
AAGTATACTATTATGGGTTAACCAGAGGGTGGTAGCTTACGAAGTATACTATTATGGGTTAACCAGCGTA
TAGAGTCTTTTCTGTGCTTCTTTTCTTTTAGCTAAACCCTAAGCCACGCCAATGTCGCTGGAGATTTACT
CCGCACGGGTACATATGAAGCAAGGCCGCTGCGCGCGACGAACGGTGTCTGACGGGCGTAATTCGTTCCC
GCCACCGGTGTCGCGTGGTGTCGCGTGGTCACACTGAGATTACAGGGACTCAATGACCTCATCCGGGGCA
GTATGTACTTATGTACGAAGTACTCGCTCCTGCTCTGCCAGGGGAGTGTATGTATGTACGAAGTACTCGT
ACGAAGAACTCGAGTTGCGGACGGATACGGATATACATGCCGAGCAGGCCGGCGGCAGATTGTAGGCACT
TGAACCCTCTTCACTTCCTTCCTTTTCACTTCCTTCCCTTTCACTCCCCTCTTCTCCCGTCACCTTGGAC
TCTCCATCAAGCCTCTCGAACGACGCCATTGCGGCAATGAGCCATCGCCTGCCCATCCTCAATGGCCCGC
CAAAGCAGTCGCATGTGAAGCAGCTCGGCGGTGCGCTGAAGAAGGACTTTCCCTTTGACCCCGAGTGGCT
CAATCTCAACCATGGTGAGGGCCTCGTCCATGTCCAGACGCCCGTCTCGTCGCGCCGCGCCTGGCCCCTG
CTGAACCCCTTGCTCTCCCTAGGTTCCTTTGGCAGCATCCCCAATGTCGTGAGCGCCAAGCTACGCCACT
ACCAGGACGCGACCGAGGCCTGCCCTGACAAGTTTATCCGCTACGACTATCCCAGTCTGCTGGACGAATC
GCGCGCCGCCGTTGCAGCCGTGGTGAATGCCCCCGTCGAGACCGTTGTCTTGGTCACCAACGCTACCGAC
GGCGTCAACACCGTCTTCCGCAACCTGACCTGGGCAGACGACGCCAAGGATGTCATCCTGACCTTTTCCA
CCGTCTACGAGGCCTGCGGTAACTTGGCCGACTTCACCGTCGACTACCACAACGGCAAGGTCGAGCACCG
ACCCATCCCTATTTCCTACCCGCTTGAAGACGACGACATCCTCGACGCCTTTCGGGAAGCCGTCAGGGGC
GTCGAGGCTGACGGCAAGAGAGCCCGCGTCTGCGTCTTTGACGTCGTCTCCTCCCGGCCCGGCGTTCTCT
TCCCCTGGGTCGACATGACAAAGGCCTGCAAGGAGTTGGGCGTCATCAGCATGGTCGACGGCGCCCAGGG
CATTGGCATGGTGCCTCTCGACCTGACGGCTGCCGACCCAGACTACTTTGTCTCCAATTGCCACAAGTGG
CTGCATGCCCCCCGAGGGTGTGCCGTCTTTTACGTGCCCCTGCGCAACCAGCATCTGCTGCCCACGACGC
TCGCCACCAGCAACGGATACATTGCCAAGTCCTCGCCGCGCGCCTCGCCGCTCCCCCCGAGCAACAAGGG
TGCCTTTATCACCAATTTCGAGTTTGTGGGCACCAAGGACAACAGCCCGTATCTATGCGTCAAGGACGCC
ATTGCCTGGAGACGGGACCTTCTCGGCGGCGAGGACAGAATCTTGGCGTACCTTTGGGACCTCAACAAGA
GAGGCAGCCTGCATGTCGCCGACGCCCTGGGCACGGAGATTTTGGAGAACAGCAAGGGCACCTTGACCAA
CTGCAGCATGGGCAACGTGGCACTGCCCATTTGGATTGGTGAAAGGGGGGAAAAGGCCCGTGACAGCGAC
GTCGTCGTGGCCGAAAAGGACGCGGGCACAGCCTTTCAGTGGATGGCCAAGACAATGGTGGACGATTACA
GGACCTTTATATCTCTATTTGTGTTGAAGAACCGGTTCTGGGTGAGGATTAGCGCCCAAGTGTACCTGGA
CATGGGGGATTACGAGGTTGCCGCACGCGTCCTCAAGGAACTGTCGGCAAGAGTTGGCGCGAAATGGGGT
TAGAAGATCAAGCCAAGGTCACACAATCATGGTCTTGGTTTGATTGGCAGTAAGTTAGAGTGGCACTGCC
GTCGGGGACTGGCGCTTGTCGAGACTGGTTGGAAAAGGGGGGCAGGGAAGTCGAGCATATACACCAGCGA
AACGACGCGGAATCTCCGAACGGCCCAGAGCAGTCAACGCATCCAACAACACATCTCTTCTCTTGTCAAG
TGACAAGGTTGTCGACCGCCGAGGAGCTTCGGATCACCGGCCACGTCCATTCCCCTACCCGTGGGGAGTG
CTTCCGCATTTGGATGCACGGCCGTGGAATCTAAAAATGCCGAAACTCAGATTGATACTCTGGCGTGGTA
CTCCTGGGTCCATTACCGATGAGACTCAAGCCGCGACAGGAATCATTAAAGGGCATTTGCAAAATAAGAA
AGGAGACATTCAACGCGCTTACATATGAAGGGACCTAGCTGTTTGAACCGATTGTATCAGCGGCTCTGTG
CGTCCATTGCCTTGATACACGGATGGGTGGTATTTGCGCACGGGGGATGATGCTGGAATAACTATATTTA
GTGCGGGACGGTTTGTGAATGATTCAACTCGGGATGTGAGGTAGTCATCAAGGAAATGGGTAGTTGAGAG
AGCGGACACTGGCTCGACACCTTGTCCAGCCTAGGCTGCATCAACACTGGATGGATACAAGCAAACATTG
TCCTCTGGCCTCACCCCTTCCGTCGCTTGCTTCCCGCGCCTTTTCTCCATTGGCGGCTTGGCTTGATGCT
TCTTGGCAAGGGGCTTGAAAGGGGGGGGGGAGGCAGGATTTAGAGGGTTCGGAATTGCACTCTTGCTACA
TTCTCCTTGGAGCATCGCGTTCCGTCCAGAGACGCCACGGCTCTCTGTTGAAGTCTTTGTTCAGAAAGTC
GTCGTATGAGTGAGCAAGACGAATGATGAAGACAAGATTTCTGTGTCTGCGCTGCGCAACAGCGTGGAGT
GGCTTACACGGGCATCCTTCTGCAGGCCGTTTCTCTCCTCGGACTTGTTTCCATCCTCCATCTTCACCTC
GCAAGGTAAGTCATGTTATCCGTTTCTATTTCGGGCGAGCAAAAGCACTCCGGGCCAGCAGGCCGGCCCC
GTTGTAGCTGGACCAAGGGAGGCTGTGTGTATGTGCGTACGAATGCCGGCGCCGCAGAGACACGTCGATT
CGCCAGCAGGGGGCGTTTCAGCACAAAATCGAAGCGGGCGTCTCAGCAGAGCAGCGAACGCGTACTGTAG
CTAGGCGCGGGCGATCATAGCGCCAACAGATTGGGGCGCGCACGGTCTGGCGGCTGAAACAGACGGGTAT
TATTTCCGAGAGGTTTCGACCTCGATGGAGGGGGAGGGCTTCTTCGGGTTCAACTTGACCTTGTCGTATG
GATGCTTCTGTGCTTGCGAGGAGGGATCAAGGGAGATGGCCCCTGTCCGACTTGATGTATGATAGGGGGA
GATGACCTTGGGGGGTTCAACGGCCCCCCTCGTGGTCAAGGACGACGCATCCTCCTCGTCCAGAAACAAG
CACTGTTTTAGCAGTCGTCGACTGTTGCACTTGCATCAAGAGCCGCCACGTACGGCCCAGCGACAAACGA
CCGGCTCACTCCGTGTCGGGAGCCATGCGGATCACTCCGTGTCGGCAGCCCATGCACGGCCTACGCGGCA
GGCCCCCTCCTCCCAACGGGAACAAGCCATGTTTTCGGCAGCGGCTTGATACGGCTAGGAACATGCTCAG
GAGAGGCTCCTGACGATTGCCTTGATATCTATTTGATCGTCCCCGGCTCCTGTGCCTGGTTTCTGTCTTG
ACCCTCACTCCTCCCAACGCCGATCCCCCCCTTCCCTTCCCCTATCTGGTCCTTTTTTATTCCATTTATT
TTCTTAATTCCCTTCTTTCACGTGTGGTGTTGTCTACTACACCGCACTTACGAGGGCTTTGGTGCGAGCC
CACCATCGTTGGGTATTATTCTCCCCAACCTTGACTCCCTACTCCCACCTGGCGTGGGCTGTGTGGTATT
TTATTATATTTTTTATTATCAAGACAAGGAGTCGGCCTCGTGCTGCTCTTTTACTTTTCCTTGAAGATGC
AGCTCAGCTTGTCCCTCACCTTTCTCATGGCCGGGCTCCTCACGGTGGTGTCGTCCTCGACCATCCAGAA
GCGCTCCTTCACCATCGAGCGTGTGGCCAACCCGGGCTACACGGGCCGCAACGGACCCAGAGCGCTGGCC
AAGGTGTACCGCAAGTACGGCATGCCGATGCCTCGCGACCTGGTCAACGCCCTCGAGTTCCAGGACTTTC
AGAAGCGGTCCCTGGCGGGGCAGCAGCGGCAGGAGCAGGAGCTCGTGGGCGGGGATGAGTCGGTCGAGGA
GAAGCGTGACGTGATGGGCGACATGGGCGTCAGAGTTTCCCTGGCCGGGACGATGCGGGACGGCAAGATG
CAGAAGAGGGGTCTGTTGGACGCGCTGACGGGGGCGACGAAGCCGGGAGGGAAGCAGGCGGGCGGTGACG
GGCAGGGAGGGCAACAGACGGGCCAGGGGGCGAGGCAGCAGGGCGGGCGAGGGCAGCAGCAACAGACTGG
TCAAGGCCAGCAACAAGGGGGCCAGAAAGGGGGGCAGAAAGGGGGTCAGCAAGGCCAGAAAGGGGGTCAG
CTAGGGGGCCAGCAAAGCCAGCAAGGCCAGCAAGGCCTTCAAGGGGGCCAGCAAGGTCAGCAAGGCCAAC
AAGGCCTTCAAGGGGGCCAGCAGGGCCAGCAACAGGGCCAGCAACAGGGTCAGCAACAGGCTCCTCGCGT
GAACCAGACCGGCAACTGCAACCAAAGGGGCGGCGGCGGGCGAGCCACCAACCAGAACCAGAGCGGAACC
GTGGCCGCCGTGCCCGAGGAAAACGACACAGAGTTCCTGTCCCCCGTCGACATCGGCGGGCAAATGGTCA
ACCTCGACTTCGACACGGGCTCGGCAGACACGTGGGTCTTCAGCACGCTGCTCCCGGCAGAGTCGACGAC
CAACCACCGGCTGTACGACCCGGCCAAGAGCCAGTCCTTCACCCTGCTCCCGGACGACCAACCACCGGCT
GTACGACCCGGCCAAGAGCCAGTCCTTCACCGAGATGCCGGGGTCCGAGTTCCTGATCCGCTACGGCGAC
GGCTCCGGGGCCAAGGGCAGCGTCGGCACGGACGTGGTCAGCGTCGGCGGCGTGTCGGTGGCGCAACAGC
CGGTGCAGCTGGCCAGCGCCGTGACGGGCCAGTTCGTCAAGGACCGACCAACCACCGGCTGTACGACCCG
GCCAAGAGCCAGTCCTTCACCGAGATGCCGGGGTCCGAGTTCCTGATCCGCTACGGCGACGGCTCCGGGG
CCAAGGGCAGCGTCGGCACGGACGTGGTCAGCGTCGGCGGCGTGTCGGTGGCGCAACAGCCGGTGCAGCT
GGCCAGCGCCGTGACGGGCCAGTTCGTCAAGGACCAGAACAACGACGGGCTCATGGGCCTGGCCTTTTCC
AAGCTCAACACGGTCAAGCCGCAGAAGCAAATGACCTTTTTCGACAACGTCAAGGCCTCGCTCGCCGAGC
CCGTCTTCACCGCCGACCTGCGCAGGAACGCCACGGGCTCTTACACGTTTGGCAGCGTGGACCGGTCCAA
GTTCCAGGGCCAGCTCGCCTCCATCCCCGTCAACACCACCATGGGCTTCTGGCAGTTTTCCAGCGACAAG
TTTGCCGTCGCCGGCGGGGAGCAGCGGGAGGCCACGCGCGGCGGCCAGGCCATCGCCGACACGGGCACCA
CGCTCATCCTCGCCGACGCCAGGATCGTCGAGGGCTACTACCAGCAGGTCCAGGGCGCCCAGCAGAACGA
GCGCATGGGCGGCATCACGGTGCCCTGCAACGCCAAGCTGCCGGACCTGGACCTCGACGTCGGCGGCTCC
TACATGGCGCGCATTTCCGGCGACGACATAAATTTTGCCCCTCTCGGGAACGGCCGTGAGTTTTTGTCCG
AGTTTCTGTCCCCTTGGCCCTGAGTTGTCCCCTTGGCCATGAGTTGTCCCCTTGGCCATGAGTTGTCCCC
TTGGCCATGAGTTATCCCCTTGGCCATGTGGCCATGAGTGAGTTGTCCCCTTGGCCATGAGTTGTCCTCT
TGGCCCTGAGTTGTCCCCCCTGGATTCCGACTGCTGACGCGATATCGTGGGCAGAATGCTTCGGTGGCCT
CCAGGCCTCGCCCGCCGGTGCCATGGGCATCTACGGCGACATCTTCTTCAAGTCGCAGTTTGTCGTCTTT
GACGGCGGCAACAACACGCTGGGAATGGCGCCTCACGCGTAGATTCACCAAAGGCGCGTGGCTGGCCGTG
TCGGTTGTACATGGACATTCTATTTAATAGCATCAGCATCAGCGATGCCAAAATGGGGGGTTGCTTCCGG
CAGCAGACTAGGTAGACGGGCCAGAACCTCTGCTGCCTGATTTCTTTCATCCTGGAGGGGGCGCAGCTTC
GCTGATGGGCTTGCGTCGAACAAGGGTCGGATCGGGTGGTGTGCCGCGGAGCAGCCAACCAGGTGCTTGT
TGATCGACGAGGTTCGGCTCAGGTCCAGTCGTGATGGTGTGCGAGGAGCCACTCTCGCGTTATTGCCTCC
CATGTCCATTTCAAGGATATTTGTTCACATGATGGCTCGATTCAGCCGCTCCATGCATCCAGTCACATCA
GATACATAATAAAAGAAGACCACTGCCCTACCTACACACATTATTGGTAGCATCTCGTTGAACACACTCA
TCACATGCAAAAGCATGGGCTCATCACAATCCAGCCGAGCTGCTCCCAGCTCCGAACCCTCGTCTCCTGC
CGACAAGTCGCTCTACCAGCGCATGCAGGAAAAGAAGCGCGGGCCGCCGCTCAGCGACGAGGACATTAAG
AAATACACGGGCAAGTCACGCGACGAGCTCAACGCCTGGGCCGGGAACCAGCCGGGCGTCGGCAAGAACC
AACTCGCGGGCAAGCTGGCCGTGGGCGGCGCTCCGGGGCTCGCCGGCACCGCGGCCGGGGCGGGGTACGG
AGGCTGGGGCCCCGGCGCGGAGCCGAGCGGGCCCGACCAAGAACCAACAAGCTGGCCGTGGGCGGCGCTC
CGGGGCTCGCCGGCACCGCGGCCGGGGCGGGGTACGGGGGTACGGAGCGCGGGATGAAGTTTCCGCCAAA
AGCAGAGCCCAAGGCCGGCGAGGAGTCGTCCCAAGTGCGAAGAAGCTGCTGAGTCTCCTACGATGGCCTC
GATGGGCAATGAGGGTGTTGAGGGGACGGGGTGCGGGCCGTCTGCGTCGCAGGGATGGACTCGTCCGGAT
GGACTTGAATGGACAACGATGCCTGACAACTGGTCAATTGTCAATGCATCAAATGGGAACTGCGCGCTCT
TGTTCCACCGCAGCAAGTCTGACCGCGAAGCACCTGTCATTAATATACATATCGGCATAGCCTGCCATCA
TCTATAAAGTCATCTCTATTACCGTTCATTATGCGCCCAAAACCGTCCACAAGGATGACTGTAGTCAGGG
AGAGTGATTCAACATGGATGTGACGGTGCCGTCGCCCCCGTGCCTCATGATCTGGGCCGCCTGTGTGAAA
AAGGAGTCGATGCGCAACATGGCTGCACGGAGAAGGGTTTTCGCCTGGAGGTTGTTGCCCTCGCCCAGCT
CGTGGGTCGTCTGGTGGAAACACTCGAGCATGCGGTACGCCCTTTCAATGTCTCGACGCTCCCAGGCGAG
TAGAAAGAGATAGACGAGAAAGTTTCCGCAGAGAATGAGCTGGGATCGGGCATCTAAGCATCGACGCGTT
AGGTCGATACATGTGGACGACTAAAGGGGAGACGGGGGAATCACGTACGTCGTCCCCAAAACCCAATCAG
GTCGTGCTTGTTGATGCAGGTGAGGAACTCGGCAAACGACTCGAATTCCAAGAGTGCCGCCGGGAACCAT
TTCCGAAGATTCGATCCGGGCGTCGTCTTGGCTGCCCGCGTTGGAGGGTACATGAGGGCTCGATAGAGGA
GGACCTGGGCGGCATAGAAAGACAGGTGGAGGGGACCTTGTAGCATTCCGAGGTTAGAAGTCGAATCTCC
AGCAATCATTGCCAGGTGTGCAACGTACAGTTGTGGGATGTGACGGGCGATCGGCGGCGCTCCTCGCGCT
GAATGACGAGACACGACGGAAGGAGGCTCGGCCAGTCCTGGAGCTTTGCCTGTACCGCAACGAGTTCGGC
CTGAGCCTGGACTCTGTCGTTGTTGGTCATGGCTCTCTTGTTGACTTGACTGCGTAGGAGTCAGGTGAGC
ACATGGTAAAGGGGCAACAGCCATATGGTCACGGATAAAGGGGCAACAGCCATATGGTCACGGATAAAGG
GGCAACAGCCATATGGTCACGGACAAAGGGGCAACAGCCCCGTATGGTCGGGGCAACCAGCCATATGGTC
ACGGACAAAGGGGCAACAGCCATGATGGTCACGGACAAACGGAAAACACGTAAACTCACTAGCTGCAATC
CAGGACTGCCCGTAAGTGGCGGGCGATGCTGACCATCTCCATGAAGCGTGCGCCGGCCGAGACCTCAAAG
ACGGCGTCGGGCGGCTCGACGAGATGGCGCAGCTCCTCGGGCACGGCCTCGTCTGCCCGGACGTCGTCTA
TCGTCAGCGGACACGTGTTGAAGGAGCTGGCACTGATGTGCGGAGGGTTTCCGTGGCAGATGGACGACCA
GCAGTCCGTGACAAACGTCGCCCACCACAGCTTCCGACGCAGCTTCTTCTCCAGCGGCGCAATGTCCCAC
TGGCCCGGATCCTGGTGGAGGCCGATCATCTGGGCACAGGCGGTGGCCTGGGCGGCAAAGGTCCACGTCG
TCGGCGCCTCCATGCTGTCAATGGCCGGGGGCGTGGCGTGGATCAGCAGCAGGCAGGCCTGCAGAATGAA
GAGGTTCGGGTTCTCGATCTCGCGGCGGAGGGCCGAGTGGGCGTGGCTGACCAGCTCGTGCTGCTGGACG
GGACAGGGGGTGCCGCGGATGGCCGAGTCGAACTTCCAGAAGACGGAGGCGAGAGCGTAGAGGGCGCCTC
GCAGGCAGGCCGGCACGCTCTTCTTGTCGGCGTGGTAGCGGCCGAGGAAGCGGACCTTTGAGACGATGGG
GAGCACCGGATGGACGTGGCGGAAGTAGAGCCGCACCAGGTTCTCGCCGTAGGGCCACACCTTGGCCTCG
ATGGCGTCCGAGGCCGCCTGCCGCGCGCGGTGGACGTGGTCCGGGTGGCCGATCTCGAGGCACAGGAAGT
GGATGGGGCGGTCGTCGGGCAGGGAGCTCCCCGGATGCACCTGGACGATGTTGGCGTCGAGATTATACCG
CTCGCTGAGGATGCCGTAGCGGAAGGCGTCGAGCAGAAACGTGTCCTGCTCCGACGTCGGTCCCATGTGA
TAGGCGGTGCGGCCGACAATGTCCTCGAGACTGGGCGCCCGACGGTCAACAGCGGGCGACGTCAGCGGCG
GCGACTGGGCATCGGCCGGCTGCGGGGGCTCCGAGTCCTCGGCGGCCGGGCTGGCATGATAGACGAGCTT
CTGATGCACGACGGCCGCCGGCCCGTAGGCCTTGGGGCGGGCGCCGGACTCGGGCCCGTGAAGCGGACCA
AAGGGCGAGGCAACCGTGTGTCCCGGGCTGTCCTGGGTGGTGCTGGGTGTTGGCAGCTCGTTGACGTCGA
TGCGCGGAGCCGTGGGCATGGACGGGGCCGTGGGCATGGACGAGGACCCCGGTTGTGGCGGCGCGTAGTT
GACGATTCCGGCTTCATGCTGGCCAGACTGAGACGGCGGTCGGGAAGCCTCATGGTGGCGAGGCGGAGAA
TGCTGATGAAGCTCCGCGTCTTGAGGCGTGGACGCGGGCGAGGACTGACAGACGATGCCTCGGCTTTGGC
AAAAGAGACCTGATTGCAGACCATCAATAAAGCGAACATACGGGTGTGTGTCTGCTGAAGCTGCGTACGG
ATGTGTGTGGTCCGTTACGCATCATGGACAAGGCAGCAGGACATGAAAGACATGAAAGACATGGAGCCAA
GACATGGAGCCAAGACATGGAGCCAAGACATGGAGCCGAGACATGGAAGCAGTCGACAAGACATGAAAGA
CATGGAAGCAGTCTGAAAGACATGAAAGACATGAAAGACATGAAAGACATGAAAGACATGAAAGACATGA
AAGACATGAAAGACATGAAAGACATGAAAGACATGAAAGACATGAAAGACATGAAAGAAAAAAGACATGA
AAGACATGAAAAAGACAAAAGTCGGCACTTACACGGCGGCTCCAGCGTAATGATACAGGCCGTCTTGCGT
CGGCGGCAGGCGTCACACGGCCGGTTCTTGCGGCTCCTCCGTTCCCTCGGGTTGCCAAAGCTGCTCTGAA
TGACAAACTTACGAGGCCGGGGAGGGCCGTGGGCTGCCGCCGGTGCTTGGCCGTCGCCATCCATGCTCTC
TCTCGGCTGCAGGGGCGCCGCGGCCAGCGAGGTGATGCGTGCGTGGTACGACCTGACCCGGCCCGAACCG
ACATGGGCGCGGCTGCAAGGCCACGAGACGACGCGATGCGATGGTGTTTGGTGCCGGAATGGGAGGTGAG
TCGGCCAACGAGCGATCGGTCAAGAAGATGGATCGGGGGGGGGGGGGGGGGGGCNNNNNNNNNNGTGGGG
GGGGGGGGGGGGTGTGTGTCCGGTCTTGAAGTTGACCGAAGGTGTTCGTCGTGTCGGCGATGATCGGCGA
GCTGCCAACTTAACTTTACCGTCCGCTCAGTCCCCTTTCGACCTCGTCTCCTCGGCCGTCCCGTCGACTG
CCCTGCCGTCCGTCGTAAATGGGTCCGGGTCCAGTCTTGCGAGTCCAAGATGCTGCGTATCGACGAGGGC
GCACACGTTTAGACGCATCCGTGTGCGCGCCGACGGGGGCAAGGCGGGAGCTGGCGAGAGATGAGAAAGC
ACCGAGCCCTAGATCATCTTACGAGATTTATTATGACAGACGGGTAGCGGCTTTGTCCGCACCTTGTTAC
ATATATACATGGACACGTATGTACACACAATGCCATGACACGAATAAGGAGGAGGAGGGGGAGGTAATAA
TGCCTTGCTATATCCACCACATGTGTATATTTGCACGAATGGTTACATCCAAGCAAGAACAAGGGTTACA
TTGCACCATTCCAGGAAAGTTCACGCAGACGACGCGTGTGATATAGGTGGAGAGGGCCAGGGATGCAGGG
ATGAAGCCGAAGAGAGCGCTACTAGTACTACTACTACAAGTATCCGTACATACATACATACGTACATACG
TACATACGTAACTCGTAGTAGTAATAGTAGTAGTACTACATTCATCATTCATGGATAGCCGTTGGGTCCG
CTCTAGTCGCCGTTCCCGCCTCGCCCGGTCCGCCGGCGGCCCGGGGGGTAGTCGCCCGTAGGGGGGGGGT
CCGAGAACAAGGGCGGCCCGGACCTCGTTTTCGGACAAGGAAAACGACCAACAGCCGAACCCAGAGCTCC
GTCGTGGGCGTCCTGGGCATTCTCCTCCCACCTTGTCCCTTTACGAGCTCTTTGTGGATCACCTCCCTCT
CAAGTCGGAAGTGGGCGCTGCGAGGGACGAGTTTCTTCTTGGCGCCATTTTGTCTTTCTGCTCACATTTT
GTCCTCACGCATCATGGCCAACGTCTTTCACGTGTCAAGGTCCTATTAAATCTTGCTCACGAGACAGGCA
GAAAACGCTCTTTAGCCTTTGCGCCTTAGAGCAAGTGGTTGCCGCCTGGCTCCCCCTTTCTCCCTCGGCT
CGTCACAATCTTGAACTGTTTCCCTCCTGTGGCCAGGCAGACTCCATCCCTTACGCCATCGACGAGGCTG
CCGTCGGCACCCGCTCCTTGGCCTTTGCCTTTTCCGTCTGTATGCACCTTGGCAGATTCTGGCCGAGGCC
GCCCGATTCGGACGGGTCCGAGTCCCAAAGATCCCTATAGTACTTCTGAAGGTCGTCGGCACTCATCGGC
TGCCTCACGAAATCGTCAATGGCCCTGGCGGGGAAGAGCCGGTGCAGCGCCGCGTAGACGATGCCGCTCG
AAAAGTAGCCGTACAGGTAGTTGAGGTAGTAGAGCTGAGTCGCCGCGTCGCTCACCTGGACTGCGCCGTT
GACGCTCGCGATGAAGCCCGGGAGGCAGGGGGCAACTCCGACGATCCACTGCGAGGGTGAGCCCCTTGGT
CAGCCCCTTGCTGATATTGCTGATGCTTCCACTCGACCGAGAAAGAGGAAAGAATGACGACAAAACCTAC
CGCCGCGCCAGCACGCCAGTTGAAGCCGTGCCAGTACCAGTAGATGCCCCCTGCATCGCCACGATAGAGG
TCTTCGATCTTGAGCTTCCTCTTGCAGATGACGTGGTAGTGGGCCGTCATCATGCCCGTCATGGGCGCCA
GAAACACGCCGTAGCTGGACACGACGGTGAGAAAGGTCGGGGCCGTGCTGACGAGCCGCCAGGGGTTGAC
GACGGGGCTGACGAGGGCCGTCATGTAGGCGCCCCTGCGGATGTTGATGTAGCGCGGAAAGAGCGAGGCC
AGGTCGATGCCGCCGGCCAGGGCGTTGCCGGGGATGCTGCTGCCGAGCTGCGACACGCACAGGGCGAGGC
CGGCGAAGAAGACGGCGGCCCGGGTCCCGGCGCCGGCGTCCCGTTCGAGCAGCCGCTCAAACAACGTCGG
CGGGTTCCAGACGGCCTCGCCCCCGAACCGGTTCTGCGTTGCCGCCACCACCAGGATGCCGAGCACCGAG
GCGCAGATGGCGTAGACGGGGTACGAAAACACCTGCCCCCAGATGGCGTCTCGAGGCTTCTTGGCGAGGC
GGGAAAAGTCGCTCTGGTTGAGGATGCCGGCCGCGATGGAGCCCATGGTGGACATGGCGCCGTAGACCAT
CAGCCAGGCCGTGCTCCGGGACCCGCTCGCCGGAGGGGCCGCCTCCGCCCGGGCCGGGCCGGCGAGCGTC
TCGCCGAAGCCGTCGCCGCCCATGGTCGCCAGCGCCCAGATGAGCAGCACGACGAAAAAGGCCAAGGCGA
CGGAGCTGGTGACGTTGAAGAAGCTCTGCAGCCGGTGCGGCCGGATCCAGATAAAGGGCAGGCTGGCGAC
GGAGAAGAGCACGTAGCAGACGAGGCGAGCCGACGTCATGCCCGTCTCGGCCGGGATGGTGTTGGTGATG
CGGGACTCATACCGGGGGTCCCAGGAGAGGAGCATGAGGTAGACGCACTCCCCGCCGACCCAGGCTTGGA
ACCCGTACCTATAGCGATTAGCCGTGAGACTGACGTGTCTGTCATGGTCGTTCCAGTCTCACGTCGACTT
ACCACACTGACCATGAGCCGTCAGCTTCCTTCATGTCGGTGATGGGTAAACTGGGTAAACCTACCGAAAG
ACAAAAAGATGCGGTTCCATATCGCAAACTGAGATCCCCATATGCCCCAAATCGAGCGGCTGTAGACGGA
GAAGCCGACTTGAAGTTGGATCCGCGTCAGCGCTATTAGCTGCAATTCTCCCTCGCCATTGCCGACCTTG
ATTCGCAGAGAGTGGAGGGAGACGCACTGTGATAGTTGGCTCCCTGCAGAGAACTCAGGAGAATGGCCGC
CGTGACGAGCAGGTTGCCGATGGAGATGCCTACAGCGACCGATTAGAGCCAGAGCAGCGCGTCCTGGTCG
TCAAGCGTACTGATGATTGCCTGCCACCAGGTCAGGCCGAGGGGGATGAGCGAACTGCCCGCCAGAAACG
TCGCAATGGTGCAGTTGATCAACAGCCCTATAAGACGCAGGTCAGGCTCCGTTACATGTCGTCCTCATAC
GGGGCCACGCACAGTAGTTGTGAAAGGCCAGCCGCGTCCACGTCCGCCGCGATGCATCACAAGGTCGAAC
ATCTTTGTTCTGGTCGGGTTCCGTCAGTATTCTCCATTTGCCAGGCCAGGGTCCACCAACCATCAACGAC
GAGGCGTCTTCTTCTAGAACTAGGCGCCGGAGCAGCTGTACGGGTCCCATTGCTGCTGCTCAAGGTTTCG
CGGCACGGGCCCGTGAGTTCTTGGGGTGTAATGATGGATATCCTGTCCGACAACGTCCTGCTGATACAAA
TCAGGGGCTGAGCATTACCATGTATTTATTCAACGACAATCATCAACGATGGGAAAAGAGGCCAAGGACG
CGCCCAGCCTCTCATCTGACAGCTTTCGGCGAGTCCAGGCTACAAAGCACCAGTTGGGCACGCACGGGCA
TAGGTCGGCATCTCACTGACAGGGAAGAGACTTCATGCTTCAGGCTTGAGTTCGCTGCTGAAGCAACGCG
TACAACGTAACGAGCCCCGGCTCCGGCCGGCGGTCTGGCTCTGGGTGGGTGCGGGAGAAGGCGTCTGTCT
GTATGCCATGGGAAGGTCGCATGAGTTGCTCACAAACAGGATCAAGGTCGCATTTGTTGCTCATCAAGAC
GAATAGTACTCTCTCTATGCCGGCCAAGGGACCGTGAGACATCCCACAACGTAAGCCGGTCTGCATAAAG
AGCAGACTAATGAAACGTGATACCATTGGCCGTGGCCGGTCCGGCCCTCTCTCTCTTTTATTAATCATGA
CAACGTCCACCGCTCATTACCTACATTAGGCAGAGGTTTGGCATGCAAAGTTTTTCAATCACCGATGGTT
ATGCTATCTTGTCTGTCTTGTATGCCACGTGCGAGTGCGGGACTATTTCAAGCATGTCTTATTCGTACAT
ATAGCATGTATTCGTACCAGGTATTCGTACAGTAAACCAAGGTATGTACCAATTTCCAGGGGTGGAGAGA
CTGTATCTTACGAATACTTCTTGCTCATTACCGCTCGTCCACGGGGCATGGCGCTCATGACGGATCCGCT
ACGTCCCATCATGCCCTGCTTCATATCCCGGGATTTGACTTTCGACCGCACCTCTCGGACGCATATGTAA
ACAGAAAGGTTAACAATGAAAAAGGCGACAATGTCTGCGCTCCACTTTCTGGCCGTCAGACAGCAACATT
TCTTATCTCCCCGGCATCGCCCGGCAACCGAGGGTATATGTACTACTTTACGGATATAGTAGGTAGTATT
CGTACTCCGTAGTAATACGCACGCGCAACTTATAGTACTTCGTGCTAGCAAGGTCTACTTCGTATTCGTA
CCTCGGTTGTGCAACAGGACAAAGGGGGAGATGTAGTTCATCGCTGGTCTTCGGAAGTGCCGTGTCTGTG
ACACCTTGGTCTATCAATGTGCCTCAACTCGTACTCGTACTACTCGGTCGGCTCGTGTAACATGAACCCC
CATCACCATCACATCACGTCTTCGCCGAGCGTCCTCTGTCTGCTTCGTGGCATCGATTCTGCATCCACGT
CTCTCCAGACATGTCCTCTTCAACGCATTCGCTGTTTGGCATCGGCCAACTCTCACCGAGGCCTCCTCCC
AAGCCCTGGGCATCGGTCAACCTCTCTCCACCTGCCACCTTCCCGAGCCTTGTCTGTTCAAGGTGGCTCC
CCGCATGAAGAACACGCCTACAAACTACTACATACATACATACATACAGGCTAATTTCTTACCGCTCGCA
TGCAAAAATATCCTTTCCGACCCGTCATGTGATCGGCCATTGAATATCCTGCAATCACCGTCTCCAAACT
CAAAATCCCTGAACAAACTGCCGCCGCTCGCAACCGATACTAAATTGGTTTGCCGACCCGTGTTACGACT
CACCAACATATACTGTTGGCGATAGCAAGGCCAAGGTGGCTTTGTTGAAGACGCAGCAAGAGGTAGGGAA
ACGCGTCAGTCACGGCCTGTTCTCCTTGCCGCTTATATCCTCCAAACTGAAGTTGATAGCTGGACCTCGG
CCGAGTTGTTGTTTTTCCTCCTCAACACGGTGCGTGATTCGTCCAAAACAACACTGGCCTCTCGCTTGAC
GTCTCAACCGCGACATGTCCTTGTATCGTATAGGGGTTGATGTCGGGGGGACCAACACGGACGCGGCCAT
TCTCGACATCAAGGCTCTCGACAGTCCCGGCCGCGGCGTTCTCGCTTCCCACAAGGCGCCCACGACGCCC
GACATCACCAGCGGGATCGAGGCTGCCATCCGGGCCGTGCTCGCCAGCTCGGCAGTCGACCAGAACCGGG
TCCTCAGCGTCACCATCGGCACCACCCACTTCATCAATGCCCTCGTCGAGGCAGACGCCAGGCGGCTGGA
GCGCGTCGCCGTCGTGCGGCTTTGCGGCCCCTTTACCAGGCAGCTGCCCCCCCTCTCCGGCTTCCCCGTC
GGCCTGCACGGCATCCTCGATGGAGGCGTCTACTATCTCGACGGCGGCCTGGAGATGGACGGACGCGAGA
TCGCCGCGCTGGACCCGCGGCAGATAGCCAGGGCGGCCAGAGACATTGTCGCCTCGGGCGTCAAGGCCGT
GGCGCTCGTCGGTGTCTTCTCCCCGCTGGACCACGACGGCATCCACGAGGAGCGGTGCAAGAGGCTGATG
GTCCAAGAGGCGCCCGAGCTCAGTGTCGTCTGTTCTCACGACATTGGGCCCACGGGCTTCCTCGAGCGAG
AAAACGCCACCATTCTCAACGCCGCCATCCTGCGCACCGGCCACCGGGTCAAGAGGGGATTCAGACGCGC
CATGGCCCGTCTCCGACTCACCTGCCCCCTGTACCTGTCGCAGAACGACGGCACCCTGATCGACGCCGAT
ACCGCAGCCGAGTTTCCCATAAAGACCTTTGCTAGCGGGCCGACCAATAGCATGACGGGCGCGGCATTCT
TGGCCGGCATCGACCAGAGGCCCGAGGCGGCTTCGGATGCATCGGCCGCGGGAGAGCCCCAGATCCTGGT
CGTCGACATTGGAGGCACCACGACCGACGTCTGCGCGCTGCTGCCCTCGGGCTTCCCTCGTCAAGCCCCC
GGGTTCGTCGAGCTGGGGGGTGTTCGCACCGCCTTTTCCATGCCCGAGGTCGTCACCGTCGGGCTAGGGG
GCGGCAGCAAGGTGACGGTGGATGCGGCCCGGCCGGACTCCGTCTCCGTCGGCCCGGGCTCCGTCGGCCA
CTTGCTTGGCGAGCAGTCCAGGGTCTTTGGCGGGCCGACGCTGACGGCGACGGATGTGGCTGTTGCGGCC
GGCATGGCCTCGCTCGGAGACGCCAAGCTCATCGACGGCGTGCCCCGGACGACGGTCGACCTCGCCCGCG
GCGAGATCAAGGCCAAGCTCGAGACGCTCATCGACAAGATGAAGGTCTCGGCGGCCCCGGTCCATGTCCT
TCTCGTCGGCGGCGGCGCCATCCTCGTGCCGGAGAAGCTGGCCGGAGTCGACAAGTGCATCCATCCCGTC
CACCAAGGCGCGGCCAACGCCGTCGGTGCGGCCATTGCCAAGGTCTCGGGCGAGGTCGACACGCTCGAGG
TGCTGGAGAGGAAACAGGAAAAGGACGTCATCAACGCCGCCTGCAAGCGGGCCATTGATCTTGCCGTCGA
GAAGGGCGCCTCGCGCGACGACGTCAGCATCGTAGAGATCAACAAGATGCCGCTGCAGTACATGTCCCAG
GAGACGATCCGCGTCCAGGTGCGAGCCGTGGGCAAGCTTGCCGTCCCCGAAGCCCTGGTGCCTTGCCCGA
GGGCCGCATCGGTCGACGGCGACGGCGGCCAGGAGGCGGATGACGGCGTTGAAGCCATCAAGGTCAGCGT
CCCCAACGCCCTGGAACCTACAACCAAGCCCACCTTGGGCATCGACCTGTCCTCGTATCGCCCAGACGTC
CGTCACGGCGTCTGGTACGTCTCCGAGGTCGACCTGGAGCTCATGGCCACGGGCTGCGGCGTCCTGGGCA
CCGGCGGCGGCGGTCCGACCTACTACGAGTATCTCAAGGGCCTCAACGCTCTTCGGGCCGGCGGCAAGGG
CAAGATGAGGGTGATTTCGCCCAAGGCGCTCAAGGACAATGACATTGTCTGCTCTGGCGCCTGGTATGGC
AGCCCGAGCGTCATCAACGAGCGGACGTCGGGAGGGAACGAGATCATCGACTCCATCGATGCCGTCAACA
GGATTCGCGGCATCGAGGCCTTTTCTGCCCTTTTCCTCGACGAGATGTGAGTTTGATTCGGCCATACGCA
ACGTGCAGACGCTTCTAGATTGCCATGGTCGTTCTCGGATCCGCTGACTAGAGGCTGTAGCGGCGGCGGC
AACGGCATGAGCGCCTTTCCGAACAGCGTCCATTATGATCTCCCCATCGTGGATGGAGACTCCATGGGCC
GAGCCTATCCAACACTTTACCACAGTGAGTCGGGCATCTTTCGTTTCCATGTCATATGCTGACGAGATGG
GATCGATAGCCACCTTCAGCGTCTATGGATATCCACTCGTCCCCTGTGCCATCAGTGATGCCGCCGGCAA
CGTTTCCGTGGCCCTGGTAAGTTTGTCAACTTTTGAGCTTTCAAACGTAAAGGAGAATGGCGAGCTGACG
AGACGGGTGAAAAATAGAGCACCGACACGCCCGTACGCCTCGAGAAACTCATTCGGACAACGGCCGTCGA
GCTGGGCCTGACGTGCGCCTCAAGCACGAACCCGCTTCCGGGCTCGGCCATCAAGGCCCACGGCGTGCCC
AACACGCTGTCCCAGGCCTGGTACCTGGGCCGAGCTGTGCACCTGGCCAAGCGCACCAAGGGCAGCTACG
TGGATGCCATTGTGAGTTTCCCCCCTTGTTCTTGAAGCGTTCCAAGCCCTGGAAGAAAGGGGGGGACGGC
AGGCCATGACTTGTAACGCGAAATCACCCGCTGACTCTGTCCCGTCTCGTATTAGTTTGATGTCTGCGCA
GGCAAGCTCCTCTTTTCGGGTAAAATCACAGACGTACGCCGATACATTGGCGGCGGCTACACCATGGGCG
CCGTCATGCTGGCCCCCCTGAGCCACGAGGAGCGAGAATCGCCCATCAACGCCAGCCGACAGCAGGTGCC
CATGGACAAGTACATGATCATCCCGTTCCAGAACGAGTTCCTGTACGCGGCGTACTGCGACCAGGAAGGA
TCTGAGGCTTCGCAGCAGGTCGTATGCACCGTCCCCAACCTCATCTCCATCCTGGGCCAGGACGGCGAGG
CCATCGGATCCCAGGATCTTCGGTACGGGCTGCGTGTCAACGTCATTGCCCTGCCGGCTCACCCGCTGTG
GCGGACCCCGGAGGCGCTCAAGGTGGGCGGGCCGGATGGGTTTGGGCTGAAGATGGCAGAGGTTGGCGTC
GACAACGACTTTACGGAAGCCAGAAGCGTCATTGACGAGTTTGGGGCTTGATGGACGGACAGCAGATATG
GGACTGAAACGATAAAGGGGGTTGGGGAGGAATAGCAAGTAATGATTAGAGCCGAGCCAGTCAACTTACC
TTTTGGTTAATACGACGCCTTTCCTCAGAATTTGTGCGTGCTTTCGTCACGCCGGTTGCATCCTGCTCTT
GTTCGGAGCGGAAACAACTTGCTGCCAATCCTCTGTTGTTGAGGTCAATACCGGGACTTGTGTTGTGCCG
GATGTCATCCGCAGTGGTAACATGCGTTTCTTTGGTAACGTCACGGCGCTTTTTGTATTTCTGCTTCATG
ACATCAACGAATCTGACAATCAAAGCTCCATCCCGGCGAAGCGATTGTTTCGTAGTTGGCTTCTGACAAA
GAAAGGATAGTATGCCCTGTGGCGCTGCACGTATACAAATCCCGGGGGGGGTTTTGACGACTTTCTCCCA
CTCCCCCCACGGAGCATTCTGCTTGCAGCGCGAGTCAAAGACCTTGAGAGCCTCCTCGGCTGCCTTGAGA
CCACTCAGAACCATGGCGCCAAATGTCGGGCCTGTCAGTGCTCCGTTAGCCATGGAGCTCTGCGCAGGCA
CAAGTTGCGATGGGGGTTTTGCCGGATTCCGTCTTCATACCCATTCGATTAGCCCCATCGACTTCGGACA
GCTCCATGCCGTCGACAATGAGTCCCGGAACAATCTCGCGAGTATTCTTGATAATGGTGTCCTCGGCTGT
GTTCATGTTGAGGCCTCGCATGCCGCCAAGCTCCTCGATACGCCCCATGCTGACGAGGGGCTCGACGCAA
AACGCACCCATGGGGCCGTCGTGACCGGTGGTGGAAATGACGAGTGGTGCATTGATGGTGTTGGGGTCCA
TGCAGGACTGGTCATCGTGGTGCATAGACACGAGAGTGCAATTGGTGACGAGGTCCTCGACGCACGTGGC
GTTGAAGAGCTTGACATTGGGCAGCTGGAGTACCCTGGACATGATGGTCGAGGTGAAGAGGGCGGCGTGC
TTGACAACGACAAAGTTGCCCTCGTCCTCAAAGGGGACGCCAATCTCGCGCAGAAAGGCATCGGCGGGCT
TGCGCATTACCATGGCGGAGAAGAGCTGACCGCCAAGCCAAGCACCGCCGCTAGGCGAGACGGAGGCCTC
GATGATGGCAATCTTGAGGTCCGGGCGCTTCTTGCCGATAACGTAGGCGGTGCTGAGGCCACAGGAGCCG
GTGCCAACGATGACAATGTCCGGCTCGGCGTAGCGGTCGAGGTCGACAAAGTAGCGGCGGGTCACGGCCC
TCGAGACCTGGCTCTCACGGATAGGAGCGAAGCGAAAGTCGTCCCGGTGACCGATCATGTCCGCGAAGGT
CTCGGTCTTGATGCCGCCAACGGCCAACTTGGACGATGGTGTCGCCATCTGAGCGACTTTCTGGGGGGGC
GAGACGGCGGTCATGACGGGTCTGCGAGTTGTTAGAGGACCCGAGTACATCCCAGGACGATGGAGGGCAG
GGAATGCATGATCCTTTCGCTGGTATTATCCAGGTCAAGTAGTTGGGCCGTATAATCTCAGCCACGCCCC
CCTCCCCTCCCTTCAGGGTGCTCAACGGACCGACCACCCGACTCGTGAGAGCAGAAGATGGAGAGTTGAA
GAGTCCTGCAGGCAAGGGTAGAAGGGCGAGCACCGGCTCACGCAACAGACAGTACCTGAAGGTGAACGAC
CGCGTCTGGACAGAGTACCAGCAGAGCAAGGCGGCATGATTCTCGTCATTGTGTGAGGGGAGATGGGATC
GGATGTACCGATTTAGCCGGAGGCGAGGTGGGTGATCTGGATCATGTCAGGGCTGTTCTTGTCAAGGAAC
CAAAGTTTACATACAGTAGCTGAGCTCAACGAACTTGCTGATTGTAGACGAGCTGGAATTTGTAAAGGTG
GTGGTGGTGGTTGGAAGACGTCGCAAGTCGGGGGGGCAACGCCTCAATTATATCTGTGGAGCCCGCGCGG
GAAGGAAGCGGGGTCGAGACCGGCTGCGATCGAAGCACGTGACCCTCTGGCGAGATGACGAATCCGTCTC
CAATCGCTTCATTTTGCCAGCTTCGCATGATGCAGTCGCCCGCCTCACTGCCATATCAGGAGCCCGGTGT
CGTGACGTTACTCGTCCAGTCCTCGTTCCTGTTGCTTCTCAACATTGCCGACTTTGCCTTGGACAGGGCC
CTTTACTGCGGCCTTGTTGGCCAGGTCTTCCTTGGCATCGCCTGGGGAACCCCAGGAGCAAAATGGCTCG
ACGCCAACGCTGAAGCTGTCATGGTCCAGCTTGGCTACCTTGGCCTGCTGCTCATTGTCTACCAAGGTCC
ATGACGTACTCACGCCCTATGATATCCCGCTGACCCCATCTCTAGGTGGCTTGTCGACCTCTCTGGAGCC
CTTCAAGGCAAACATATTCCTATCTGCCGGCATCGCCATTACAGGAGTCGGCCTCCCGATGGCCCTGTCC
TTCGTTCTTGGCCGCCTCATCGACGCCACGTACATTCAGTGTTTTGCTGCGGGCGCCGCTCTGTGTTCCA
CAAGCTTGGGGACAACCTTGACCGTCCTCGGCACAAGCGGCCTGATCAAGTCCAGGCTTGGTGTTGTTCT
CTCCAGCGCTGCCATCATGGACGATGTTGTCGGCCTGGTCATGGTCCAGGTCATCTCGAACCTTGGCCAA
TCCGACACCTCGTTCAGCGCAGCGACAGTTGTCAGGCCTCTCATGGCATCTCTGGCCTTTACCGTTTTCA
CACCCTTGGTTTGCGTCTTCGTTGCCAAGCCCGTCACACTTTGGCTCATTTCTCGGCGCGCAAAGAAGCC
CTCCGGTCTTTTGAATGTGACATTGCGGACAACCGGAGCGGCGTTTGTAATTCAGACTCTGGTCCTACTA
GGCTGCATCGCCGGCGCGACCTATGCGGGCACATCCAACTTACTCGCCGCCTTTGCCGCAGGTGCCGCCA
TCAATTGGTGGGACTCGGACGCCTCGCTCTCGGGTCCTCATAGCGCATCTCCACCGACGCAGCCTGCGAC
CCGGCCCGCGACGTCCCCTAGCACAGAAACAGCCTTAAGAAATACAAGTGGATGTCTCCCTGAGAAGCAA
GACGTCGGCGGCGGCGATACGACCGCTCCACGCTGTCCCAGCGAAGCCAAGACAGAGACGGTGTCAAGGA
ACTCGGGTCTGGAAATCTACGATAAGTTTTATGCTGCACCAGTTGACCGGGTTCTGAGGCCTTTCTTCTT
CGTACGCCGCCTCCTCTCGATGCCGGGTCATCTTTTATATACTGACTCACCAACGGCTGCCCCCAGGCCT
CGATAGGATTCTCGATTCCAATCACCGAAATGTTTTCTGGTGAGATTGTATGGAAGGGCTTGGTATACGC
CGTCTTGATGACTCTCGGCAAGGTTGCGTGCGGAGTTTGGCTTCTGCGTCTGCGTCTGCCTGCCATCGTC
GAGACTCATTTGCGCAAGCTACCCAGGCCAAGGATGAATTATTTCTGGGGAAAGAGGTCCGCAAACGCGG
ACAATACTTCAACTGCGCAAGCCAAACGGCCTGCTTCTAACCGGGTCACTTCTGTCCCAAGCCCATCGGC
GTTTAATCGGGCGACAAGCACCTCTGGCCTAGAATCGTTGCCCACGAATGCATCAGCGACGAATGATGCT
CGGTCGACCCCGGACGCAGGCAAGCCCCGTTCGCTTTACCCAGCCTCGATTCTCGGCTGTGCCATGACCG
CGCGGGGGGAGATTGGTTTCTTGATCTCGTCCATGGCAGAGAGCAACAAGATCTTTGCATCCAACGGGGA
CAGAAACTCCAGCTCCGACGTCTTCCTTGTCGTGACATGGGCGATTGTGGTTTGCACAATCATAGGCCCA
CCAGCCGTGGGCTTGCTAGTCCGACGAGTCAAGAAGCTGCAGCAAGGCGTAGAAAAGCAAGGCCGCATTG
TTCGAGCAGAGGTACTTGGTGTCTGGGGGGCATCGTGAATGAGTCTATCTCGGGACCTGAGACTGTATCT
CCAATGGGGCTCTTTGATTCAGGGTGAGGTCATAGATTCCACAAGGCCGATGCTAGCAATCCTAAACACT
GCGCATGTCGGCTGAAAACTTACCACACCGAGTCATGGCTCCATGATTTCAGGCGGCTGCTGTGCCCGGT
TGCCGAAGAGCCGCAGGTGCATATCCGACGGTGCCGCATTCCTGTCCCTTTCGTCATGGACAGACATGAC
CCAGCGGGAGTGGCGGACTAGCCGACTTAGCCTATCTGTCTCCCGGAATGCCGGTTACTGGACGACTGGA
GGGCTCGGAGCATGGAGACGTTGCGCCACGACCATTACATGAATCGACGGGGAGTCTCCGAGTAAGCAAG
CCATGACGCAATCGAGGACGTTCACAGCGGCCATCATCGAGATATGTCCATAACGGAGCTTCTGCGACCT
CAGCCTTTGGCCACTTGGGCCGCTCGGAATGCTACGAGGCATGCCATGCCTTACTGGTGGCGTCACGGCC
TGACTGTGGCGCTCAAGATAGCTCCCAGTCGTGTCGGGCAGCTCTGAATCCGCGACCTTGGACGAACCAC
AAGGAAGAAACTCGCAACACTGCCATGCACCGCGTGACGGCGGGGGAGCTTCTGCGACCTCAGCCTTTGG
CCACTTGGGCCGCTCGGAATGCTACGAGGCATGCCATGCCTTACTGGTGGCGTCACGGCCTGACTGTGGC
GCTCAAGATAGCTCCCAGTCGTGTCGGGCAGCTCTGAATCCGCGACCTTGGACGAACCACAAGGAAGAAA
CTCGCAACACTGCCATGCACCGCGTGACGGCGGGACGGCGGGTATCCGGGACACAGCAGAGTTGCCTATC
GCACTAGGATCGACTAGAACACGTGTCTCCCCATTTCTGCCTGCTTCCAATGCTACGAGATTGCTGGCTC
CATGTCGTTCTTTGCCTATTGCTAAGCAGCTTTCCCGCCTCAACATTCCTAAACGAGTTGATCTTCGTCT
TAGCCCTCCAACTCAAATGCTCGTTACACATGGGCTATTCTCGATGCGCTCTGGCAATCATGGCCAGCCT
TGCTTCCGGGTCTGCTCCCATACCGGCCAAGATTAATGGTCGGACTCACAAGGCTTTGCTTGGTTGGGCT
ATGACGCGACACAATACCTCTAACGTCAAGTCGGAAGCCACTGCTTAAACCACAATAAGCGCACAGAGTT
TCCCGAGTATAAGAACGAGCTCGAGCCGCCACAGACGTCTAATATTCCTCGTCCACTCATCTCCGACAAC
AGCAACAGACACAAACTCTCAGAACATTCACACCCATTTGCCGGTCAATCTTTCCAAAAGCCGCCAATAT
GAAGTACAGCACTGGAGCTCTGATTGCCATGTGCCTGGCCACTGGCACCTTTGCCGCTCCCACTGGCGAG
AAGCCTGCGGGCAACGTCAAGATCATTGCTGATGTAAGTGACAATGCCACGACGAGTTGCCTGTTTCATA
AAGTTAATCCCTGCAGGATTCGAGAGCTGGAGGTATCGGCAAGACTCTCTCCGGCATGACGGGTGCTGTC
AGCGGCCAGAAGTATGCCGATTTGGACGCCAAGAAGTTGCCCACCCACAGAGTCAAACACTTTGACCAAC
GCGACATGGAGCTCGACGCGAAGAAGATACATGCCGGGAAGCATCTTAGAAATACGCTACGTCAACGCGA
TATGGACTCTGATGCCATGCAGCCCGTCGGGGACCTTGCCAAGGCCCTCAAGTCTACCCGACGCTCGGTG
GAGTACGACGCCAAGAAGGTCAGGGGTCATAAAGGCTCGCCTCACATCCGCCGCTCGATGGAGTTGAAGA
AGAAGCCTGTCGTGGATCTTGCCGATAAAGTCGTAGGTCTTCCCCCCTCCGCTCGATGGAGTTTGACGCC
AAGAGTATTGTTAAGAATGTTGGTGCCAAAGTCTGCCACCCCTTCCATGGAAACCAGCCCTGATGTTGAG
GCCGATAAGTCTGCGGAGACGGAATCGACGGAGCATAATGTCGAGAAGGAATCTACCGACGAGTCTGAGA
CTGAATCTACCGACGAGTCTGAGATTGAATCTACCGACGAGTCTGAGATTGAATCTACCGACGAGTCTGA
GATTGAATCTACCGACGAGTCTGAGATTGAATCTACCGACGAGTCTGAGATTGAATCTACCGACGAGTCT
GAGATTGAATCTACCGACGAGTCTGAGATTGAATCTACCGACGAGTCTGAGATTGAATCTACCGACGAGT
CTGAGATTGAATCTACCGACGAGTCTGAGATTGAATCTACCGACGAGTCTGAGATTGAATCTACCGACGA
GTCTGAGATTGAATCTACCGACGAGTCTGAGATTGAATCTACCGACGAGTCTGAGATTGAATCTACCGAC
GAGTCTGAGATTGAATCTACCGACGAGTCTGAGATTGAATCTACCGACGAGTCTGAGATTGAATCTACCG
ACGAGTCTGAGATTGAATCTACCGACGAGTCTGAGATTGAATCTACCGACGAGACTGAGATTGAATCTAC
CGACGCGTCCAAATCTGGATCTACCGACGCGTCCAAGTCTGAATCTACCGACCAGTCCAAGTCTGAATCT
ACCGACGAGTCCAAGTCTGAAACTACCGACGAGTTTGAGTCTGAAGATTAAGGCCAAGGATCAAGTCCAA
GTTAGAGATTTAGAGTAACGGCCGGCTTTCCTTAACGATGCTGCTGTTGAACTGTCCTTCGATTGGCCAG
TTAGCCCTGAATGGTATAATATAACAATACACGTTTAACTGTCCGGATCGAGGTGCTTGAGCGTGTCCGG
GGGCAGAAGTTCCTCCATAGTGGACATTGTCTCTTCATTACGCGCTTCGTCGCCAAGTGTAGCACGTTTA
AGCCATTAAACAGTCAGTCAGGAGTCGGGCAAGTAGACAGTCGAGTACACGGGCAGTCAAGTACATGGGC
AGGCGGTCAATCAAATGTCCAGTCGAGAAGTTAGCGAGCGAGACAGGCGGGCGGGCGAGTAGATATCTAG
CTCGTGAGGCCACATGAGACCATCGACAAGGCGACAAGGTCACCGTTCCGTCGAGCCTGCCCGCCCCCCA
GCTCATGCTGGGCGATGGAGCCGTGGTGTTCGGAGATGACATCGTATGGCACGAAGGCACGGATCCGCAA
TATATCGGGATGAATAGAGAATAGCCGAGTGTCGAAGAGCTCGTGGAGATGGCTTAGTAGCAGGATACCA
TTCTCAGGCGACCACGTATCGTCCCAAGCATCGCGGAGGTGGCGGGGGGTATATCTGCCGCTAGACGTGA
TAGTGCTGTTGTGGTGCTGGTATGGCGTCCCTCTGGTCTTTCCCTCGACCAGGCGTCCCTTGGCGTAGAG
GAGCCATCGGTCCTTTTCGGATTTCTTCAAAAGCTGATGTACGTTCCGGTAGCCCGCCTTGGGCGCAGCG
TACCAGTGCCGCTCAGTACTCGACGGCTGGTCCTTCAAGGGGGGGTAACGAGCCCCACGGGACTGGGGAA
GGGAATCGCGTCGAGATCCTCATCGGAACTCATGTCCTCGTCGACTTGATCCTCTTCGTCGAACACCATG
TCCTTCGTCTTCGTAGACTCCATGCCTCGCCGCCATATGTTTTTTTCCCTTGGACAAACTGGCGCGCAAC
CTTTGGAGCAATTTCGGCCATGGTCTTGATCTTCATCAGAGACCTCTGGAAACAATTGATGTACCGCCCT
CCAGACTCCCTGGCGCGTGGAGGCCCATTGGCATGCTGTTCTTCGCCTTGGTAGTTCCCATCTGGAAGCT
CCGTGGCGCAATTTGGTCCGGCACATTCGGTCCTCGGTCATCGATTCTTGCTGCGGCCTCGTTCAGAGGT
AATCGGATTGATGAGAAAGTGCGTCGCAAGAGGTTCCGCCGGCAGTAGCATCCGGCGCCTGTGGGAATGG
CCGACGTGGTCGATCCCCATGACTTGTAAAGGTCCATCGAAAGGATAATAAAGACCAGTGATTGGGCTCA
TTTTCCGCTTGATTCTGCACGACGACGCATGGGTAAAGATGGAAGGCTCCGGCCTCAGTTTCCGACCATT
CACGGCAGGGTTTGCCCGTCTTCCGATCCACGTGCGCTAATTATTTCGCGCTAATTATTCCCGGCTTTCC
CCGCCCCTCACACATTATTACACATTCGTATTCGTATTCGTACATCATCCTCTTTTCGCGTCGATAAACC
TCCGAACAAGCATATTGAATCTCGTATCCTCGGTCCGAATACGCTCCAGCGTCAAGTCCTTCATCCATCT
CTGCGCCGGGTGGTTCCACGCATGGTACACCAGTTGCTCGTCGAACAGCGACCCGTTTGTGCGTTCTATA
TCGGCAGCCACGGCTGCGCTCTCTTGCCGACTTAGCGGCATGTGCATCCAGTCGACATGATGTTGCGGCC
AGAGCGGCCAAAAGAAGACTGCAGGCGGTAGCTGGCAGATTTCATCGGGGTGCTGATCCGCGAGCTTTGC
CGGTAGTATCACAGAGTGATGGTTCCAGCGCTTTGGGTCGAAGTTTTGGTATGCCTTGTACCACCTTTCA
ATAAAGGCGGCGCCTGGCTTTGCGAGGATAACGGCGTTGGTCATGCCTCTGCGATGGCCGCCCTCGTGGC
CCAGAAACACGTCGCGGCGTCCACTCAATAACTTATCGAGCGGTCGTAGGACGATGGCGTCAGTGTCGAG
ATAGATACCGCCGTGGGCGCGAAGAATCTGCAGTCGTAGAATATCGGCTTTATGTGCGGGATTCCATTGA
GAGGGCGGCGGGTTTATGTGCAAGAAGTCGTCGAGAAATTCCGGCCCATGCCGCGTAAGGGTAACGAGTT
CTCGCACGTCTTTCCACCAAGACCCTTGCTCGCTTAAATAAACGTAGTGTAGGCGGATCTCGCAGTCCTG
GAGGTTAGCCGCGGCGGCACGTATGGCTAGCCAGAGCATCAAGGTGATCGGGTTCGGCTTGTCTACACCT
ATGACGAAATGGACCACCTTTGGGATATCTACTAGCATACCCAGTGCGTTGATGCGAGTTGCGTTGCCAT
CAAGGCATGCCTGCTCGTCTGGCGTTGGCTTAAAGTCGTAACGTGTTAGACCGTTGATGTAGAACCAGGC
GGGACGGATGTAGTTCAGTGTATTGTCGCGTAGTTCGGCGTTGACGTAAAGGAATCCAAGCAGGATCACG
ATGGTTACAAGCAGGTAAAGGGAGGTCCGACGCCAGCGTGAGGGAAGAAACATATTGGATTGAAATCAGC
TGGTGAAGAAACGATGCAAGATCATGTCTAGTAACCGGTCGTTTCCCGTGCTTAACACGGATTGCAAAAC
CGGAAAGGCTGCGGGCGCTCGGCGAGCATCCGACGGGAAGACCCTGACTTCTTGTCCACACATACTTCGT
ACCCTGCTGCCTTTCTATAATACGTGACTTATCAATGTCACAGTACTATATACTAGGTATCGCTCCACCA
TGCAAAACAGGGGCGCCCCCAAGAGAGGTGCTCTTGGTAGTAGTACTTGTTACCAACACTTCGGAGGTGG
AACTTGTATGTTATTGAACGTTGAGCAGATAGGCCCACACTGCTGCGACTGTGCTGCCTAGAGCGACTAT
GTCTAGACCTAATTTGGGCAATAGCCGGAGGACGTCGTGGGGCCCGGACGCGCGCCCCCAGGGGCCACAC
TAAATTTTGCTATCAAGAAGTAGCTATCGCGCCTTTACTACTTCGTATCGTAGCCTGCTACCTAAAACGC
GCCCGCACAAAAAAAGTGAAGCTCTCGCCAAAGCCACCAGCCTACCTACCGTCGCCACGATGCTCGAAGC
CCCTCCCGACCTAGGCTAGGCCTATTCGAATCTCTCGAAGACGCAATCAGCGGGCGAGCAATAACTGCTG
CGTGCTTGCGTGCTCTGCTGCGTGCTCTGCTGCGTGCCCTCTTTTTCCCATAGCAGCCGCCCTAGGGCTC
TTAAGCGCCTGGCTAAGGAACGCTATAACTTATTTACTGTCAACCCCCGCGATAGCTTTAATCAATGCCG
TGTACGGGCGTGGCAGGCTATATGGTCATGGCGCGACAGCTACGAAGGTTCCGCCCACCTTTGTACTGAG
GATCCCATTGGGTGGGCGCATTAGTCAGCGCCCCGCTGCAGGGTTTTCCCTAAAGCCCTGCGCGCCTATA
ACTCTAGATAATCAATCAACCACACACAGAACATAGTCTTAACGAAGCTTCCCCTAGCAGGAAGCCCCGA
GACTCTCTGTTGTATGCCCGATCCGACCTTTAAAAGGCCTTAAGGCCTTAAAATTTTAAAGAGCAAAACT
CAGCCTCTTTAGAAATCGGACGAATCACGCATCCTAGCGTTTAAGCGTTTACTAAAATACGTATTTTTAA
AGAGCAAAACTCAGCCTCTTTAGAAATCGGACGAATCACGCATCCTAGCGTTTACGCCACGCAGATCTAT
CGTATTACCTTAAAACATACGTTCTACCTTAGTTTTCTTTAACGTTGCATAGTATATTAGCGTCGCAGCC
GCCGAATTCGCCGTCTAAAGACGAGCTCGGAGCCGACCGAGGCTCTCGCCGGGGCTTTATAGCAAGCTCT
GCTATTAGCCCTAAGCCGAATAGGACGAGTTTAATCGCTAGCCTAGGAAGATAGGTAGACTAGAAGATAA
CCCGCTAAAACGAAGTCTTTAACACTTACCTTAACGACTTACGTAAAGAACTTCGCGGTAAAATGCGTTA
GTAGTCTTAATAGTAAGCTAACTAGCTTAAACAGCTAGAGGATAACTAAATCACCTAGATAGAGCGTTTC
GAAGAGCGTTAAGCTACTTAGATAGAGCGTTACTAAGCGAGCTAAGCTACCTAAATAAAGCGTTACTAAG
CGAGCTAAGCTGCCTAAATAAAGCGCATAGAGGAGCGCTTAGCTAGTCTCTATCGAGCATAAGCACCTCC
TCTTCTAGTACTACTACCTACTGCTAGCTCCTTAGCTTTAGGGCTTATTCCCGTTCCTCCCGCGCCTCCC
GTGCCGGACTACTTATTACCTCCTACTCCTTCCGTAGATCCGGAGAGTATTACTATAACGCCTACTACTA
ACCTTATAAGCGAGCAGCGATTTGCTCGTTTGAATTAGCAGTAGTAAGGGCAGGTAGCTTAGCCGTAGTA
AAGGCAACCCCCTTAGTAACCGGTTCTACCGTAATAGCACTAGCTACTAGTAAAGCCTTTCCTATACTAC
GACGATAGAGCCGTCGACTAGTACGTATTTATAGAACGAGGTCCTAATATACGTTTAAACTTCGACTATC
CTATATATATCCTATATAATACTACTTACGATCGAGCTACTAAGACTCTTATAAAAAGCGTCTAGCCTTA
AGCGAAAGCTATTAAAGACGTTAACGATATAGTAACTAACAACCGAAATAAGATTACTATAAAGCCTAAA
TAGAAGTTATACTAGGCGGACTATACCGTCCTTTAGAAGCTTTAATAGATATAATCCGCGTTTCTTATTA
AGCAGATACTATATAACCTTTAGCCTACTTAGATAGCTAACGAGTTGTCTAAGGACTTCGGCCCTATCGC
GTATTAGGTTAACGTTAGGCACTTAGACTAGATATTACTCCTTAAGGGCATTTTTATAGTCTTAAGGGAC
TATAGTATTTTAGACGCGCCGTTAGCTATTTACGCCTAGCTAGCGCTAGTTAAGGACGAGGCCCTCGTTA
ACTTTGCCTAGTGTATTCGCGACGCGTTCTTAAACCTTCCCGATATTAAGAAATATAGCCCTAGTATCTA
TACTATTACCCTCTAGTATATTCGGAATAACCTCCTACGTATTTAGTTATAGATCGGTTTGGATATTACT
ACGCTATATAGTATAGCCCTTATATAGCGTTTAGTGCTATTAGCTAGTAAGCAAACGCGTTAGCTTATAG
AAGACATCTATAGTAAGCTAGCTACTTCTATTTATATATAAGAGGGCTAACTATACTAAATATAGAAGAT
AAACGAGGTTATTAGTAATAAACCGGCGATAATAGAAGTCGTTAAGCCTAATCCTAGCTTATTATCCGCC
TCCTTTTATTTAGGCCCTTTAGGCATTGTTATAGCCGATCCGCGTACGACCGACACTCTCGTCTACGCCG
CCGACGATAAAGCTATCGCCGCTTCGACTTTCGCGGCCTTATCTAAGGCGAATACCTACTTTAACTATAG
TAAGGCTAGATATTAGGCATAAGACTATCGTCTATTATCTTTGCCAGCACCTACTACTACGTTATCCTTA
CCGTTTAGCCCGCCTTAAGACGTTACGATAAAAGGGAAGATATATAAAGCTGCTAAAGCATTCGGTTCCT
ACTAGCGCTTTAGAGGGAGTAGCCGTAGCCGCGGTAGTAATCGCGGTAGAGGTAACTAAGGCAAAAGCAT
ACGTAAAGGCACACGAGGAAATTATCGCAACTACGCTAACCGCCTTTATATATACTTCGACGATAAGATT
ATAGATAATACCGATAAAGACTAAGATCTAACGTACTAACTTAAGGAAGATAACGTGGAAATAGAAGCTA
TCCTTATAGCTATATAAGAAGGGATAGACTTAAGGTATTTCTAATAGGGATACAACGCTATCTACTTTAT
AACTATAGATAGCGGTATTAATATTAGCTAAAAGCCTTTCTATAAAGGCTTTAGCGATCGTTATAGTATT
TTCCTTTACTAATTAACGACTTTTTTATCCTTTACTCTTTCTTCTTTCTTCGACTATAGTTCTATATTTT
ATTACGTTTCTTCTTTACTTATACTTAAGCTAGCCCTATACCCGTCTTAAGTCGCCTCTATTATAAAGGG
GATAGGAGGGATTCCTAGACTAAGCGTTTAAGACGATATCGTTATCGTTATATAATAGTAAAGCAACGAC
GATTAGACTAGTTCGGTTGCCCTCTCTTATAGTATCGTCCCTAACGGGACTTTCCCCGGTGTTTTAACCT
TTAGACAATCTGTCTTTTACGCCCTTAGAGTCGCTTATAAAGGCAACGGCGCTATATAACTTCGCAATCT
TAAGGGCAAGCCTTTATTATAGCCGCGGCCGTCGAACGTTTTTACTATAGCTATCTTCGCTAATTCGACC
GACGTTTAACCTACTCTTATACGTACTATCCGCTTTTACGCTAATACGCCGGAATAAGCGAAATGTTTTA
TAAACGTTTATTTCGCTAAATTCCTAAAGCTCTTCGATATATCGCTTCGACGTATAGAAAAATTAGCATA
GATAGTCTATCGAATTAATACAGGCAATAGTACGCTTATATAGTAGGCTCCCCGACGCTATAGTCCCTCG
TAGGCCTAAGCTATTAAGGACTTTATTAAGAAATATAAAGGGAGTATTATTCGAAAGTCTATTAGCCTAT
AGTCGTCTCCTCTACTATTAACGCTAAAGAAGGCACTTATAAGCCTATAGTATAATACCTATAGGTAGGT
GATTTAGCGTATTTACGCCGACTACTATATACTTAATACCTTAATAAAGAAGTATACGCACCCTCTCTTA
AATACTATAGATAAAATCTAGCGCGTAGCCGGCTACTATTACTATGCTTTTATCGACCTATAAGACGGGT
TTTAGCATATCCGCATCGCTTTAAAAGACTACGAGAAGACTGCTTTTATTACGCCTTTCGGCCTATACGA
ATAGGAAGTTATACTTATAGGCCTTACGAACGCCCCGGCTACTTTCTAAGCTTTTATAAAGGAAGTTTTA
TAGCCGCTACACGAGTTCGCCGCTAGTCTCCTTAACGATATATGCCTTTAGGCCGATATAGTCGAGCAGC
TTTATAAACGCCTGCTTGCCTTCTTTACCCACGTTGTTAAGTACGGCCTACTCTTAAACGCTAAGAAGAT
AAAGCTCTTCGTCGATATAGGTATATTCTTAGGCTTTATCGTCTATTTTAAAGGCATTTAGGTAGATCCT
CTTAAGATTACCGCTATTTACAACCGCCCGATGCCTACGATTACTACGGAAATCCGCGCTTTTGTTTATA
TAGCCGGATACCTATATATACTAATCCCGAACTTTTCGGACCTATCTATCCCGTTAATTAAATAGTCCCT
CGGTGGTAAGAACGTCCTTATTACCTTAACTGCGGAAGCTAAAGCTGCTTAAAAACGGATCCGTAATACT
ATTATAATAATACTAATCCTCGTTAAGTTTAGCTAAATGCTTCCCGTAATTATTAAAAGCGACGCGTCTA
GGAAATATATAGGCGTAGCTCTTCTATAGCCGTATATATACCTAACGGGTGGTAAGGAGCGTTCCTACCT
TTACCTAATAGCTTACTTTTCTAAGAAGCTTACTAAGACGTAGTAGCGTTATTCTATATAAGAACGAAAG
CTTTTAGGAATTATAATAGCCTTATAATATTAAAAGCATTAGGTTAAAGGCATAGACATTACTATTATTA
TAGACTATAAATCTCTTAAGACTCTTCGCACTAAGATAGATTAACCTATGCGAATTATTCGGTTCCTTAA
TATTATCGAATACTATAATATTAAGATCGTATATCGTAGCGGTAAAGCAAACGTGCTCGCTAATTATCTC
TCTCGCCTACTATACGATAAGGATACTGCTTATAACGCCGACGAAGGGAGGATAGCTACGATTAACGATA
ACGACGAGCTTATAACGATCCTAAAAGACGATCCCGCGTATAATAACGATATAGCGCTTAAACCTACGCT
TAAAGCCGATAACGCCGCTCCTAACGCTATAGAGCTCGTTACTTAACTAGAATAGTTAGCACGAATTAAT
TTATAAGCGATCTTCGAATTCCTTACGTCTAAAAAAGCTCTACCGCCGAATATTACGCCGTATTAAGCGA
ATATATACTTCTACGAGTTAAAGGGCAGTCTATACCGTATTCGCTAGAATAAGCGTTCCTTTCCCCTTAG
CGAGCCGCTAAACCCTACCGGAGCAATTATACTACTACTAGTACTAGAATATAACGCTCTCGTAGATATA
GCTAAGTAAGCATATAAGGCCTTAGGGTATAGCACCGTTAGCTACGTTATGCGATATCTATCTATAAGAT
ACTAGCACCTTAAGCTTCCGCTCGCAGCTTATAAAGCTATTCGCCGTTGCTAGTCCTACTAACTAATAAA
GCCGCTAGACCTAACGCTCTTTAACCTAATGCCTTTAGCACCCGTACCGCCCTTAATAAGGTAGGCTATC
GACTATACCGGGTGTAAAGGGCAATAGCTGCTTAACGTCGTAGAGTACGCGACCGGGTGGCTTATCTCTA
CTATTACGCAGTCTATAGACTTCGAGGGAATAATCCTAGTCCTATAGACTATTACCACGTGATTCGGCCT
ACCCTACGAGATTATTAGCGATAATATAGGTTGCTTTACTAGGCAATAAGCTTAAGACTATTATAAGCGT
TATAAAATACTTATTAAGCTAGTCACGCCTACGAGACCTCGTAGGAACGGTAAAGTCGAGTAAGCAAACA
GCGTGCTTAAAGCTATTATCTATCGCCTTTACCTTAATAATCCCTTTATACCGTTAGTATAGCGTTTAAT
ATAAGCCGTCTACCTATACAACCGTTAGGAAGGCCCGTACGGCTATAGCTTATTCTTCTTATTATATAGA
ACGTAGCCTCTAAAGTAGCACTACGAAGCTACATACGTAGCCTATACCCGCGATCCTATAGTAGAGGAAG
ATATCGCGGAGGCCTAAGAACTCGTGTAATAACATCTTACTCCTATCGTACGTAGATATATTATAAGCCT
TAAAGCCGCTCGCGCTTATATATAAGCTTACTTATAGGAACGTAAGGGACTAATCCGTATATACGCGCTA
GGAGATTAGGTCTTACGAGTGCGTTAGCGTACCTAAAAGCACGAACCCTACTACGACGGTCCTTAGGCTA
TTACGGCCGCCTATCCGGGCAATGCCTACTCTCTTATATCCCCGGGAGGATTCGGCCTTCCTAGCAGGTA
TAATAGAATAAATCTATTCCCCGTATATAGTCGCGACGGATACCCGGTCTATAGCTTATAGTACGTAAGC
CGTACGATATTAGAGAAGGATTATAAGCGCTTAAGAGCCGCTGCTGCTATATAATAGAGGATTAGGGGTA
TTTTTATTATTTATTTCGTATCGTATATACCGATGTACTATTTCCTATTTAGGTTCTATTAATTGCTTTA
GCAAGTAGGGGACTGCTTGTTTAAGCAAAGGGGTATTAAGGATCCTATTAGGTAGGCGTATTAGTTAGCG
CCCCGCTGTAGGGGTTTCCCTAAAGCCTTGCGCGCCTATAACTCTAGATAATCAATCAACTATATATAGA
ATATAGTCTTAACGAAGCTTCCCCTAGCAGGAAGCCCCGAGACTCTCTATTATATGCCCGATCCGACCTT
TAAAAGGCCTTACCTATAACTCCAATCAACTATATATAGAATATAGTCTTAACGAAGCTTCCCCTAGCAG
GAAGCCCCGAGACCCCGAGACTAGTACTTCGTAGTAAATCAGGTTAGCTAGGAGGGCCGCGCGTCCGGGC
CCGACGTCTCGGCCTGCCTAACCCAATTAGGTCTAGACACAGTCGCTCTAGCCGGGCAGCACTGTGACCT
AGCAGATAGTAGATAGTACGAACCTTTAAGTACTTTACGAATACGAAAGCTTTAACATATGGGCCCCGAG
CCAATAAACCGGACACAGGTCCCGTCACAATCTGCAATGCTAAACCGTGTTTGGCCCTGAGCCCTTGCAG
AGTGGGACACAAACCATCAACAAGTCATGCACAAATCTAGTACTACATACTACATACAGTGTGGGAGACT
CTGAACTCCTGGGAAAGTCAAGATCGGACGAAGTCGTTGACCCACGACAGAAGTGGCACGCCCTAGGAGA
ACAAAACTTCCCAAGAATCACCAGTCGGACTGTCCATATTCAAAAGGGTCTTCATATCCAAATTGTGCGA
ACAAGTGTAGGCAGGAATCATTTGACATACATGTACTGCTGGCCTAAGATTTATCTCGACTCTACCAAGG
GCCCCTTTTTACTTGACTTTCACTGAGACCATCGCATGTCACCTGACATACCTGACATCCTGATTTTGAG
AGTAACTTCCCTTGGATTGCACCAACCGTTGTCGAGTAGCCTCCCGAAGCGGCTGCTCCTGCGGGGAGTG
ATGACGAGCTTCGCCCATCTGTTCCATTCGGGGACCAACCAGCACGGCGTTGCCTTCTCTGTGGGTAGAT
TCCACACGTTGGTCATGATCACGGCGCTCACAGCCTGCGCCAGGTCTTCTGGCTATATCAAGGGAGCTTG
TTCAACCAGATCGAAAAGGCCTATGCAGATCTATCAGAATCAGGACATCTGGTGACATCATGTGACACAT
CAGTCATTAGTCCAACAAGATCAGGCCGGATGAATACAGAAGACAAGACGACCGGCTCGTAGTGAAATGG
TATAAATGCAAACATCCGCTCATCTATAGTCTTCCTGTTTACAAAACGAACCCAAAACTCTCCAAGCTTC
TTTTTGAAAGCCTCCTCAGGCCCTTTTGTGTCCGTTTCAATCTGTTGGTGCAGACTTGGACTTGCCATGC
TCGATCCCTAACTTTGATCTAGCATCTTGCCTCTCGAGGTCGCTCGATCGATTAATATGAAGTTGACGGC
ACTCAGCACTGCCTCCCTGGCCGCACTGGCTGGTGTGGTGACGACAGCCTCTGCAGCCCAGTGCATCCGT
CATAACAACAATAATGGCATGTACACCTACATCATCATGGCTAGTGATGTAGACGACATCCCAGGCTACT
GTGGAGGTCTCTGGGATCACCTTAGGCCTTTCAAGTCATGTGTTGCGTCGGCCACCAGTTGTGACGACAG
GAATGGTTACCTCCACTGGCAGTTCAATGCTGGACAGAACTGCGATGGAGGATTCGTCGATACTGCATGG
TGGAGAGCCACGAAGAACGAGTTTGGCCGCATTACCTGCGCTTGAAGTTTGGGACTTTTTGCATCGCTGC
CACGCGAACCTCTGGTGAGTGGTCGGCTAGTTGACGACACGAGAGAGTGAGTTGCCTTGAACAGCGCGGG
TCCTGGACTTGTCCTCGATGTGAGGTCTGTTTCCTGTTTGAAGGTTTTGTATCACGTCTGTCCGACAGTC
ATTATGGGAATGCCCTCTTGTCCGATTGTGTGACTTTCTCCGGGACTGTCTTTTCCGTTGGGTATAAACC
TCCAGCGGGCTGAGTCAACACATCACATCAATAAACAACCCTTACAGCCGTCAGTTAGCCATTGCAACCA
TCATGCTGTGTATCCTCTATTATATGCTCATTAGGTCAGGGCCGCAGGACCTCTCTGTTCTGACAACCTT
TTTAGTATCTACTTTCACTATGTACATGTCACCTAATATCACTATTTCAAGACCCGTATACCGCCATTCC
AATCCACGATGACCTTTTCCCGAGAGAGGCTAGGTCGAGATACTGCGCCACGCCGGACATGGCGTCTTTG
GGCTCAGAGGCCTTGAGATCAAACACGGCAATGGCAGGGCTTCCCTGGAGGACGTACAACCACGAGCGGT
CTACCGCGGCATCAAAGGAGCCCATGCCGCGCGGCTCTCCCGGAATGACAGCCTTGATGTCGCCAGTGGG
CTCGAGCGCCGGAATGACAGCCGCCAGTGGGCTCGAGCGCCGTCACGTTGGGCGACATACCATCGAATAC
GTAGACGGATTGACGGATTTGCGAGTAGACGGACCAGCATCGAATACGTAGACGGATTTGAATTCGGCCG
AGTAGACGGACCAGCACGTGGCTCTCTGTCCCGGGATCGTGACGTTTTTGGCGATGGAGACGGAAAAGGT
CGAGTCAATGGACAGGAGCGACGCTCCGTATGTCGGATCTGTGATGACGGCGGCCTCGTCGGACAAGAAG
GATAGGGAAAAGGCGCGACGCAGCCCCTCGGGACGCGATTCAACGGCAGCTTCAAGCTCGGCCTTTTCAA
CGGCAGCTTCAAGCTTGTCCTTTTTCACCGGATAGGCGTACAAGTACCCCATGCTCATGCCGGCACCCTT
GATGCTCACAAACAGGGCCGTCCCGGAAGGGTTGAATACAATGTCGGACACTGTGGTTCCCGAAATTGTG
GGCGGGCTCGTCTGGTTGATCATGGGCAGCTCCATGAAGCTGCCGCGCGGCTCGAGCGGGCCGCAGTCCG
GAACGTGGAAGCATTGCACGCCTGCCTTTTTGCCCGTGTTGGCAACGCATGCAAGTTGATTCTCTTCCGA
GTAGGCCACCGAGTTGGGGAACTCACCGCCCGTCGACACGGGCTCGCCCATGGGCTTCGGGTTCAGGGGA
TCTGTCGGGGTGATGTGGAAATACGAAAGGGTGTTGCTGCCGGCGTTTACGGTGAAGAGTCGGTTGCCCT
TTACCACGACCGAGTCTTGGGAGAAGAGAGGGTCTGTTCATCTGTCAGTATGGGTGACCATATTGCTGTT
GGGATACGAAGGACCCGAGACGCAACTTACCGGCGCCGACAGCAGTTCCGTTGGAGTCAATGCCAATCCC
TCCGATCCCGCCCGTGGGCGTCCGCACCGCGCCGCCCGATGCGTTCACGCCCTGCAAGAGGCCATCTTCC
CCAATCAGTATCGACACAATGGAGGCGTTGTTCGGGTTGCTGTCGAGAAAGTAGAGGGCGCGCTTGGAGC
CCGCCTCTGGGCCGTCCTCCGGGCCGTCCTGTTGAGTGCCCTCTTGAGGCGCCGCGAGAGCCGCCGTGGC
AGCAAAGACGGCGAGGTTGACAAACTTCATGCTGGCTGAATATTCAAACGCGATCGGCGTTTATCTAGGG
AAACGAGCGACGCCGGGGACGACGATGGAGAAACGAGTTGTGTGAGGAGGATGATGAAGACGACTTAGAC
TCTCAGATGATCAAGACCAGTCCTTTATATTCATCGTGGGAGTGTCGTCGTGCTCAATGCCATGAGGCCC
CATGAACATGGGTCAGGATGACGACTAACAGATGCTCAGCCCTGCGCTTGCTCCATTTCATTCCCCTAGC
GGAGTAGCTGCCGCTGAGATTGTTCATCTCAACTACAGACAAAAGGCCAAAGTCATCCAGAGTCGTCTCA
TACCAGGGTCTGGTCCATGCTTGGTTCATGTCGGAATCAAGGCTTGGGCCTCGGGCATGAAGCGTCGAAT
CATGATTCCAGATGGAGGCGGTGCCAAGACCTGCAGCATGAATCCAAGGTGAGGAGGCGGGGGGATCATG
ATTCCACACGCACAGGGGGGTAGGGGGAGCATGAATTTCAAGCCGTGGACCCTTCATTCAACTCTACGGA
CACCGTTGTTTAGGCTGGTGTTTTGGGTCAATGCTGTCAACATCGGACGACATCAGCCCCACGGTTTAGA
CCTCAAGGCCAAGGTTCCCCGGGTTGAGCATCATGATTTGACCAATGAATGTAGATCCTCGTGAACGGTC
TATAGGGTGGTTTGAAGGTGGAGCACCCATGTTCCATCAGTCACTAATAGCAAGCGCTGTTATCGAGGCA
AAATCACAGCCAACTGATTCCAAGTCGTCAACGATATTCTTCGAGTTGGGTTCCAGTCCCCGGGGTCAGT
CCCCGGGGTAGGCGTGTAGAAAACCAGTCCTCTACCTCGCGCAGACAAGCTTGAACGCCGCTCATCTGCC
ACACCTCTCAAGATCCCTTTAGTGAATATGCCAAAGATTTGTATGCATAAGACAAGCTTGTCCCCAAACC
CCGTTTGCGGAGTGCTCATCGCCTCCTTGACGTTTGCGAGCCAGGGCCTGCTCCATGCAATGGCAATTAG
CCCGAAATCACCGAGTGCTGCGGAGACCGAGTGAAACCTGCCAGCGCGCTTGGCGATGATGTGTCCGGCG
TCGCAGAAAGGTGCATGATTCATGATTCATGATTTGTTCAACACATGAATCCTGATGAGTCCTGAACACC
TTCGTGAGAGCATTACAGCATTGAACCGGTTATCTTCTTACTATTAAACTTGGTGATATAAACCTGCGTC
TGAAGGCTAGACTCTCTGTCGAGTCTGATCAGATTTGGTCGTCTGTTTGCATTCTCAACGGCTTCGCGTC
TCGTTCATTTTCTCCAATGAAAGGAATGCGGCAGATGGCGGAAGGTGTGAAAACTCCATTGTGTTGTGCG
GGGCTTGGTGAGGCGTGGCAGAGGACACCGTGTCGACTACGTACACCCATCCACCGCGTTATCCAAACTC
CGTTCCGACGCGACACGTTTTTCGTTTTCCCAACTCAAGCCTCGATGACTTCGTGAATCGTCTGCACAAA
CCGCTCCGGGTCGTGTCCAAACCTGCCGAGAAACAGGCCGTCCAAGCCTTTGCTCAGGCGCCGATACAGG
CCCGGCCCTGCACTGCCCCCGTACACGACCCTCGTGGATCCCTTCCTCTCCCGCAGGCATTCAAGCGCGC
GGATGCCGTCGACGACGCCGAGCACGTGCTCCTCGCCCGCAGGCTGGCTCGCGCCAATGGCCCAGACGGG
CTCGTAGGCGAGCACCACGTCTGGCGTCTCGCCCAGGGCGCCGACCACGGCCTCGACCTGCCCGCGGCAC
TCGTCGACGGCAACGGCCACGGCCCCNNNNNNNNNNNNNNNNNNNNNNNNNNNNNNNNNNNNNNNNNNNN
NNNNNNNNNNNNNNNNNNNGATGCACACGAGCGGCACCATGGAGTTGCGACTCACGGCCGCCGCCTTGAG
CGCCACCGTCGCGTCGTCTTCGCCAAACATGCGCCGCCGCTCCGCGTGGCCGACTTCGACGACGCGCACG
CCTGCCTCGCTCAGGACCATGGGGCTGACTTGGCCTGTATAGGCGCCCCGGTCCTCCCACTGGCAGTCCT
GAGCGCCGAGCCAGATGGGCACCGGACAGGCCTTGAGCTGCTCGGCCGTCGCCGCGAGAGAGACAAAGTC
GGGGATGACCAAGACGTCGACCTGGGAGAGTTTGTCTGCCGGGATGGCCGACAGATGCTGCAGGAACTGA
CTGACAAAGTCGCGGGTGCGCGACAGAGAAAAGTACATTTTGGTCGACAGCCCGATGAGCCGACGCCGCG
GCGGTGACGCTGGCCCGTCGAAGCCCATGGTCCTGAAGGCGCTTGGGGTCAGATCAGTTGTCGAGGAAGC
CTAGGAAGAGTGTCGAATGATGAAGCAAGTCCGGATACGCACCGGATACGCACGGGCGGCGGGGCCGGAG
AGCAGCCCTACCGCATCGGGCATGCCGGACAAGCCCGAATCCCCGGCGCCCGAAAAAGGTCCAATAACAG
TCTTGTCTCGACCGCGTCGCTTCTGCGAGGCCAGTGTTTTGCCATTGTTTTGTCAAGGCCATGGGCCTTC
AAAGCCACATCGATTTACCCCTATTCGCGCTGCTCACTAATCACACATTTCCCAGCCATCTCTCTCAGGC
CTCGAGCCGGGAAATCTCGTCGACCTTGTTCGCACTCGCGCTCCCAGTATCAAACTCGTAGCCAAGCCAC
TCCTTGGCCAGCCTCCGCGCCAGCTCGACCCCGACGACGCGCTCGCCCATGCACAGCACCTGGGCATTGT
TGCTCAGCACGCTCCGCTCGACGCTGAAGCTGTCGTGCGCCGTCACCGCCCGGATGCCCTTGATCTTGTT
GGCCGAGATGGCGACGCCCAGCCCCGTCCCGCAGATGAGCAGCGCCCGGTCCGCCTTGCCCTCGGCCACG
AGCCGCGCTGCCGCCGCCGCCCGCGTTGGGTAGGCCGTCTTGTCGGTGCCCTCGTGCGAGCCCACGTCGA
TGACGGTGGCCACGCGGCTGTCGGACTCGAAGTCGCGCTTGATGGTGTCCTTGTATGAAATTCCGGCTTC
CTGCCGTTGCTTCTTAGCTTCAACTTCGTGTCATGAGGGGGTCGCGGCTTACATCGCAGCCCATGGCAAT
TCTCCACGATGGCGCCATGTTCAGACTCAGGCTGATGATCCAAGACGCAATGTTGTGAGAGTTTGTAGGA
CCGACTCCAAGCTTTGAGACAGAAGCAGTTTCGTTGAATTCTCCCCCGAAACCCGGGTCGCCACCGCCCA
GGCCCGCCAACATCCGGCCTCAGGGATATGACTCCACTCTAGCAGTCCATCGTGCATTAGAGAAGGCCTG
CATGGAGCTGTCTGTTTCAATATTGTGTGGGGTTGTTGCTTCGGGTTTCCGGATGGGGCAACCCGGGCGC
GCGACGGGTGCGAGGCTCTTCTCCACGTTGCCGCGTTTGATGACCTCCGAGCGAGCGAGGAGTTGCCTGT
TCGGCTCGCGGCGGGGGAACGTAGCCCAATACTACCAGTGGCCGAGGTCCCGGGCCAGACTGTCGATGCT
CCGTGATGGCAATTGACCGCCGCCTACTGACACAGGCCCCCTACTTTTGGAAAGTTGACCTTTTACGGGC
TGGAGCGCCTCTTGAGGAGACGTAGTTGACATCCAAGGTCCATTGAGCTCTCCTCCTTGGCCACCAGTCG
CATCTCTCTCGGCGAGCTGGTCCCGACAGCAACCCACAAGGCACCAAACCCTCCCTCCAGAGCCTTTGTG
GCCTCAACCATGTCGAAGCGTCACTTCTTCAACTCGCCCGACGGCCTCGTCAACAAAGCTCTGAGGGGCA
TCGTCTCGTACAACCCCTCCCTCAGCCTCGATGAGGCCAACCGCGTCGTCTACGACACCACCTACGACAG
GTCGGCCGTCAGCCTCATCAGCGGAGGGGGCTCGGGCCACGAGCCAGCATGGTCGGGCTACGTCGGCAGA
AACTTGCTCGCCGCGGCCGTCCAGGGCGACATCTTTGCCAGCCCGAGCACCAAGCAGATCCTGGCCGCCA
TCGAGGCCGTGCCCAGTGACAGGGGCACGATTCTCGTCGTGACAAACTACACGGGCGACTGTCTGCACTT
TGGCCTGGCCAACGAAAAGGCAACCGCCAAGGGACACAAGTCGCGCTTCATCATCTGCGGCGACGACGTC
TCCGTCGGCAGAAAGGGGAGTATGGTGGGCCGGAGAGGCCTGGCGGGCCAGATCGGCGTCCTCAAGGTCA
TGGGCGGAGCCGCCGGCGCCCTCGGCTCGCTCGACGACGTCTACAACCTGGGCGTGGCCTTTTCCCAGCA
GATTGTGTCCATGGCCGCGACGCTCGACCACTGCCACGTCCCCGGCCGGACCGAGCACGCCATGCTGGCC
GACAACGAGATGGAGATGGGCACGGGTCCGCACAACGAGCCCGGCTACAAGAAGCTGTCTCCTGTCCCGA
CGCCGGCGGAGCTCGTGCGCCAGATGCTGCAGCATTGCCTCGACGAAAAGGACCCGGAGCGCGGCTACGT
CAGCTTCAGCCCCGGCGACGAGACCATGGTTCTCATCAACAACTTTGGCGGCATGTCGCAGCTCGAGACG
GGCGCCCTCGTCGACGAGGTCCTCGAGCAACTCGCGCGCGACTGGAACATGGAGCCCGCGCGCATCTGCG
CAGGCTTTCTCGAGACGTCGCTCAACGCCCTCGCCTTTTCCCTGTCCGTCATCAACGTCACTGCTGCCGC
CAGCAACTGCCGGTACTCGGTCGACGAGATCAAGGCCTTTTTCGATGTCAAGACCAACACGAGCTGGGAG
TCGGTGGCCGGCTCGCAGACCAGGCGTCGCACTCGGCAGCAGCAGCTGGTTCGGCCTCGTCGGGAAGAAC
GCAGGATCGTGGACGACAAGCGCGACCTCAAGGTGGCCGCGGGAGTGCTGGATAAGATGCTGCGCAACGC
CTGCAACCGGCTCGTCGAGGCCGAGCCCGACCTCACCAAGTGGGACACGATCATGGGAGACGGCGACTGC
GGCGAGACGCTCAAGACGGGGGCGACCAGCCTGCTCGCCGCCCTGGACAGGGGTCTCGCCAAGTCGGGCT
CGGTCGTCACGGTGCTCCTGGAGCTGGAGGAGATTGTGGAGAGCAGCATGGGAGGGACACTGGGCGGCAT
CTTGGGCATCTTCTTCGTCTCCCTCCGCGCCGCCGTCGAGAAGAACATCGAGCTCGCCTCTTCCAGGGGC
CCCGTGGCGCTGTGGGCAGCGGCTCTCTCGACTGCCCTCGAGAGCCTGCGACGATACACACCCGCCAAGG
TCGGAGACCGAACCGTCATGGACACGCTCATCCCCCTCGCCGAGACCATGAGCAAGGCTGGCTTCGACGA
CGGCGTCCGCGCGGCCGTGCAGGGAGCCGAGGCGACCAGGAAGATGGTGCCCAAGCTGGGCCGGGCGACG
TACGTCGGGGCAGCATCGAGCGGCCATCAGGAGCTCCCCCCTGACCCTGGTGCCTGGGGGGCCATGGTGG
TTATCCGCGGGCTGCAGAGTGGCCTCTAGGGGATCCGGCAAGCCCGAAGGAGGAGAAGGAGGACCTGAAG
GAGAGCATGGCAATGAGCATGTGAGTTTACCGACGAGGGTAAGCCGGAATGGCGGGAAAGACATGGATTG
ATCTCATGTTGCTTTGGACCCTGATTACATGTACGAGGACCAAGACCCTCAATACTACATTTCCCCGGTT
CGGTTCACAAGGCAAGACTCAACAACGTGTCTACCCGTCCCCGCGCAGAGAGGCCATCGCAGACCTCACT
CACCATTGCGTGAATCGTCGCCAGCGGCGCCCCCCACGGAACAGCCTACACCCAACACCCCCCTACCGTC
ACGGTCCTGCCTGGAGCCAACTCGCCCGGCAGGGTCCAAGCACCGCGCCCCCACCCCCATACTCGAGTTG
TCTCCAATCCGACGTGCTCGATGGCGTCCTCGATACGGCCAAGTGCTGGTGGCAGGCGGCGGGCGGCATG
GAATTAGCACGTACGTCGAGCGCGCCCAAGACATTCCATGGTAGCGCCAGCGCAGAGGGTCCATGTCTTG
GTCCGCCCGTGCTAAGACGTCAGCAGGAACGGTGCTCGAGGGCACGATACGCCCCTCCCTTGGCCCGCCC
TTTGAGCTGCCTCTGAGTCAGGAGTCCCCTCCAGCGACGTCGATGGCGGGGAGGCGGGAGACGACGTGGC
GGACAAGCTCGAACCCGTGCGCGCTCCTCGCTTTCGTCTCGAAGAACCATTTCGCGCCGCTTCCATGGTG
TGCTGTCGGTGGCGGGCCATGGCTCTGGCCGAGATGCTTGGATTTCTTGTTCGTCGTATGGCCATCTTGC
CATGTCAGCCGGCATCGTTGACACGCCCTTCCACTCACTGTCCGTGCTCCTGCTCGAGGGCAGGAGCCTC
TCTTGCTCAGCCGTGGGCTCGACCTTGCCCCGAGCCCGCTGGTCATTCAGCCGTCGATGGCCCCACGGAT
TATTGATCAGGCGTCACCTCCCAACAGCTGGCGGCGTGAATGGATGAGCGCGGGGAGCCATCTGAAAACC
AACCCGCCTCGTCCAAAGACATGTTGGAGGAAATGTGTCAGCCCGATCGAGGTTGACTGGAATTCCACGG
GGTTTCAGGGGGGCCGCCGTCGTTGGTGAAGAACGGCCCAACAGCCTTGTCTCTTGGTTTAGTTCCCCTT
CCAACACTTTTGGACGAGTGAGGGACTAACCTTGGGGCTGCGCGGGGCGGTTTCGACTCCACGAGTTGAG
TTGCGATAACGTCTTCTGCTTGGAATGAGTGCCCAACTGCAAATAGCCAGGATCCCCCACGTCGAACGAG
GCAAGTCCCTCTAGGCAGCCAAGCCCATTCCAGTGTGACGCCGCGTGTTTAAACGCTCTTGACCGACACT
GGCCACGCATCTCTTCATGTTGGATCGAGACGGCCGAGGGCGACAGCAGACGAGTGACGATGGAAAGGGG
GGGCAGTCCAAAAACCACTCCTCTCCTGAGTGCATGGACAGTTGGCAGTATATGACCAATGCCGGCAGGG
CATGAAGATGGGGTTTCCAGGCCGATACGATACTGGCGTGGCAGAACCATGATTTCTATAATGCATCATG
CTGGCGTGGCCATGCAGCCCGCAGCCGAGGCTCGGCCACAGCTCGCCTTCGAGCTGCCCAAGGCCACACG
TACTCGTAGAGCACAGCATGATGCATAGCAAATGAGACGGCAACATCTGTCTCGCGTCGCAGAAGGCTGG
ACAGGCGATTTCGTGCACGACTTGGCGGTGCGAGGACCGGACCTCATGTTACATCCCGTGCCCCTTCTGT
CGCACCTTTATTCAAATGTACCGCCATCAAATCAAGAAGACTCTTGGACGCAGTCGTACGAGGTGGCCCG
GGGAGATGCCTCCTGGCCTCCTGCAGCGTTTATCCAAACATCAAATCAAGAAGACTCTTGGACGCAGTCG
TACGAGGTGGCCCGGGGAGATGCCTCCTGGCCTCCTGCAGCGGTGCTGGTCCTCACAGAGGGCCGGTCGA
CGAGGGCATCTTGGCCCCCCCCCCTGGCGCAATGAATCAAAACGCTCGGCATGGATGCAGGCCAAGACTC
GCTGTCAAGGTCGAGCATCATGGAGAAGCACATGGACAAAGTGACTCTTGGACGCAGTCGTACGAGGTGG
CCCGGGGAGATGCCTCCTGGCCTCCTGCAGCGGTGCTGGTCCTCACAGAGGGCCGGTCGACGAGGGCATC
TTGGCCCCCCCCCCTGGCGCAATGAATCAAAACGCTCGGCATGGATGCAGGCCAAGACTCGCTGTCAAGG
TCGAGCATCATGGAGAAGCACATGGACAAAGTGTGCAGATGGCGGCCCAATGCAACGAGCAACTTGGCGA
CCGACGCAGCTGACTTGCGTCCTTTTCTCTTTACGCGTCGTGTTAGCACGCCCTCGATCTACTCGGCTGA
TGGTCCGGCAACTGTTCAACTCGGGACTCACACGCGAATAGTACTACTAGCAGCTTGGCGTCCATGTCTT
CAATCATCTGTTCATGTACGAAGAGTACCGTGCAGCTCCGGGGCTGCGGTGACGAGGGAAGTTGTAAGAC
AAGCGCACGTCACCCCCCCCCGTCTCAGAGCCTTCTTTTGGGGGGGGGGAGAAAAAAGTCTGCGACGGCT
CGCCGGCCGGCCGGGGTGACAAGTCCATCTGGGGAAGATGCAGCTCCTGCTCCTTCTCGAAATGGCCGGC
TGTCTGAGACACCAGAGTCCAGAATCCAGAGCGACAAGGAACAAGGAAGCACCCCTGGCTCGTCGACAGG
TCCCATGTCTCTCGTCCGAGCAGGCCGGGCGTCTGCCCATGCTGCAAGCCCCGAATAAGCCCCCGAACGA
TCCAACAACCCCAACGGAAATCCCTTCTCCGGACCGCCTGGGCTGGCCACTGCTGAGTGGTTGAAGATGC
CCAATCCCTCTGGCTGAATGGTTGGGATGCCCAATCCCTCTGGCTGAATGGTTGGGATGCCCAATCCCTC
TNNNNNNNNNNNNNNNNNNNNNNNNNNNNNNNNNNNNNNNNNNNNNNNNNNNNNNNNNNNNNNNNNNNNN
NNNNNNNNNNNNNNNNNNNNNNNNNNNNNNNNNNNNNNNNNNNNNNNNNNNNNNNNNNNNNNNNNNNNNN
NNNNNNNNNNNNNNNNNNNNNNNNNNNNNNNNGAGAGGGGGCGGGAGGAGGCTGGGCAACACAGCAAAGC
CATATTCGTCAGTCCGGGCCTCTGGCTCCGGTGAGTTATCATGGTCGAGTTTTGGCCATCCTTTTTCCCA
CCGGCGACGCCTCACCGCAAAGGCCTGACTGGCCGGCCACAAGGGACCGCCATGACGGCTCCAGGCGCGC
TCCAGAGCAAGACTCGAGAGCGAAGGAGACTGACCCATCGGCGATTAGTCCGTCAATTGCGTGGTTCCAT
ACGTACTCGTATTTTATGTATACTCTGTGCCGCATGTACGTAAACACGGGATCGATCTGCAAAGTCGACA
GGACAGGACTCGCACGATGGGGACCGTCATGGTCAGGGGGCCCCTGGCTGGTGATGAGCGCACACGGACT
CGTCGAGTGACGAGTCCCCGAAATGCATGCCGCGTCCAATGATGCCCTCGAAACAGTACTCGATACAGGG
CTTGTATGTGCATACATACCCGAGCCTCGTCGGAAACGGCGTTGCAGACGGATCCGGCCTGGGGTCATGC
AAGTGATGTGTTATCAGGAGGCGTCGTGATCCTGGCGATGCGGGCTTTGTGAGTTCCGCCTGCTTTCTTT
TTCCTTTGCTTTTCACGGTTCAAGAGTGGCCCTACTGGGTTCAGGAGTCGCCCTACTGGGTTCAGGAGTC
GCCCTACTGGGTTCAGGAGTCGCCCTACTGGGTTCAGGAGCTTTCTTTTTTTTCACGGTTCAAGAGTGGC
CCTACTGGGTTCAGGAGTCGCCCTACTGGGTTCAGGAGTCGCCCTACTGGGTTCAGGAGTCGCCCTACTG
GGAATGCCCCGAGAGGACGGCCTGTTTTCAGCCATGACCAAGCAGAGTCCTATTCGTAACTCGTACGAAG
TACAGTCTGTCGTGACCGGGGTATCACGCCGCACATCCGCCTGGACGGTAAGGTGTGAAGCTAGGGAGAA
GCGTCCAAGACCACTGCGGGCTCCTCGGCCATCAGCTGGCTGTCCAAGAGGCTCACCGCGTGGAAGCAAT
CAAGGCAATGAGCATCAATGGGAACCTGCCGCGGCCACTCCACCCACAATGTCGAGCTGCAGTTGAGCAT
GTCGCACAACAGACCGTCATATCCTACGCCTTTGGGAAGCTTTGGAGTGTTGAGGCTTTTCATGACCCTC
TCAGCTGTGCATTCTTATTCGTTTTGTATACGTCGGCTGCGCCATTCATGACGGCTTGTCCCTTCCAGGC
AGGTGCATGAACATGGTCAACTGTTGAAAGCTGCCGAACTTGCCTTGTAGCTTTTGCCTCTGCGTATATT
CGTAGATGGTTCTCGAGCTAGATGCCTGGTCAAGGCTTCTATACACACCATAGGTCGCTTGTTCTGGTCC
GATTGAGATGATACCCGCAACCAGTGCATGGTTGACGGCATGCGCAAACAGTCTCACGCAAAGATGGTCC
ACATGTATTGCTCCGATGTTTTGCATTCATGTCGACGCTGTCTTGGGCATTCCCATGTTCTGGAGGAATT
CAACCGGACGAACTCGACGACAATGGCGGTGCCCAAATCCACACCACCCAGGGGTGAAGTCACAGCCAGT
ACGAGTTATTCCTCGTCATGACTCGCGGGAAGAAGCATATCCAGAGATTGATCGACTCGTCTTCTCGCGC
GTCCGCCCAGCTGCAACTAGCTCCTCCCGTGTTATATGGCAGCACGGCTGGCCAGGCCACATGCAGTCAG
GCCCCAGACAGCTGGAACGCGTGGCTCTTTTCACCGTCGTGACATGCAGGGAGAGACGTCGGCTCCGTCG
CAGAATGCTTATTCCAGCCAGAGAAAAGAAACGAAGCCAACGCTTGCGCAAGTCGCCCTGGGGGAGGCGC
CATGTGAGCCGATTTGAAATTCTGGCGTGGAGCTAACAAGCCTTTGAGAAATACAGCTCACCAGTAGGGT
CTTTTAGATGTCAGTAGCACCTTGGACTGCCACCGGGCTCTTGACTGGTTTTCCAGGAAGGATTGGACGT
TGGCAGGTTGAGCAAGGGGCCTGGCGCGTCAGCGTCTAGTAGATCATGTCTATGGGATAGATGCTTCACC
GCGACGCGACATTAATGAGATGATGGAACAGATGGCCGCCAGGGAAGAGCAGGGACTGCCGGTGTCGCTT
CGTGGTATGTCTCACTGTCTCCCTGATGGCACGAAGGAGCAGCCGTTTCTGTCGTCACTCTTAATCACGG
TTCCCGGCGCGAGATTTCCTCGGACGCCGCATCCGCACGTCGATGAACTGCTTCTTTGACTCCTTGTATC
GTCAAGGTTAATGGGAGTCGCGATTTATCACCGTCGGCAGCTGGACCCGGTTTGAAACATTGACCCCCGT
TTTGGCCTTGGACACGTCTAGCACACACGGCCTACCCTGTAGACGTCATCAGTGTTAGTCGAGAGAGTTT
TAAAGCACGCTCAGAAGAAAGGTCCGTGGGAATAATCATAACGACCGGACCTGCGCCGTATACGCGCCAT
GGTAGACGACAAGGGCGAGGGAGAAACGGTGACGGGAAATTCGGAAATTCAGTTGAAGCCTTGAGTGGTG
TTGCAACGCCAGCGGTCGGCCGTCAGCACTGTCGAGAAGTCGCAAGGCCGGGGACATGGTCGATCCTTGC
AGCCTTGGGTACCAGCATGGCCGTCTCCAGAGCCCATGGCCTCGAGAGCGCCGATTGGGTTTGTCCGAGC
CTGCCAAAACGGAACGGCAGTTGAGCCGCGGCAATGGCCGTCTCGCCTACACTGGAAGGGACGCTTCAGC
TGCTACTAATCGGGCCAGGGAAGAGACGAGTTGGGTCATGGGACGCCCCCTGCCCTGTTGCCTGCCCATT
ACTTCTCCATCCATCATCTTCATCCATGACCTCCATCCATGACCCATCCATGACCCATCCATGACCCCCT
CATCCCAGCGCGCCGTATGGTGGCTGTCGGGTCAGCGGCTGACCTGGCCAGCTTGCCGAATAATTGGGTC
GTAAGACGGAAGACTCGATCGAGCTGCAGTAACTCGTACATACATACATACATTTATGAAAGAGGGCAAA
AGCACGCATTGCGCATTGTGACAGGTCGCAAGTGTCAAAAGGGGCACTACCAGCTGTGCATGCGGCCCTG
TGCTTGCTCGTACAGATGCAGTAGGCATAGCATGCTGATGGACCAAGCAAGGCCTGGCAACCTCGACGAG
ATTGATCGACGTTGCTCACCACACTAACCGACGTCAGTGCGTGCGGCAGGAGTTAGGCATGTACGGTTAG
AGACGAGCTCATCCGGTCGTCCGTTTTGTTTACCGCACGCTAGACGCACATGGCCAAACCACCAGAACAG
TCAGTATACCACTAGCATGACCCATCAGGCGCAGCTCAGCATGGGGAGGGGCTGCTCATGTTTTCGACCA
ATGCTTGATGACGTTGCTGAGATGTGGACGAAGCTGGAAAAAGAAAGCAGCATATGTAGCAAAGAAGAAG
GAAACAATCGGGATCCGCCCGATACTCATCTAACCAGACTCGGCCATGAGCTCGGCTGGGATGAACACGG
ATCCGTAGACGGACCTGTAGACAGCAAAAGACGGCAACCTACTCCGTCCGGCTAACACGCGCAAGGAATC
AAGCATCCGCAAAGTCGAGGAACATACTCGCTTGACAAAACACTCGAGTCGAATATTCACAACGTTCAAA
CCACGCTGGGATGATCCTTGCTTGCAGGTATCCGACGTTCGGCGTTGGGGTGATTTCGGCTCTGACTTAA
GCGAATATGCCGACATGACGGAGCCCGAGGATGAAAGGGAAGACGGCATTTAGCCCGAGACGGTTCAAGG
CCGACTGAAGATGCCGCGTTGCTCGACTTGCTCTGTTGCATAAGCGCAGCTCGAAAGACAAGCCCTCGCA
CGGGTATCCGTATCCGTACACAAGGTTATGCCCTTGGTCAACCAGGCAGAGCTTCTGTCAAGGCACCGCC
GATTCCAGAGCCTTACACGTACGAGTCGTATACGGAGGAGTAAAGAGCGAATCATCAGTCCTCAGAGCTG
TCCTCACCGTCAGCCGGCCCATGACCTGCATATTCAGGCCGGGGTGCTCCAGGCAACCTTTCCAGATCTG
TGGTTGTGCATCTTCCCCTACATGTGCATACATGTACCGCGCTGCAGCCTCCAACGGAGACCCGGAGGGT
TGAATTAAGAAGCCTGGGTCTTGGGTCTTGGGTCTTGGGATGCCGGCATTCAGGGATGAGCATGGAATCC
GTCCGTGCCATCGCCTACGCCCATCGCTCACGTTGCAACCCGCCGGCTAATAAGAAACGCCTTCTAAGCT
TGTACATGCCGCCGAGCCCACGTGGATAACCGCGTCCGTGTCGAGAGCCCTTGCCGGCCAGGTCCGTCGC
CATTTTTACCCGCACGCGTATGTCCTAAGCATAAGCACCCTTTGTCCGTGGCCCCGAGTCAAAAAGCAGG
TCCCGGGCGGGTAGTGAACGGTGTCGCCGAACTGCAGACACGCCCTGCGACTCTCCGAAAGGGGGGGGGG
GGGGNNNNNNNNNNNNNNNNNNNNNNNNNNCCGAAGGGGGGGGGGGGGGGCTTTCACAAGAGTAAGCACG
TTGCCCCTGTTCCTACCTAGGCCGCACCCCCCTCCTCCTCCCTACCACGATCATTCTACTACCTACATAC
GAAGTACATACATACATATTCGTACAGAAACGAAAAGATACCGTCCAAAACAGGGCGTGGTCGTGCACCA
ACTCCGGCGTGCATGTGCCGCGTGCATACCCTTCCGTCGGGAACGAGACATGATTCTGCGAAAGATGGGA
GGAGACAAAGGAAGAAGAATAGATGAAATGCGCATCTTCTAATCGAGGAGAATGCACAGTCTAAGGATCT
CGGGGATCTGACACTCGGCCCCATGGTTGTCTAAGATTTCGCCTGCTGACGACGACGTGACACGTACTAC
TACCACGTCGAGCAGCCATCGAACAGGCCGTCGTTGCCTTGGGGGCCACCTGAGGAGTCGAGCCATGTCA
CTTGTGCATGCAATACGGATAGATTGTGGGAAGTAGGCATGAGGCTGCCTAGAGCTACGCGCGTTACTAT
GTATGTACATATGCCCGCCTTGCCCAAGGCCATTTTGGGACGTGATTCACCTCCTTTACAAGTCTGTCTC
GCTGACGGTTCAAGTCCCGGCTCGTCACTCCTTACTCACTCTCGGCCCCGCGGCTAATCACAGAAGTAAG
CGGGCTCGTGTCTCCTGCGTGCTGTATGTACATGCGCAGTGTACTTGGTACATACCGGCGACTCCTCAAG
ACTGTAGACAGGGCACCAGTTATACCGAGACCTCGGGGCAGGCTGTGCTACCGGTTCGTTGGCAGAGGCT
TTCCTGCAGGATCGTGTGAAGCAACCTGAGGCGGCGGCGTCGAAGAAATCGAGAGAGAGACGGCTGTCGC
TGGCGTGTGGAAGCCATCGACGGCCGGGGAGACATCAGACACGACCCCAAGTTTCCCCTTTATGGTCCGC
GATGCGGGTGCGTTTTACTGATGTATGTGCCGAGTACACGTTTCACGCTTATACCTAGTTCAGACAGACA
GGCAGGCTCAGGGCGGAAGTGCCAGTTCCCGGGTCTGGCATCGTCAACGACGTGGGTGGCACACAGCCTC
CATGCAGATGACCAGGCAGATAGGCGCGTCGTCAACCCGATCGGGCTCGCTGCTCTTCAAACTGCATTGT
GCTTGACCCGTGCCGGCGCTTGGGGGCGGCCAGTAGTAATCTCAACGGCAAGGGAGACTTGGGTCCATGT
ATGCACAGACAACGGCAAGGGAGACATACGTCCATGTATGCGCAGACACCGCCAGTGCCAGAGGGCAACG
TTGACTTGGAAAAGGAAGGGAGCTGCCACATGCAAGCCTCCAAACACGAAGACCAAGGTCAAGGATGGCA
CAGGTTGTTCCCAACAGGTAGACGGACGCTTATACATGGGCAATATTCAATCATGAGGTCCTCCGTACCG
GACACTGGCAGATTGTGTAAACGGCTCGCTCGTTTGTGGCACTCGTCAGTCTTCAGTCTTCCGTATGTAC
GAAGTACGTAGTACTCCGTACCGGTGCGGGCTGGGGACGGGACGGACGGGACGGACGGGACGGGACGGGA
CGCACCCCGCACCGTGGGTCTATCCACTTCCCCGGCCGCCAGGACATGGCAGCCGAGCACAGTGGGGAAT
TTTGCTTGCATTTTCTCATACGAAGTACCTAGGTACTTCGTACGAATACTTTTCCCCTTTTTCCCTTTTT
CCCCCTCGAGCCGAACAAGCCCCAGCCTTGCCGATTCCGCCTCTCTTCTCTCTACAACTTGTCTTGGTGC
CATGCTTTCCTTGCACATGGTCCTCGGCTGGCCGCCGGGTGTGCCACGGCGCCGACCACGCATGGGGCTT
CTCTCACCATGCACTCATTCGTGCCGCTCTCCTCGGTACGGAACACAACACTGTACATGCCAGTATCCGT
ACCCGCCTGGGAGCAGGTGGCGTCGGACTGTGCATGTACACACACACACACTACTAGTAACTCGTAGTAC
CTACGAATACATGCGTGTAAGACCAGTTTCGACGACGAGCAACTCAAAGACAGCACCAATATCGTACCAA
TGCATAATGTATGTACATGTATGCACTCCACGCCTAGGTACGGCGGATCCTCGACCCGTCGCTGCGGCAC
CTCGTCGTGGCGGCCACATACCGTGTCCAAGACCATGGCGACACCGTGTCAGGCAACATAGTTACAGTCG
TCCTTCTCATTACTACTCTGTATTCGTACTCGGTGCGCCCCCAGGCTCCGGCATGCGTCAGCCCAGCGCA
CAGAGACACAGTTAAGCTTCTCCAGCAGCGTCAATGGCTCGCTTGCGACACGTTCGTCTCGACATGTCTC
ATGAGGACCTGAGGCTCCCTCGCTGGTGCGGGGTCTAGATTGGCACTCGTCCTCCCGTCTTCCCTCCAAT
CCAAGACGGGGACGCCGCATCCCGGCGCGCGCCGACTGGTGGAGTTGCTGTGCCTTCCAGCCCTCTCCAG
ACACCCGGTAGCGTGGGCTGCCAACGTCATCAGCCCCCTTACCATCCCATGCAACCGACAGTGACGAAAC
GCCACATTGATTGACCCGGAGCGTCAAGGGATTGGTGAGACGGGCCGACGAGGCTGCTCGGCTCGAACCG
AGTAGGCCTACCTGCTGAGCAGAAGCAGTCTCGAACACGGCTGGGGAGCGGTGCCCGTCCCCCGGCGGAC
AGCAGACGGATAAGCAGTAAGCCCAGGCAAGGATCCAGCCGCCGGGCCTGCTTGGTACCCAGAGCCATCG
CCGGCGCTCTAAGCCGTCATTGGCAGGCGTGCTGTCCAGATGAAGCAAGGTTTGGCTGGCCGCTGGAGGT
GTGTTGCACCCGAGAATTCGGTGGGGAACAAGGCGACTGACTGTCTCATTCAAAGGACCGACGCAGAAGG
CCCTTGGATACTCAACGGCTTCACGGAAAAGACTCCCGATGGACGTGAGCTGCCTTGTTCTGACGCCGCG
GCGACGGTGCAGCAGAGACAAGTGCAGTACCAAGTACCGTGTGCAGCCGTCGCCATGCCGGTCGCTCCAT
TGGCTCGGGGATCACGGAGCGGCTGGACAAAAGAAGGAAGCCTTGCTGAGGGCGCCCAGCATTTCTGATG
CCGTGAAACAGAGCGCACACGAGAAAAGTGGCCGAGGCTCGCTTGACCCAAGCCTCTCTTTGCTCGAGCC
CGTACCGACCGAGCTGAGCCTGAGGGCTGACGATTGTCAATTTCATTCGATATCCTGCCTGGTTGATGAG
GGCCGGACTGCTTGGGGGAGCAACAGCTTCCATGCTCTCTGGCCGTTGACCTCGACTCGTTTCTTCAAAG
GACGGAGAGACGTGTAGAAACAGTAAACCGGCTTCTGGTAGCAAGCAGGTGTGTCAGCCCGGGAGCAAGA
TCCGGTCATACGGTATCGCCACGGCCTCTCGACTCGTGGTGCATCGTGACTCGGGTATCTGCTGGATCGT
TACTGGCGGCACCACGGCAGGCACATGGGATGCAAGCACGAGGAAAAGGGCCCAAAGCAATCAAAGGAAA
GCTGAGTGACTCTCGAGCAGCTCTCACAAGGGCTCAGAGGCCGCGAGGCAAGCAGGCGGTGGCGTCGGTT
GGACCAGATCCCTGGCCCGTGACACGTCCACGAAGCCGCACCGGCCGGGCCAGGCAAAACGCCACGTTTG
TTAGGTGTAGCGAGCGGGAAACGACGCCGCCAGCGTGAGGTGGTGGGCTTTGGATCCTTTCTTTTTGGAG
GCGGGGAATTCCATGAAGGGGGGGGGGNNNNNNNNNNNNNNNNNNNNNNNNNNNNNNNNNNNNNNNNNNN
NNNNNNGGGGGGCTGCCTTTGGGGGTTGCCTTTGATGGTACTATGTAGGAGGGTGAGCGAGAGAGGATGA
ACAAGGGAAAATGTTTGGTCATGATCTCGAGGCATGTCGTCTGGCATCGTCATGCCTGATTGGGAGGAGG
GAAACTGGTCACCCGCCCCCCCCCAGGTCGCGAATTTCCCACGCTCGGTGGCTCGCATGAGGGGGCCTCG
ATTGAACATGAGTCCCGCATCAGGCATGCAGCAGTGCCCGCAGAGAGTGCATGCACGCAGCACAGTCGGG
CTCTCTCCCTGCCTACCCTTTGGGCGACGGCGCGTCGGGAATACGCCATGTCAAATCTCCCGTACCTTGC
ATGAGAGGGAGTTCGTCAGCGTCACTTCCATGTGGAAGTGCAAAGTGGACGACGGGAGGACAAAGTCCAG
GGCCTGACGGGATGCAGGAACATCAGAGGGGGGTGGATGATGCGTCTTTGGGGAATCGGACACATTAGAT
ACTTGGCCTCCAGGGAAGGTACGAGTACGGATACGGAGTACTCCGTGAGTCTCCATTCTCAAAATTCGAG
GCCTCTTCTTCGAGAACCTAGAGGCAACTACTGCATGCGTATGTACCTTGGAAATTAACCCGTTGTAATG
CCGAGGCCAGCTCTTCGCCCTGCATTCACGCCTCGTTTCTTTTCTCTTCTTTTTGCTTTGCACTCTCTCC
ATACTATACGGATACTACATACAGCCAAAATCGCCCCGTCACACGCCCAGTCGCACAAAGGCCAGAGCTG
GGGCGAACCACGCCCCTGGCCCGCTCGCCTCTCCCTTGTGTCGATCCCGCTTCGGCCCTCTCTCTTGTGG
CCGTCGATTGCTCCGACTCGCCCGCGCGACCCGGCAGAAGGGACTGAACCCATCGACTGCACGGGATACA
TCAAGTTGCAGCAGCAGCAGATTGCACTGCGCGATGGGGGCGCAAGACCCAACGATGCTTGCTTGCGCTA
TGCTTGCGCTATGCTTGCATCCATTTCGCCCGTCGAGCTCGCGCGCCTGGCGTAGGGCAGAGGAAAGACA
AGCGTCGTGGTACCTGCGTGAGAGGCGGGCGCCCTGTGCTCCCGCGCCGCTGCTCGATGGAGACGGGGGC
AAGATGCTACGAGTTGTCCTTTTCCACGACGATGCTCTCCCCATCAAGGCAGCATCAACAACAAATCCTT
CCCCAGCTGAGCCGCTACGGTATGACTCGGATGGTGCTGTGCCCAGGTACATACGAAGTACATGCTCGCA
AGTCAGGTGCCCATGTATCCGTACATGCCCGCAAGTACCTTGCCCTCGGTGCCCTAATCCATCTACCCCT
CCCCTCAGACCCGCGCGCACACACACCCCCCCCCATTTACTGGCTCGCAAGCCATGTATCCGTACATGCC
CGCAAGTACCTTGCCCTCGGTGCCCTAATCCATCTACCCCTCTACCCCTCCCCCAATTCTAATTCTCCCC
TCTCGCTTGCTCGCTCGCCCGCCCCCCATTGGGACTGTGTGTGCATCGACAGCCTTCTTCTGCCCATTTG
ATTAGGCTCGACACGCGCTTGTGCACACGCACGCCTCCGACGGCATCTTGGGATGAAGCGAGCTCGCTAC
TACTATCGCTGCTGCCGCCCCGCNNNNNNNNNNNNNNNNNNNNNNNNNNNNNNNNNNNNNNNNNNNNNNN
NNCGGGCCCCCCTGTCCGGCGTCTTCTCGCGCTCTCTTCGCCGACGGTCCTGGCTAGCGAGGCCAAGCCT
CGCACTTCGGCGCACCATGTGTCGTGGGCATGCACATATGCAGAGCGCTGCTCTCCCGGTACAGCGGACG
GTGGGACGACCGGGGGACCAGGATCCGGGGCACAGGCACCGAAGCCCTCGGGCCTTCCTCGTGAAGCTCT
CGTCGGCAGTGCTTTGTACTCTTTGTCCACGCTGTGCTACCAAGACCAGCAACGTCGCCAGGGCTTCCTG
GCCGCGGCGCTCACAGAGAGAGAGCCTCCCATCTCGGCGTCCTCTATAAGATGAAATGTGGTCCCGGATG
AGTCTGAGTCTGTGGAATCCTCTCCATCTCGTCCAAGCCTGTCTCCCAAATCTCGTCGTTGCTGTCGCAT
CAAACGTGTCTCATCATCTCGACCGCACCACACGCGGCATAGCCGTTCATCCATACCATTAACACATGCA
ATATCGGCTGCTCCCGCCAGCCAACACGACTAGTCGGGTCTAGCTCCTGCAAAACAAGTCACAATTGTTT
CCCTTCCCCGCCGACCGACGGTGACGTTTAGATCGGCTCGGTGACAGGCCTCGACCTCCCAACACCAACA
GGGAAAGAGTCCCGAGACGGCCGAGAACGTGAGCAAAAAGAGTACGTTTAAAGAGGAAAAAAGCAAAGAC
AAGTCAAAAAAGGTGAGACACCAGTATGGCTTCAGGTCCATCACTGACAGCTACGCCGCAAAAGTTGCAA
CAGGTCAGCCTTGCTCTCCAAACAGAGGCGGCAGTTTGCCAGGTATGGACCAGTCAATTTTTTTTTTCAT
TTTTTCTGCCGCTCATTTTCTTTCTCTCTTCGCACCTGGTTGCTATCTCGTCCGCCCGAGTCGGCGCCAG
CTGCTCACGCCCAAGTGCCTGAGATGAGCCCTCGTCAATGTACATCCATCGTCGTTCTGTAAGCCATACC
AGTGTACGGATGAGCAGCGAGCACATCCAAATCTCGACCGGGGAATGACTGGCAAGCGTGTCTTTGGACC
CCAAGCAGGTCGCTCAGGCAGCCCGGGGCAAGTGCTAGTAGTGCTAGTGTACTGACAGGTACGGGCGTCG
GGAGGCTTTGCCTGGGACCGTGGACATGGCTGTGAAGCTCACCGATACGTCTGCCTCGGTGAAGACGCCC
CCAGGGTGGCGAGGCGAGCTGCCCCGATTCCCCGTCTGCCTTGGTGCGGTGCGGGGGTTGAGACAAGAAA
CCCAGCGACCGGAACTCCCGATGCCTGGACGGCACGCGAAACGGCGGGTTGGNNNNNNNNNNNNNNNNNN
NNNNNNNNNNNNNNNNNNNNNNNNTTTGGCTGGCCATGCTTGGCCTGCCGTACACACGCCATCAGACCCG
GCCTTCCATTTGAACGTGTCGAGTTTCTTTTTTCGTCACATGCCGGGTGGCGCGCAATCTGTCGGGACAA
AAGCTATGGAAAGCAACCTGGACCTGGGACGAGGCCAAGCAGGCCACAGCACCAGCCAAAGAGAACAGCG
GCAAGTCGACCGACGGAAACGGAGGCGACAGATGGCAGGCCTGGCTGCCGGCAGAGCCTCGTGGTGCGCC
TGCCTGCTTGGTCTGCTGATCCTACCAGATCCACGGCTCGATCGTGGCCCGACTGCTGCCGCGCTTGTGA
ATGGGCGCATCCGCATGTAGCAGCACGTCGCATGTCCTTTCTACTCGGCACAGTCGACCTTGCCGAGCGT
GCAAGCGCGACATGAACGAAGCTTCCCGCCTTTGATCCCCAAGCTCGACTCTTGTATCTTTCCCTGTGTA
CGGATACGGGAGGGAGGGAGCTTTGGCCATTCTTGCCCGGTAACAACAAGGGTGATGCGAGCTGACCATT
GTTTTTCTTTTTCCTTGTACTTCTCGATATGTTGTTTGTTTGTTGTTCATCATGCATCTCATCATCTCTC
CAACTCTCGACTGCACTCGTCTCGTATCGGTCACTTGCTCATCTAACCTGCCTGTCCCCTTACGTTAGGT
ACGGACCCCGAAGCACCTCTTTCGAGGCACCAGCACGGGACGGGCAGGGCAGATGGACGCGGCTGGCACC
GGCTGTGCGACTTCTGGCCTCCCTTTGAACCCGAGCCCTCGACACCCCCCACGCCCCTTTTTTTCCCCAG
CTCCATATCCCCCTCTTTTCCCCAAAAAAGCAATGAGCTTGTTCGACGGAGCTGCTGGTACGAGTCGGGA
TAAGACGAGGACCCTGCGTGCAATGGCTCTTCAACACAGCAATGGAAAAAGTCGTCCATGCTTGCGACGC
CGAGCGATCAAGTGATCCCTTAATCCACCTTCGCTCCAGGCAGCAACAGACTGCACCGAGAGGCCCCTAG
CTCGAGGTAACGAAGGGGTGGAGGTGACAGCAAGCCAGTGGGGTTGCTGCTGATCTCCTGCACTTCCAGT
GATGTGACAGCAGTGGGGTTGCTGCTGATCTCCTGCACTTCCAGTGGGCGCTGCTCTCTCTGGGCACCGC
GCAGCGAGGCGCGGCGATGCACTGCAGTGTAGTGGCACGGTCCCGTCCACTACCGGTGGCCTCCGCCCCC
AAAAGTCGGCTTCTGGCCACAAGCATGCATCCCATCTCTCAAGGGTTCCCCCTCCCCGGCTCTGTCAGTT
TGCCGCTGATTGCTCCAACTGCTACTTACGGTGGACCGCTCCAGTGGACCAATCAACCATGCGCTAACTG
ATCTGCTGTAGACACACTCACTCACAGACAGGCCCAGCGGCATTCTCTGCTCGACTTACACGCCGCACCT
CTTCAACCGGACACAACGCAGTCGTACGTGGTGCCTCACTTTCTTTTTTTTCGTGTCGAATTTTCTTTTG
GGCTCCCTCTCTCGCCCAGTCTGCGAAGCCGTCCCTCGTCTTCTTTGGGTCTATCTTGATGAGGACGACT
GCACATATGTCGAGGCTCGTTGCCCGCTGGCTCGGCTGGCAGACGTCACCTGCGTGATGATGATGATGAT
GATGATGATACTCTGCCCCCGGTTCCCTCATGTCTGACATTGCGGCCAGCACCTACCAGAGGTGCATGTA
CCGACACATGGAAAAGGACCCCAGTCGATTCGTCCCATAGTCGCCGACCAACTTCCATCTCTCTCACGTC
ACTCCCCAAGCACAAGGATACGCCACTGTTGTCTCCCTAGATACGCACGCCCCTGAGAGCCTCCGCACAT
GCTCACTTGTCCACGCCCCCTCCCCAATCCAAATGTCCACACCAACCACCCTCCATCAAGCTCGCCTGTC
TCTCTTCACCCTTGCAGTATCCCACCAAGACACTGGGAATCTCGCATCTCAACGGCCGGGGACTGAGTCT
TGCTCTCCATCCCATGCTCCAGATGCACTCCGGCGCCACTCGAACGTCTGGTCGCCGTCCTGACCCGCGC
GGCAGACCANNNNNNNNNNNNNNNNNNNNNNNNNNNNNNNNNNNNNNNNNNNNNNNNNNCGCCCCCCCCT
CCCCCTCGCCCAGAGCAGCGACAGTGGGGGTCTTTGTTGTCACAGGGTCCTTGTCCTCGTGTCCTCGGCT
CTGCTTTCCATCTGAGCTTTGCAAAGCAAAAAAGAAAGCGACCAACGCCGTGTTTGTTGTCACAGGGTCC
TTGTCCTCGGCTCTTTCGGGTTGCTTTCCATCTGAGCTTTGCAAAGCAAAAAAGAAAGCGACCAACGCCG
TGCCGCTGACCGTGCCTGGTCTTTTGCTCAAGCTTACCGTCCAAGCTGACGTGCTGGGCTCCCAGTGGGA
AAGCCTATCGTTGAAGCTGGCAAAGGGAAAAAAGGAAAGCTGCCCATCTGGCTCCCATCATCTTATCCTT
CGTGCCTCTTTCTCCGCTTACCCCCTCATTGGCTACTCCATGGCCCATATCATATTACACACCCGCGCCT
TTTCCCTCCCTTGACCTCCCCCAGGTATTCCGCCGCGGCCTGGTCCGACCGTCGACGGCTCGACGCAGGG
CAAAAACGGCTTTCATACGCCATGCCAGTCTCCAAAAGAAATGCCTACCGCTCGCTCCTCGTCCCTCGCC
TGCTATCTGCCCCCCCCCTCCCCCTCCCCCCGGAGAAAACAAAGATTGTGACTTTTCCCCAATCCTACCA
ACCTTTGAACCAGGCTGTCGGCCCTCCTGTGCTTCGTACCGTATGCCATCCCATCACCTCACCCCCTCCG
CTTCGCCGGCTCCTCTCCATCGACTTCAGCATTGCCTGCCTTTCTTCTTTTTTTCTTTACCCTGTTGACA
AAGTACCGCTTGTGCCTTCACTCTTGCACGCCTTCAGGCTCCGCTCGTCCCGCGTGCTGACCATCATTTC
CCTCCCTGCGAACAGTTCGGGATTCTTGCATAGCGCAATTATTCGCAGCTCCACTGCTCGCAAGCAAGGA
CGACTCTTCTGGGCCTCTTAGCATCTCGCCTTTGCTTAGCTGCTGCCTCGGCCAGGCCTTTAAAGCCATG
TAAGTGTGGCTCCCTATGCTGATGCCCGTATCCCCTTCTATGCCGTCCCCGAGGGACCAGCTCCCAAGTA
ACTTGTCTGTTTGATACCAAGTTGCTGGGCTAATCGAGAGGCTGCTAATCCATTGAGGTTGGGAAGAATT
CAGCCACCCCGTGCTCGGTAGCACGCCCCGTCGAGTGTTCGTCGCGTTCCTCAGCCAGGTTCAGCTTCCT
GATTCCTGAGGAATCTTGGTCGCCTCGTCATAACCCCCAACACCAATGACCCGGCATTCCTGGCAGCCCA
CCTAGCCTATCTCTGTACGTTATCCGAGTCACACAGCTCACCGATTCGAGAAAGTCGAGTCAAGAAGGGC
AAGGTATCCTGCCTTATTCGAGAGAGGGGATCGTCCCTTTTGGAATGCGACTGTCTCTGCCCAGGATCGG
GACCGTCCTCCGCCACTGCCAGGATCTCCCATCGCACCAGTAAGATGGCCCATATCCCAGCGACTGCCAG
GACATCGCACCAGTAAGATGGCCCATATCCCAGCGCCTGTCTCACCCGCGTCCCACCCCCCACCCCCTTC
TCTCCCGGGTCCAAAAAAAGTAATATCGGGGGAGACTTGTTGTACTGACAGGTCTCCCGCAACATAATAG
AGCCATCTACCTTTTGGAGCTTGGTGGCATCTTGGCCCACAGCATATCAAATCTCCGACAGGTCAAGCCT
TTTTGACGGAAGGGAACCCCTTCTTTGCCAGAGTGCTCCCCCATCGAATAAGACCTCGACGAGACCTGGT
TTTAACGGTTGCCCGCTATCACCTTCCCTACTCAAGACAGTCTTTGGCATTCTTCATCTTCTCCTTGGGA
CTTCCTTGCTCGCTCCAGGCGGTCTATATCCCTTCCCTGACAGCTTCATGTCTGCTGTCAAGTTCCAGAC
CCCATCTTACAAACTTTTCGAGGTGAGTTCATGGCCTAGACCTTGTTCCAACACGGCTGTGTTGTTCAAC
CGGTTTCAATATCTTTCTCGCTGTATTCCCATAACCCTGTTTGCTCAATCTTTCTGGTCTGGAAGGACGA
CGCCTCTGACTTGTCTCTTCCGGAGGGGAAGAAGGCCTTTGTGGACTAACTTTTCGCAGCCGATATACCA
AACGCAAAAGCCGATAATCGTTGGCGTCGACAACAGGCTCGAATCCCCCGACCCCCCGACACTCAGGTAC
GAAGAAGCCGCTCGAGCAGCCAACGGAGGAGATCCACGCGGGGACTCTCCTCCTCTCCTCCTCGATATGG
CCACCTACGGCAAGGCGCCAACGGAGGAGATCCACGCGGGGACTCTCCTCCCACGGTCCTCGATATGGCC
ACCTACGGCAAGGCGCAGCTGCCCTCCATGCATGGTAAGTGGTTGACTGGATGGATGCTTTTTGCAGGTC
GAGGGTCGAAAGAGTGATGGGATCGAATGCGCCGCTCCCAGGGGATCCGACGACCGGCTGGTTTTCCAAG
CATAGGCGTCTCCATGCCTTGAGGGAGATGCATATCGGGCGGCAGTTTCTAACGTATCGTGGGAAAGACT
GGAACAAGCTAATCAAGTGGTCTTTCGAGGATGAGTAGGCTACGATTCAACACGATACCAGGATGCGGGC
TATGATCAGTACCCCGCGCCATCGTTCGCCGCGCAACAGTCGGACAAGTTCGCCCAGCTCAACCAGCAGT
CCTTTGCCTCGAATAATGCCGTTGCTCAGTACATGCCCACGGGGCCGACGGTGCTCTCCTGCCACCCGAC
GTCAGGCACGTTTGGGACCAAGGTCTATCTCAAGTTCTCGTCCCAGTACGACTTGTTTTCCATGTCGTCA
CCAATGCCCTACTTCTACCTCTCCTTTGGCTCGGAAAAGTGTGCGATTCAGGACATGACCCGAGAGGCTC
AGGACAGCTCTGGCTTTGTGTACTCGTGCAGCGCCGACGCACCTCAGCTCATGGTCACGGGCTGCAGCAG
CAACACGGTGCCGCTGTCACTGGTTATTGAGGGCCCGTCAGTGGAAGAGATCTCGCGGACGGTGGTCGGG
TCTTTTCAGTATCTCGAGGGGTCGGGGGACGAAATCACGCGGACATCAAAGATGGTCAAGCATGAGACCT
CGGCACCTGGACCGCAGGTCGATCAGCCGAGCGCCTCGCCCAAGGCAGTCGACGGCCATCTCTCATCGGA
CGCGGCTACAAATAGCTACGACTACCCGTCACAACAATCCCAATACGCACCCGAATTTCATCAGGGCAAC
GGAGACATGATTTCGACTTACCGCAGCACGAGTTTCACCGACCCCCACTACCACCACCGTCGGGCGGNNN
NNNNNNNNNNNNNNNNNNNNNNNNNNNNNNNNNNNNNNNNNNNNNNNNNNNNNNNNNNNNNNNNNNNNNN
NNNNNNNNGGTTCCCCCCGGCCGACCCAGTGTGTTGGATCACGCGGGGTTGGGATCAGGCCGGCCCAACT
TGACGCCACTACCGATGCCCTCTTCGACGGGCAGTGGAACCCCCCAGCTCATCCGCACCAGCACAATCGC
CAACGGTGCCGGGAGCAACGGGCCGTATCATCCCATCTCGCTCTACTCGAGCAAGGCCGTTCTAAAGATC
AATGGGAAGCTGGACACCATGGCCGAAAACTGGACGCAGGAGGAATGGGACAACCGTCGTCGCATTGTCA
TGTTCCGCAAGACGCAGTCGGGCTCGACCCTCACAGCCTCTTTCCGCGCCGTTCCTGTTAATGATCGCCC
CCCCAACAGTATCTGCATCTCGTGTATCTGGTGGGCCGAGAAGCAGGAGTGCTTCGTCACATCGGTTGAC
ACGATCCACCTACTCGAACAGCTCGTGGCGGCGCCCAACCGTTTCAGCGTCGAAGAGAAGAACCGCATCC
GCCGCAACCTCGAGGGCTTTCACCCGATGACGGTGTCCAAGGCCAAGGCCGACAGCGAAGAATTCTTCAA
GATCATCATGGGGTTCCCCAACCCAAAGCCCCGCAACATCGAGAAGGACGTCAAGGTTTTCCCCTGGAAG
ATACTCGAGCCTGCTCTCAAGAAGATCATCGGCAAGTACAGTGCCAGCCCAAGCAGCACGTTGCCTCCAG
CCAACATGATGACGACGGTGAACACGGCTCCCTATGCACCGCTGCCGACACCGCCTGGCCAGGCCATGGG
ATCCCACCACGGCCTCTCGTCTCATCACGGCGATGCGCAGAGTCAGTATTCGGTGCACTCGAGCCAGCAC
GAATCCATTCCATCGCCACGGTCGCTGTCGGGCTCGCAAGCGTCCTGGACCCCCTACACAACTGGCCCAA
CGTATTCGGCGGCTGCCCCGCGCACNNNNNNNNNNNNNNNNNNNNNNNNNNNNNNNNNNNNNNNNNNNNN
NNNNNNNNNNNNNNNNNNNNNNNNNNNNNNNNNNNNNNNNNNNNNNNNNNNNNNNNNNNNNNNNNNNNNN
NNNNNNNNNNNNNNNNNNNNNNNNNNNNNNNNNNNNNNNNNNNNNNNNNNNNNNNNNNNNNNNNNNNNNN
NNNNNTCGGCTCTGCACACGCCCATCAGCCATCATCCATCCACGGCGACACCGCCTCGGTGGGACACGAC
CGCCGCAAGCTATCCTGACAGCTACCCCAGCCTGGCGTCCCATCACCCGTCGACGAGTCAATCAGTTTAC
GGTACGACGACGTACGGAGATGGCGCACCGCGCGCATGAGCTATCCGACAGGATAGTTGGCGTCCCGCTC
CAGCCGACAGGAGCCATGGTCGCCGCGCGGCGTGGNNNNNNNNNNNNNNNNNNNNNNNNNNNNNNNNNNN
NNNNNNNNNNNGCACTTTTAAGCAGGGGCTGCGTCTTGCCTTGTCCCGTCCAGTCCCCCTACTCCAAGTC
CTCGCCGTCTCTCCGCCATGCCGTCCGCGAGGGTCATGGAATGATGGGCATGGAGTTTCCTCGTGAGCGC
CGAGAGGAGGGACGGGAGAGTCAGGGGGGGGGNNNNNNNNNNGGCGCCGAGAGGAGGGACGGGAGAGTCA
GGCGGAGTTGACGCAGGCCAATCAAGGTCGCTGCCAACACACCACTACGCCGGCAGCCACCTTGAAGGCG
GGCCTAGGCGTCACGACTCCGAAGCGTGCCGCACTGCATGCGCTACCGCCAGCCAATACCGTCGCGGGGG
GGGAGGTGCGTCATGGAGGCGTTCGTCTTTTGCATTGCGGATGCACATCAGGGGATGTCTTCTGCGAGGC
ATTTGGGAGGTGCGGCATCCCTCGACCATTCATTCGACATGGCATCCCCGACCTCTTGTAGCCGTCGACT
CGTTGTGCTCCTCCGCATGTCGAGACAGCGTCGGGGGTTCTCTTGTTTTCCCGCGCCCCTGTGCATGCTT
GGTCGGTTTGGACACAAGCATCAGGGCAACCTGGAGTGTTGCCTCCCCCAACATTTTGGCACCGCTGTCT
CGCCTGCTTTCCAGGCCTTGTTGGGCATCGATTTATAGACGACGGAACCATGTTCGAATTGTGAAGCTTT
TTTCTTGGGTCATCGGCCCAGTCGTGACGGAGATTCGAGGTGGCAAGATTCTATAAGGCATTTATACCCT
TTTGCGCGTTTGATGGAAAGCCCTAGGCTTTACTGGAGCAGCACAACCTTTCCGGCCCTTTCCCATGAGC
TCTGTTAGCTGTCCCCGGAGGCGTTAGTTTATTATTAATATTTGTTGAGCTGGAGTGTCGAGCGAGTGTT
GTTTGCTGCGCGGTGTTGCGTGTGAGAAGGACATGGACGGGCTGGGGGCGTCGCGTGCATATTTTGTTGA
TGGTGGCATCGCCAGAGAGCAGGAAAAGTGTGGGACGGAAGGGCAATGAAGATAGGACGGTAATTGATAA
TATCTCTCCATGATGAAGGCTAGCCGGGCCGGTTCCTTGTCTGAATGCGCTTTTCGTGTCGACTTGCTCG
ATTGATTGATCCGGGGTGGTTGGTCGGGGCGAGAAGCCATGTCTTGACTCACATGACAAGGGTCCCGTCG
AAGACGTCTGAAGGGGAGGGGACGGACGGATGGTGTTTCGGGTATAAGGCTGGAAGCGTAGATTGGGGTG
TGGAGCGACTCTTGACGGCGTGTCTTGCGAGGCGTTGTTTGGGGAGAAGCACTAAAAAGAAGGTGTCTTG
ACTCTTGACTCTTGACGCTCAGAGATGCTGTGTATGGGCGGGCGGGCGGACAGAGAGAGAGACAGGCGGC
AGGACGGGCGGTGGCAACGTCTTGAGGGACTCGACTTCATGTCGTACCCTTCTTTTCATTTCACGTTTCA
TTCTTCATCTTTGACGGAACACGAACACCTGCGCCTAGAGCTGGGATCAAGGTGAGTGCTCGTACGGATG
CGGTACGCGTGGGCAAGGGGAAAGTGACATTTCAAGTGTACAGCCTTTGGCTTCCTCGAGAATGACGTCT
TGGGACAAGACACGACCAGAAACGAACAGGGCAACTTTGGTTCCTCATTGCCCTTTCCTGCAAAAAGAAG
CCCCACCACCCCCGATTGGTACATAATTGCAGCGTCCTCTCTTTCCTCAAACTAGCTCAAACTCAATCCC
GATGCTCCTTCCTGTCCGCGGCCTCCTCGGCTCGTGGTCGGGCGCCGCCCGCTTGGCCCCCCGGCTGTTT
GGCGCTTGTGGCACCGATTGCCTCATGACGAGTCGTCGGGCAAGCAGCAGGAGCAGCCCTCCGACTCGAC
ACCGCTCCTCGCCGCCCTTTAAAGCCTCGGCCGCCGCCGTCTCGCCCTCCACCACGNNNNNNNNNNNNNN
NNNNNNNNNNNNNNNNNNNNNNNNNNNNNNNNNNNNNNNNNNNNNNNNNNNNNNNNNNNNNNNNNNNNNN
NNNNNNNNNNNNNNNNNNNNNNNNNNNNNNNNNNNNNNNNNNNNNNNNNNNNNNNNNNNNNNNNNNNNNN
NNNNNNNNNNNNNNNNNNNNNNNNNNNNNNNNNNNNNNNNNNNNNNNNNNNNNNNNNNNNNNNNNNNNNN
NNNNNNNNNNNNNNNNNNNNNNNNNNNNNNNNNNNNNNNNNNNNNNNNNNNNNNNNNNNNNNNNNNNNNN
NNNNNNNNNNNNNNNNNNNNNNNNNNNNNNNNNNNNNNNNNNNNNNNNNNNNNNNNNNNNNNNNNNNNNN
NNNNNNNNNNNNNNNNNNNNNNNNNNNNNNNNNNNNNNNNNNNNNNNNNNNNNNNNNNNNNNNNNNNNNN
NNNNNNNNNNNNNNNNNNNNNNNNNNNNNNNNNNNNNNNNNNNNNNNNNNNNNNNNNNNNNNNNNNNNNN
NNNNNNNNNNNNNNNNNNNNNNNNNNNNNNNNNNNNNNNNNNNNNNNNNNNNNNNNNNNNNNNNNNNNNN
NNNNNNNNNNNNNNNNNNNNNNNNNNNNNNNNNNNNNNNNNNNNNNNNNNNNNNNNNNNNNNNNNNNNNN
NNNNNNNNNNNNNNNNNNNNNNNNNNNNNNNNNNNNNNNNNNNNNNNNNNNNNNNNNNNNNNNNNNNNNN
NNNNNNNNNNNNNNNNNNNNNNNNNNNNNNNNNNNNNNNNNNNNNNNNNNNNNNNNNNNNNNNNNNNNNN
NNNNNNNTTCTGCCCTCTCGAATGGCTACTGCCTCGATTCTCCCCGCACTACGGAGACTTGGTGCTTGGC
GCACCGGGGGCGCACTCGGCCAGTGGTCGTGTTGCTTGTCCTGGTTTTGTATCTTGGGCAAATAGACAAT
AGACCTCTACACATAGACACAGCCTCGCTTGCTCGGCAGCCCACGGCGTCGAGTAGAGACCCTCTGAAGC
TCATGTCCTCGGAAACGTGTCCACCCATGCCATGGTCCGTGTCGCCGGGACGCATCGTCCGCGTGCTTCA
CACACATACAGCCAGTCTCGTGGACAAACATTTGCAAAAGATATCCTCATCTCATTAAAAGCTAGGTATG
AAGGAGGCTCCGACGCTCATCGTGCCATCTCAACCGAAACACTCCAGACATGCAGACAACTGGCCTAGCC
TCCTTCAACATGGCTCAATCAAACATCCCCCTCGCCTTACACCGTGGTTCTCCAATTTCCGTGAACCAAC
AAATGAAATGGCACTCGTCCTCGCATCTGCAATACTCAAACCTCGGACAACGCCACCTGAAAAGTGCTTC
GCGAGGGGACTCGCTTCGACATGGAGTCGGTCGTGTCCTTGCGCGAAAACGAAGCCCACGTCTTGAAGCT
CGACACGGAAAACGTCTTGCGGAACTTGGGCCCCTGGTCGTCGGGCCCGCCCTGGCCCCAGACGCCGCGC
TGCACAGGACGGTCCTCGAGAAGGCGGAACGTTCGCTTGCACAGCTTCCAGAGCTCGATGCCCGCCACAA
AGACAATGGTGAAGCCCACGGCCAGCGCCCATTCCCACGAGATACCCGTGTGCTTGAAGAACGTTGTGTT
GAGAAAGGGAATGTACACGACCGGGAACACGGACAGACCACCCAGGATGACGGACCAGAACAAGAACTTG
TTGGCGTAGAGGTCCTTGAAGACGGGAAACGTGCTGTCGTCGTCGGGGTTGAGCCGGAACATGGACCGCC
GCAGGCTCTTAAACTCCCACGCCGAGATGAGAATCAGCCAAGTCAGCTCGGCAAACGTGGCAGCTCGCGC
CCTGAAGACGGGGATGCAGGCTTCGGAAAAGTTGGTGTTGCAGTCAAAGCCCAAGTCGCCGTTGTTGGCG
CCGTAGATGATGATGACAAAGGTGCACATGGTGCAGACGCCCATGATGATGCCGTACACGACCATGTCGA
CAATGACCTGGTTGGTGAAGACGCCGCGCTTCTTGTCCTGCGGCGGCTTGCGCATCACGTCCGTCGCCGC
CTGCTCGCGGCCCAGGCCAAAGGCAGGAAACGAAGACGTCACCATGTTGATCCAGATGATCTGCAGCGGC
GACACGGGGAAGACGGAGAAGCCAGTCCGGTCCACGAAGCCGAGCCCGGCAATCAGGAGAATGACCTCGC
CGACGTTGGAGGTGAGCAGGTGCAGCACAAACTTTTGGATATTGTCAAACATGCGGCGACCCTCGCGGAT
GGCGGCCACGATGGAGTTGAACTTGTCGTCGGCGAGCACAATCTTGGACGCCGACTTTGCCACGTCAGAG
CCCGACCCCATGGCGATGCCCACGTCAGCCCGCGACAGCGAGGGCGCATCGTTGACGCCGTCGCCCGTCA
TGGCCATGAAGGCGCCTCGGCGGCGTAGAGCCTCAATCATGCGAGTCTTTGTGTCGGGGGGCCACCGGGC
AACCACGAGCGGCAGTTCCTCGAGGGCGTCAATCTCCTCGTCCGTCATCTTGTCAAAGTCCGTGGCCTTT
TGGACAATGGCCCGGGCCACCTTGTCCGGGAGGATGCCAAGGTTCTTGGGGATGATGCCCACTTCCTTTG
CAATGGCCTTTGCGGTTTCCGGGTGATCGCCCGTCAGCATGTGCACCTTGATGCCAGCCTGCGCGCACTC
TCCAATCGAAGGCTTCGTCTCGCGGCGTGGGGGGTCGTAGATGCCTGCAAGGCCGAGGAGCACCAGATTC
GTTTCCACCTCGGACCGCAGCTTCTCGTCTTCATCCGCAGACGTCGACTGCTTGACCGTGAAACGACCGG
TCCATGGGCGGTAAGCAATGGCAAGGACTCGCTGGCCCTGCGAGGCGAGCTCGTTCATCTGGTTGAGAAC
AGCCTCCTTGAGCTCCTCCGTCACGGCCTGTTGCTGGGCGCCCGTGCCAATGTGCGAGCAGAGGTCGAGG
ACGCGCTCCACGGCGCCCTTGGTGAAGACCATGCTCTGCTGCGTCTCAATGATGGAGCCGCTTTCGCCCT
CGGGGGCGTCGTAAATGACCGACATGCGCTTGATGGAGCTGTCAAAGGGAAACTCGGCGCGCTGCTTCCA
GCCCTTGGCTTCAAGAGTCTTCTTGCCCTGCTTGAAGCGGTGGGCAAACACCTGGAGGGCAATCTCGGTT
GGTTCGCCAGTCGTCTGCCACTTTTCCTCCTCCTTGTCGTACCGAACAGTAGCAAGATTGCACAGAGAGG
TCGAGAGCAGGAACGCCTGAAGCTCGTCCGTCATTTCCGTCTCACTCTCTGGCTCTGGCTCCCTGGGCTT
TGGGCTGAGCTTTTCGTCTGGAATATCGAACTTGATGCCCGCAGCACTTCGCTCCTGGTCGTAATCGCGC
TTGGGCTCTTCCTTTTCCGGCGTCGCCTCGTCTCTGCTCTGCGAGTACGTCACACGGCCCTTGGTGGGAT
CGTTGGGGCTTTGTGACTCGCGGACAGTGTAGAGGTGAGAAGAGGGGATCCACACCTTTCGAACAATCAT
GGCGCCTTCCGTCAAAGTGCCAGTCTTGTCGGAGCAGATGTTGGTGACACCGCCGAGCGCCTCGAGTGCA
GAAAGATCTCGCACAACCACATTGGCCTTGCGCATGACGGTGACGGCAACGACCATGGTGATGGTAAGGA
CACTACCGCGGGTGTTAGCTTTTCTGTCTCATGTGCTGCTGTAGTTGGGCCGAGACTCACGCGACAAGGG
ACTCGGGGATGATGGCAATGCCGACGGAGATGGCGTAAATAATGACTTCGTTGCGCAGGTTGAAATGATT
GACGCCAAAGACAATCATGGCGAGAATGATGGCGACGCCAAAGAGAATGTAGGCCAGCGCAGACAGCTTT
CGCTGCAGAGGCGTCCCCGTGGTCAGGCCCAAGAACTTTCCGATGATGTCGTAGACGCGCTTGGACAGTC
CAACGACGGGCTGCCTCTTGCCATACTTGCGCCAGTTCATGGAGCGGCCAGCCTTGCGTCGCTTCTTGGA
AGAAGAGGCAGCAATCTTGCCAACCTCTGTGGCCATGCCCGTGGCCGTGACGACGCCACGGCCTCGGCCC
TTTCGGACAACCGTGGTGGCATAGGCCATGTTGACCCGGTCGCCGATGCCAATGTCCTCTTCAGACGTGG
CCTGTGTCTCGGTGCCCGGAACCATGATGCCGTTGTCGGAGATTTTCTCGACGGGAATGGACTCGCCGGT
GAGCTGGCCCTCCTCGCAGGCAAGGTTCATGGCTTCAAAGACTCGCAAATCTGCCGGGACGGTGTCACCC
ATCTTTAGCAGCACAATGTCTCCGGGAACTACTTCGGGACTGCGAGACGGTCAGTCGGTGCTGTCTCGAG
ACTGGAAAGCCAGGCATGGGGCAACTGACTTGGAGATGACTTGGGTCTTGCCGTCGCGCAAGACCATGGC
GCTGGGGGACGACAGAGCCCGGAGGGCATCCATGCGCTTCTCGGCGCGGTACTCTTGCCAGAAGCCAATG
GTGACGTTGAGCACAATGACAAAGGCGAGCACGCCCCCCTCGATGTAATCTTTGATGCCAAAGCTTAGGG
CCATGGCAAACACCAGGACCTATAGATTCCGTGTTAGATGATTGGCCGAATGCGCGACACAGACCCAAAT
GACGGCGGGGGCTTTGACCTACAAGAATCATGGCATTGAGGAGCTGCTTGGTCAGGATGCTGTACCAGGG
GATTCCCTGTCCCACGTTGAGCTCATTCTTTGGGTATTTTTCCTGCAGTTGGGCAACTTGTGCCGAAGTG
AGGCCCTTGTCGATGTCGGTGGAGAGGGCATGGGCCGTCTCCTCGACGGAGAGGAGGAACGGGTGCTTTG
GGAATTCAGCCATTGTCGCAAGGCGGCAGGTAACAGAAGAATCCGTGCTCGGATGCGGGCCACAGGTTCG
TCAAGGTCCGGAGTTGATTCATAGACAGTGGGTGCGACGTTTGATGGCCAGAGAGAGGCTCGACGAGGAA
GGGGGACGAGGATGTGAGACGGCGTCCCTGGGTGCTCAGCTACGCGAAGCTACGCGAACTTTGACGGGGT
GGAAGACTGAGACGACGTCCTTTGTGTCGTCGACCTTGAGAGTCTTGTATGTTTCTTGTTGGAGATTTCA
GAGTCCGGTCGACGGGACTGTGGGAGTGGGGGGGGGGGGGGGGGGGGGNNNNNNNNNNNNNNNNNNNNNN
NNNNNGTGGGGGGGGGGGGGGGGGGGCGTTGGAGTCGACCTTTGCTATGGTTATATCGAGTATCAAGGTT
CGCAGGGGACAAATGCGGGCATGGGCCGGTATAAATATTCGGAGGCGGCTGTCCAAACTCTTTGCCGAGC
CATTTTGAAATTCGGGCCCATGGGGCGATAGGCAACTTGGAACTCTTGGCGACGCCTCTATATCCACAAT
TATCAATGCGCCCGGCGAGTCAACCTCGTTTCCCCACGGCAAGCCATCACGTCTGTGGCGTGACGTCAGG
AAACCGCGCTGGTGGCTCGATGAGATGCGGCCGCGAGGCTTGGCGAGAGAGAGCATGCATCCAGGTCCGT
CGTCGGCCGTCTGCTGCATACGGCTGAAGACTGTCGATGCCCATGACCGGGGGCGATGGAGTCTGGAGCA
GAGCAAAATCACGAAAATATACGAAAAACGGAGAGCCCTGGCGACGACGGGGTCTTGGCGGAAACACGGA
TGGGATGGGAAGGCGTCGAGAAGGTTTTCTCAGGTATTCGTATGTACTTTTCGCACGGCTTGGCTTGGCG
ACGGTCTAGGCCTGTTTGGGATATTGGACTACAAATGGCTGAAGCTTCCCTTTTTTCTCTTTTTTCTCCT
TGCGGTGACGCAACCCTCGGTCCGCCATATGTCCATATGTCCGCGGAGGACTAACCCTCGTTGCGTGGCT
ATTGGGCACGGCATAGATAAGCTTATTGCGCCTGTACATGCTGCCAGTCATCGACAGGGCATCGGGCAGC
CGCCTGGGATTGCATCGACGGACATCGACGCGCCATGTGCGCGCCGGGGCATGCGCGCCGGGGCCAGCCT
CTGTTGGCCAAGCAGTCCGAGGCCGCGCGTTTCCGGGCGTCTTGGCACTTTCTTGGCATGCGAGTGCGAG
AGAGAACGGAGAGAGAGCTGGTCCGCGGCGGCGTGGCGTCAGCGTCACGTGGGATAAGCGACGGCCTACC
TGTAGGTGGTCCAATCAGGGCCCCTTTTCGAATGGTTGAGAGCACGTTTTCTTGCACGTTCCCTTGCCCC
AGTCGTTCCTCTCAGCACGCAATCGATGAATCATGAAGGAAGAGTCGGCCCGTCCGTCTCCAAGCCCCGT
CGCCATTAAGCCCGGCCCACGGGTCCGCGGGCGTCACACTCTTATCAGTAGTCGTCAGTCTTCGCAATCG
ACTGTCCTGGGCACGTGGCCATCAAGCATCTATAAAGAATGGCATTTCATGAGCTGCAGGGCATGGTCCA
TCTTGCACCGTCTTTCTTGCGTTTGCGCTTTGCGTCCCCTCGCGGCGAGTGCGACAACCTTCCCGGGGTC
ACCATCGCATCGTGACCCTCGCCCGTTACCGTCAGGCCTGGGACACTTCATACGTCATCCAGACCAATTG
CTTTCTATTAGACCATCCCTAACCATCCAGACCACTATTAGACCATCCCTAACCTGTCGTCTCAATGACG
ACTTTTCAATCTCCGTATAGTATACATGTTCTTGGTATATCTGATGAAGCCATCCTGCAAGTTCACCGTC
TCCATCACAAGTTCAACCAGTTTCCATATGCATGCTTCGATTCAACACACCGCCGCCACATCATGATAAC
CAGCCGGCAACGAGCGCCATGAAGAGGGAAGCCCCCATCAGCTTCGCGCTGGGCGCAGCTGTCGAGGATT
TGCCGGTTTGGGGGCTCAAGCCAGTGGCGCCGAAGCCCAGATACCATGATCCAATGTCGGTCAGCTGGCC
CCCGTTGCTGAGAAAGGCAGCGTTGGGCCCGACGTTTGCCTTGTTTGCCCTAAAGGCGCCAAAGTACGAG
TAGCGGCCGATGTAGTCGAGCTTGTCGAAATAGTCGACGGTCTGCTTGAAGAAGTCCTGAGTCGGGCCGA
GGTCTTGGTGCGCGTAGGCGTACTCGGTCACCCATATTTCTGCATCAGGCCATCTGTCATGGCAGGGTTA
GTTAGTCTCGAGCTGTCGCCGAGGCCTTGACCTGGAGTCGGCGACTTACGTAGCCTTGCGCTCGCCAATG
TGAGAGGCAAGCCCGGCAAAGTTGTCGTACCAATGAACCGGGAGAAAGTCCCAGGTGCAATTTCTTGTTT
CACTGGCCGTGCTCACCAAGTCTGAACAATTTCCCAGAAACTGCTTCAGCCAAGGCAGACCTCCGCGACC
GCCGGTGCAGGCCGGCAGGCCCAGCTTGATGCCAATCCTGCCGAGGGGCTCAAAGTTGGCGACCCAGGCC
TGGGCGGCGTCTTGGGGTTTGACATTGCTTCCGCCAACGCTCGAATCGGCATCCGGCTCGTTGAAAGCCA
GCACGCGCTGGATCTTCCTCCCCTCGTCCACGAGCTTCTTGACCTGGTTGTAAAAGGTTGTGTCATTGGG
ATTGGAACTAAGCCCCCACATCATGGGAATATACTCAAGCTCCTCTTGACTGAGGCTGGCGTAGGCGGGG
GATGGGAGGCTCTGGTAGTTGTAATACCATTTCAGGTCGCTACCAGTCTTGACCCAGATTTGGTTGTCCT
CGGGGTGATTCTCGTCTGGCGTGAAGCAGAGTCCGCGCTTGGACGAGGCCGCCTGCCCGAGGGCGGAAGC
GGCGAATAGCCCGGCGACAAGCCACATGGTGATGATGCTTGTTTCGGTGACGGAGATTGGGTTAATTCGA
CTGCAAAAGGAGCGACGTCCAAGAAAGGACGGGTCGGGGAGACACGCGACGGGTTCCCCAGGGTAGGCGC
CGGCGGGATGAGGAACCAGGCGCGGTGGGCTTCGATGTGGGAAACCGGTCGAGCTAAAGGTCGAGGTTCA
AATCGTAGTCATTGTGACAGAGAGCAAGAGTTGGGAAAATTGAACGACGACTTGGGCAGGCTTCGAGTGG
CAGCTAGGCGTCGTCGCTGTTGGCCGCACTCGCAATGGTTCTGAAGCAACGGTGTCTCTACTTGACGAAC
GATGGCGCATCCAAGGGCTAACGAGCGAAAACGAGAGGACACGGCGGGATGAGCGAGCGAGGAGGAGGAG
GGAAGACGCAGGAGACGCAGGAGACGTCCTGAAAATGGGAACTTGGGCGCGACTTGAAGGCTGCGTCTCG
CTGCAGCCACATGGCCAGGGGTGGGAGGCGGTTCATGGCCCTCGATCCACTTCCTTCCTTGCTTGGCAGG
TGGTGCAGGTTCGAAATAGGAACCGGGGACGGCTTATTCGTATGTACATACATACATACAAAGTAACTAC
CTACTCCGTACTTCCTTCCAGTCAGTGCAGCAGCGCAGCGCTGTCACTGTCCTGTCCAGGGGTTCGGGGT
CGGGGTCGAGGCGCCGTGGCGGGGTTCGTGGTCTGCAGGGTCTACCGGGTCTACCCCGTATCTCTTACTA
CCTTGGTACTTCGTACGCTTCAAGGATGCTTAATCCGCAGCTGACCCCAGGCAATTGGTGGCCATCCGCG
GAGACGCCGATGCACAGTAAGCATAAAGGAAGCTGCTTCAAGATCGAACGGACTCGACAGCGTTTTCCCG
ATACTAGTATTGAGTCACCCCCTCTCACTAATTAGTCAGCGCAACTTCGTCCTTTGCCTCGGCTCATGAA
CACTAGACCGCATCCAACGTTGGACGACCAACTTCCATCGACACGCCTATAGCAACTCTTCCCGTGTCAA
GTGTGCGTGCTGCTCCCCTTCCAGCCTCATACCTTGACCACGAGCCCCGGAAAACGCCTTCGCGCAACTT
CGTCCGGCTCATGAACACTAGACCGCATCCAACGTTGGACGACCAACTTCCATCGACACGCCTACACGCC
TATAGCCCGTGTCAAGTGTGCGTGCTGCTCCCCTTCCAGCCTCATACCTTGACCACGAGCCCCGGAAAAC
GCCTTCGCCATGGCTGTCGAGCGCATCGGCTCCATCATCAAACACCTGACGCCTGGGTCGTCACTGAGCA
AGATGTATGCCTTCATATCAGGCTTGAACGTCCCTGCCTGCTGACCGGGACTGCTCTCTGCTGCAGCCAA
TCCAAGAATGCTGATGACATTGTCATTACCCTGGCGATCCGCACGCCCTTGACAAAGGCCAAGAAAGGCG
GCTTCAAGGACACGAGCCTCGAGTACATGGTGTATGCTCTCCTCAACGAGGTCAAGAACCGCAGCGGCCT
GGACCCCGCACTGGTCGAGGACATTGCCCTCGGAAACGCAAGTCGCACTCTTTCCTTTTAGACCTACGCC
GTTGCTCACCATTCTCGCGACTTGCAGGTGTCGGATGGCAAAGCCGCGTACAAGCTCCGCGCCGCCGCCT
TGGCCGCCGGCTTCCCCAACACCGCCGGCGCCTACTCGGTGAACCGATTCTGCTCCTCGGGGCTCAAGGC
GACGGCCGACATTGCGCACGCCATCGCCCACAACTCGATCCAGGTCGGCATCGCCTGCGGCGCCGAGACC
ATGTCCGAGGGCGGCGACCGCCTCGAGAAGCCCTTTGACGAGACGGTCCTGAACCTGAGCCAAGAGGCGG
CCGACTGCATGCAGCCCATGGGCTGGACGAGCGAGAATGTCAGTCGCGACTTCAACATTGCCCGGGAGGA
GATGGACAAGTACGCGGCCGAGAGCTTCTCAAGGGCCGAAAAGGCCCAAACGGCTGGTCTGTTTGACGAC
GAGATTGTGCCAATCACAACCAAGATCAAGGGCCCCGACGGCGAGTGGAAGTCGGTGACGCTGTCAAGAG
ACGAGGGCATCCGGCCTGGAACTACGCCGGAGAGCTTGTCCAAGATTCGACCGGCCTTTCCACAGTGGGG
ACCTACCACGACGGGCGGCAACGCCAGCCAAGTTACCGACGGAGGTGAGTGTTTTGCTCCCCAGGAGGTA
CGATTTGCTAACAAGGTGATGCTAGCCGCGGCTCTCCTCATGATGAAGCGGTCGACGGCCATCCGGCTGG
GCCAGCCCATTCTGGCAAAATACGTCGGGTCCACAGTCGCCGGCTTGGCGCCGCGCATCATGGGCATCGG
CCCCAGCGTGGCCATCCCCAAGCTGCTGTCCATTTACAACGTCAGGCTGGCCGACATGGACGTGATTGAG
GTCAACGAGGCCTTTGCCTCCATGGCCGTCTACTGCCGGGACAAGCTGGGCCTGGAGTGGGACAAGATGA
ACCCGCGCGGCGGGGCGATTGGGCGGGGCCATCCGCTGGGGGCAACGGGGGCGAGGCAGATTGTCACGGG
CCTGAGCGAGCTGCGGCGGTCGCAGAAGAAGATGCTGCTCGTTAGCATGTGCATCGGGACCGGGCAGGGC
ATGGCAGGGTTGCTGGTCAACGAGATGTAGTGGCTGTAGATGAGAATATAGTACACCGTATCTAACACGG
CATTATGGGCGCCGCTCCGATGCGACAAGAGCCTTTCGCCTTTCGTTCCTTCAGGCGTACTCCTACTCGG
CCATGCCGCTATCCACGCGGCATGCACGACGACGGGACACGGGTTATTGTCGTCGGCGTAAGAGGGGGTG
TGGCAGTCTATGCCGCTTACTGCTGAACCGTCCTGCAGTGACCTCTTTATTAGGCAGCTTGTCGCTCGAC
AGGCGTCACATTAAACAGTCGATCCGAGACTAAAGCTCGTCGCCGTCTATCGAATCCTCGCGCCATCAGA
CTGCAATTTTATACATGGCGTCTAGCAACAAAGCGATTTTCCTAGCAAATGGAACGCCCAATTGCCCCCT
AGAGATCAAGGAGCGCCCGCTGACACTCCCGGGCCCGCAAGAGCTCGTGGTCAAGAACCGCTTCGTGGCC
ATCAACCCGGTTGATGCTTACAAGCAACTCCTCGGGGAAGCGCTTCTTCCCTACGTCGCGTGGCCACACG
TCCCGGGATCCGACCTGGCTGGCGAGGTCGTCCACGTCGGCAGCGCCGGGTCTCGCTTCGCCGTAGGCGA
CCGCGTCATTCCTTACGCCGCCGGCACTCTGCCGTTTGGCAATCGCCCGGCCGAGGGCGCGTTCCAGCGA
TACGCCGCTGCCATTGCCTCAGCACTCAAGCGAAAGGAGCTGGCAGGAGCGTTGGCCGTGAACCCGGGCG
GCCTTGACATTTGTGCCGACGTGCTCAGGGCGGCGTTAGGCTCATCGCCGACGCTGGTCCGCCGCCCCCT
TATGGATACCCGGAGGACATCAGATCAAAGTTCATTGAGACTAGCGACCTTGCCTAGCCTAAAGGCACTG
TCACCAACGTCTTTCGCGACTTTGTGCCCTAAGCTCTTGCATCAGGCCAGCTCGTCCCCGAGCCAGAGCC
GAGGATCGTGGGCAGCGGAACTCGAGAGTATTCAAAAGGCATTTGGCCTGCGCCTTCGAGGCGTATCAGC
CCAGAAGATTCTCGTTGCACTCGACTAGTCAAACTATGCGTAAGGTGGCATGCGGTATCTGACAAATTTT
GTGTGGATAATTGTGTCGTTGGCCCCTCGCTAACCTCGATGCTCGATACTTCGGTCCCTATGTGATTGGT
TCAACTTCCGAGTTAACTGGTCTTCTCTCGTGCACGTACCGAAGCATACGCCTAGCGAGAGACGTCCTGG
TTCTTGAGCCCTGCGTTTCATCTCGAGATCCGGATCGGCCGTGAGAAATGGCCGAGGGGGGGCGCTGGCG
GCCATCAAGGAGGCCGAGGCCGACGATCTGATCATATGCGGGCGGTACTTTGGCCGGAGAAGAGGGTTTT
TGATGTGCTCCTGGGCTTCACTGGAGCACGATGACCGGGGGTCCATTAGTGACGGCGGCATTGACCATGG
TCGTCCTCGTCTCTCTTCCCGAGTGGCACCCGCGTCCTGGCCACCTCCCTCGTCAAGCTGGGACAACCCT
TGCCGTCGAGATCCAGGTAGCCTCGCGGGCCCATGGGTAAGCAGGACATCTGTCCCGTCCGGCACGGCGC
CGGTCCAAACATCCCGAATGGGCGGATACTGAAAGGCAAATCGGTGCCAAACTGTGGCGTCGACGGGGAT
CCGAAAATGGCCAGCCGTCGCCCGTGAGCGAACTCAAGGACCTTTGACGAATTGCTGAGATAGACCAGGT
CGTGCCAGTCAAGTTCAGCGCGCGATTCGCCCTCGACTTCTTGGATCCTGTCGGGAAAGCGGGCCACGTA
GTCCGGGTCGAGGAGCCTATCGTGGTTGCCGGCGATGACGACCTTGAAGCGGTGCGGCAGGGGGGCCAGC
CAGTCTAGCTGGGCCTGGAGCTCGGCGAAGGAGCCGTGGTTTGTGAGGTCACCGGCGTGGAGGAGGAGGT
CGCCGTCGGGAACGAGGGGCTGCGTCTGGTGAGTGTCGGAAGATGCAGACGATGGCGATGGGGTTGGACG
GATCGGCCGCGGCGAGGGGCGGCCTAAGACGATGGAGGCGGCGGGCGAGGAAGGCTGCGGGATCGCGGCG
GAAGAGCTGCCACCGGGTCCGCCGCGGGGGTATTCAGATGGGGAGGCCCGGCGTCATAGGAAGCCGGCTC
CAAGGGGTCTCGATCGTAGGAAGCGGGGAGGGAGGGGGAGGGATTAAGTTCGCCATCTGTCCCTATCGCA
CGTGACCCGTGCACCTGTTGTTATGTTCTGACAAATATGTACATATGTACATACCCACCCCCTGGCACAC
AAATGGCACAGCCGCTGCTGCGAACCCCTCCAGGATGCGCCTCGGCCTCGTTCCGAAGGTCAAGAGATCG
GGCAATGTGACGTCGAAAATTGCTTGGCCAGTACTGCATCAAACTGCCGACGACTCCGCTGCTCTGCGGC
CCGACTCTGTGAATCTTGTTGGGTCGTGCTTCTCTGCCAAAGCCAACATTTACGAGGGAGTAGTAGTATT
AGGTAGTGTACGAATACTCAGTGCGGATCCTCCGTGCTGTAAATAGGGCGCCGCCTCGTTGCCGCCGGAA
GCAAAGCGAAAACATCGACGGCTTCCGACATCGCACACACACACACACACATACATGCTCTGCGGCCCGA
CTCTGTGAATCTTGTTGGGTCGTGCTTCTCTGCCAAAGCCAACATTTACGAGGGAGTAGTAGTATTAGGT
AGTGTACGAATACTCAGTGCGGATCCTCCGTGCTGTAAATAGGGCGCCGCCTCGTTGCCGCCGGAAGCAA
AGCGAAAACATCGACGGCTTCCGACATCGCACACACACACACACACATACATACATACATAAACATCGAC
GGCTTCCGACATCGCACACACACACACACATACATACGCGCGCCGCCCCCTTCCGATGCCTGTGACGACG
ACGACGGCAACATGACAGGAAGTCGGCCCGCGCACAGCCGCGAGAACTCGGCCTCCAATGGCCATCGTCC
GCTGCAGCCGAGCGCGCTGCGCCAGAGCCACACGCCTCCCGTCGCCCGTCGCGCCCACAGCCAGGGCAGC
GAAGCCGCCTCGCGCCGTCCCATGGTCGACGGGCCCGCCGCCGAGTCTACGCCGCTCGTGGCCAAGGAGA
GCCAGCAGCGGTGCGGCGTCCATGCCGCTGCCGCTCATGCCGGCCTCTGCAACCACGGCACCTTTAGTCC
CCGCCCGTCCAGCCCGACGAATGGCCTCGGCCCCAGTGGCCACGGCGATGCCATGGGCTCCGGCGCTTCC
GTCGTCTCGCTCGACAGTGCAGTCTCCCAGCTGGGCGGCACAGACGACTGGAAGAGGTGGCTCAAGGCCA
GGATGCGGACCAAGAAGATGGACCAGAGCAGCCAGCTCGCCCAGCAGGCCGGCTTTCGCTTCACGCCCTT
GATGTGAGTGTGGCCAGTCGACCGGGCGCCAGATGAGAGAATCGCTGACAGACCTTGGCAGGTACCTGGC
CTACTATGTTCCCTTCTTCAACTGGATCGGGCAGTACAAAATGGCCTTTCTCAAGGGCGACCTCATCGCC
GCCTTGACCATGGCCTCGTTTTACCTTCCCATGGGCCTCTCTCTCGCCTCCAACCTTGCCCATGTCCCAC
CCATCCACGGGCTCTACTCCTTTGTCTTCAACCCCTTCGTCTACGCCCTCTTGGGCTCGTGTCCGCAGAT
GGTCGTCGGCCCGGAAGCGGCAGGGTCCCTCCTTGTCGGCAGCGTCATCCAGCACAGCGTCGACTCGGGC
CACGGGTCCGAAGACGACGCCCTGCTCCACTCCCAGGTCTGCGGTGTAGTCGCCGGCATGGCCGGGGCCA
CTATTCTCATCGCCGGTCTGGCCAGGCTGGGCTTCCTGGATAGCGTGCTTAGCAGGCCGTTTCTGCGAGG
CTTCATCAGCGCCATTGGCTTTGTCATTGCCGTGGACCAACTGATTCCCGAGCTGGGGCTCAACGATATC
GGGGACAATATCAAAGTCAGCCACGGCAGTAGCGTTGACAAGATACGCTTCATCGTCCAAAACGCCGGCG
AGGTGCACAACTTGACGTTTGCCATTGCCGGCATCAGCTTTCTCGTCATCATGACCTGTCGGTAAGGCGT
TCCGGCTATCTTGCAGGAATTGAATCGGCGACGCTAACTCCCTCGAGTGAACTCAAGAAGCGGCTTGAAC
CGCGGTTCCCCTCGGTCGTCTTCATCCCCGACCGATTCATCATTGTTGTTGCTTCTGCCCTACTCTGTGC
CCACTTCCGATGGGACGAGCAGGGAGTCGACGTTCTCGGCACCGTCAGGGCGGCCACCGGCAACCTCTTT
GTCTTTCGCTGGCCCTTTCAGCTCTCGCACATGCGCCACATCCGCGACGCCATGTCGACGTCGTTTCTCA
TCGCCTTGCTCGGCTTCTTCGAGTCGTCGGTGGCGGCCAAGACTTTCAGCTCTCGCCACATCCGCGACGC
CATGTCGACGTCGTTTCTCATCGCCTTGCTCGGCTTCTTCGAGTCTTCGAGTCCGGCCAAGAGTCTGGGG
GGGAGCGACACGATCCAGGGCATGGAGCTGAGTGCCAACCGCGAGATGATTGCGCTGGGCGTTGCCAATC
TGGTGGGCGCCAGCTTCATGAGCCTGCCTGCCTTTGGAGGCTACGGGCGCAGCAAAGTGAACAAGTCGAC
GGGCGGCAAGAGTCCGATGAGCTCCATTTTCCTCAGCTTGATTTCCCTCTTGTCCATTTTGTTTCTGCTT
CCGCAGTTCTACTACTTACCGGTTCGTGTGCCACAGTTGGTGATGCACTCCCATGCCCGATGCTGACACA
AGGCGCAGAAGCCCGTGCTCTCAGCCATGATTTCTGTGGTGGCGTGGTCGCTGATGGAGGAAGCGCCCCA
CGACATTTCCTTCTTTGTGCGTATCCGTGGCTGGAAGGAGCTGTCGCTCATGGCCATCATCTTCCTGTCC
ACCATATTCTACTCGCTCGCCCTGGGCATCGCTCTCGGAGTGGGCATCTCGATCCTGCTCGTCATCAAGC
ACAGCACGAGGCCCCGGATCCAGATCTTGGGCCGCATCCCGGGCACCAACCGGTTCGAAAACGCCGAGGC
GGACAACCCGAGCCTGGAGTTTATCGAAGGGTGCCTCATCGTCAAGATCCCCGAGCCGCTGACGTTTGCC
AACACGGGGGAGCTCAAGGCGCGGCTGCGGCGGCTAGAGCTGTACGGGACGTCGAGGGCCCACCCGGGGC
TGCCGCGGATACGCAGCCAAGAGTCGAACCGCAACGTCATATTCGACATTCACGGGGTGACTTCGATGGA
CGGGTCGGGGACGCAGGTGCTCGAGGAGATTGTGCGGACGTACCGGCAGCGCGGAGTGCGCATCTTCTTC
TCTCGCGGGCCGGCTCGACGCGACCACCCGGTGTGGCACCTCATGGAGCGCAGCGGCATCGTGGCGCTGT
GCGGCGGCGAGTCGCACTTTGTCATGGACGTCGAGGAGGCGCTGCGGTGGACCGAGTACGAGGAGAGCAT
CGGGGTGAGGAGCGGCGCCAGCAGTGCTCAGGATTAGCCGGCCGGCCGGGGGCATTGGGAAGGGCGTAGG
AGGCATCGTTGGGTGATTTGCATGGTTGCGTACGGCTTCTGCATGTCTAGGGTTCCTGCACATGGCTTGG
CTCTATACGTCTGTCTGAGAGGGTGTCAGGGAGTAATTGCGTTTGAAACATGTGCCTTGATTTCTCTCGC
AGTCTGGGCAGGACAGCTCGGCCGGCCAGTCCCGTGATGAACAGGGCTTCCAAGATGCTCAGGCATCCAG
GCAAACACATGGCCAGCTGCCTATCAGGGGGGGCAGCTGTCGCGTCTGTTGCCAGCCGCGTCTGTTGCCA
GCACTCGATGTGATTGGCCGAGTGCCTGTGTGTTGCGTGGGCAACCGAGCAAAAAGCCCTTTTCGTCTGC
AACATGAAAACGGCCAACTCGTTTGCATCGACAACTTGTTCACGTCCCCGCTCAGCTCACCTTTGTTCCT
CGTTTTCTCTGACAAACAGGCCGAAGCCTCGGCCAACTCGACGGGATGCAACTCGACAACGCGGCGCCAG
AGCTTCTCCGGCTTGTATGCCATTTTTCTCTTTGCTCCCTTTCCATGTCCCCAGGCGACTTTCTCGTTTT
CCGAGGAGCCTGTTTAGGGCCATCTTCCCCTCTTCCTATCCCCAGCACCTCTCGGCGAGGAAAACGCCTG
GCTCACACGAATAGATTGTCGTCCAGGTTGGCCATGGTGGCCGTCATGACACGCAGTTTCAGGGCCTCGG
ACACCGCGTCTGGAAGGAGCTCACGCTCAACGGCGCCCACAACAAGCGAGACCTGGCCAACCTGCGCCTC
GTGAACCGCCAGTTTTGCGTCTTGGCCACCAATGTCCTCTTCTCGCACATCGAGCTGTCGTATGACGTGG
ACAAGTCGGACGAGGCCAACGCCGCGAGGCTCAGGAAGCTGCTTTCCCTGGGCGACGGCATCTACTACAA
CAGCATCCGCCACCTTCGGGTCAACTTTGACGTGCCGGCCAACTCGCAGCAACTCGACAAGATGAGCGAC
TGGCTCGCCGCCCTCATCGTGGTGCTGCCCGTCTTCATGGCAAAGGTGCGTCGTCTGGAGACGCTGGCGG
TGCGCAACGTGGTGGGATACGCCGAGCTCGCGAGCAAGCCCGTCCCGGAATGGAGCGTCTGCATGGCCAA
GTCTCGCATGGTGTCCGAGTCGGTCATCAAGGGGCTGCGCTACGTGCCGCTGCCGCACCTCAAGAGACTC
AGCCTCTATATGCCCGCCTCGGTGGAGCTGGCGCGACTGGTGGCCGACGGGCCCGCGCAGCAGTCCATGG
AGACGGCGATGCGACATCTGCGCCACTTGGACATTGGCATCTGGGACTGCGTCGAGAAGGACACGGGTCC
GTGGATTCAGCCGGACAAAGTGCCTCTACAGCCGCCGCCCTTTTTTCGGAACAAGTACTCGGCGCTGATG
CTGGGCGTCATGAGCACCACGCCCAACCGCCACCTCGAGAGCCTGTCCATCGACTCGCACAGCAGCCTCG
TCAGCCTCGACGGGCTCGGACTGCAGAACCTTGTCAGCCTGCGGTCGCTGCACCTCTCGCGCGTCAAGGT
CGAGGGCCTGGCGCTGCTGCGCATCGTGGCGGGCAGCCGGCGCACGCTGCAGACGGTGCATCTGGACCAG
GTGCTGCTCAACGAGGGCAAATGGGCCTGGGTGCTCTGCGAGATGGCTCGCCTGGGCGACCTCTGCCGGC
TGCGCACCTACTACTGCGGCTACGACGCCAACGGCGCCAGCAACCACTGGTGCGCCGACCCGCGCTTCAT
GCGCACCTCGTGTCGTGACATTGCAACGGCCTCCATCGACGACCTCAAGTTCCTCGGCCGCGTCCAGAGG
ACCGTCAACGCGAACCGCGCCGTGCGCGGCCTCGAGCCCGTCCCCGAGACCGAGTTCTACCACCTCTTCC
GCGACGAGCCCGAGCCAGAGCCGAAGCCGGCGCCGGCGAGCCCACAGTTTGACCTGCCCGACGGCTTCGA
TGACGGCGAGTGGGATCCGTACTGGAACCTTTGAGCCAGGTTGTTGTTCTAGTTGTTGCTTGGTGTCTCT
TTCGTACCGCGTGCTCGCCGCTGCGACGACTTGTTGTTTGCTTTACTTGGAACATGGGAGGTCAGTACCG
CGACTCGACACGGATGCCTTGGAGGCACCAGAAGGATGGAGATATTCGAGTACATGATGAAGCAGGCAGG
TTTCGATGATGCAATCGAACCCCCTTGACATCAAATGAGTACATATTGGGCTGTTCTCGGTCATTCGAAT
CCAAAAGAGGACGTTATTTCCGACAAGTCATGTTGGTCATGAACCGAGGCCTTGTCCGACAACTGCTCCG
GGCTGTTGGTGAGCCAAATGCAGGTGGTGGTGTAGCAGTATCCGTACTATCTACTTCGTACCCACGTTGA
TATCAACAAGCCCAAAGGCAGCAGCCTCCTTTGCTGTACGGCATCGTATACCTGGTTGTAAAGAAAAGGC
TTGCTTCTGCTCGTTGAAATCGGCCTCAAGGCATTACATTTCGGTCGCATCAGTGGAAAGAGCTAAACAC
ACTACATGCCATGGTTATACCTGAAGACGTCGTGTCGTCAGCGACACCCGGCACGACGGGGCTCAGGCGA
TTGGAGTGTGCATGGAACCTCTCTACTGCCTCTCTCCCCTAGCTGTAGAGATCCATGGATACCTACGCCA
CCTCGCCGCACGGTTGAGGCGATTGGAGGAACCTCTCTACTGCCTCTCTCCCCTAGCTGTAGAGATCCAT
GGATACCTACGCCACCTCGCCACCTCGCCGACGGGCAGTTTCCTCCGAGTCGATTCGCAAGACGGACCGA
TTCACTGCGTTGCTTGGGCGTCTCGTGCTCACCCCACGGAAGCCTGAGCAGGCCGTTTCAGGCTGACGAC
TGCCAGGCGAAACCCGCTGACGCCGCTACTGATCCAGCATTCCTCGCCGTCGACGAGAGAGTCGACAGGA
ACGGCTTGTTCAACCGCCAGCCCTCTGTGGGTTGTGATGATGCAGGGTTAGCAAGCAGGCCGGGCGTGAC
AGTAAAATGAGAACAACACGCACCTTTGTAGCGCCCAGCGCCTAGAAGTACCATCCTGTCCGCCGCAGCC
ATCCTCCCAGCTAAACGTGGGAGAAACAGGCGGCGTGACCCATCTGCCGTTACGCCAAAAGTAGGGCGTC
GTGGTGCTGCCCTCCATGACCGACTTGTCGTGTGCGTTGACAATGAGCACCTCCTTCTGGTCCTGCGGGC
CGATGCCGGCTCTCTGGCGGGCAGCGTCGTACATGGCCCGCTTCGTCGTCTTGAAGTGCGTAAACTCAGA
CCTGGGGGTCGGGTCGTCATCGACAGCCAGGGTAAAGCGAGGGGGTACCTTGGGCTCGTTGGGGCCTGGT
GGCGCGCCTGGCTCTGGCAGCCGTTGAGGGAGCAGGTTCTCGAGTGGCAAGGGCGGCGTGTCAAAGTGTT
GAAAGGTCATGTCGCCTTTGCTGTTGACGACGATGCGCAGCCGCAGTGGCTTGGGCTCGGGGCTGCTGCC
GACGGCTTCCTGGGCCATTCGGGCCAGCTGGTCGAGAGCCACGTCGCCAGAGAGCTTTTCCACAGCTCCC
TTCCATTGCCAGTGGGTGGCAGCCTTGAGGATGCGGTCGCGATGGAGGTCGAGCATGTAAAGAGGCGACT
GGTTGTGGTAGTTCCATCCGGCATAATGCAAGCGGCTGTCGGGGACCTGTTGCAGGGAGACGTCGTAACG
CAGCGAAGTGAAGAGGGAAAATGAGGAATCAGACATTGGGTCTCGATTGCGCATAGGAAGCTTGGGATGT
AGTTGACCTGTCTGGTGGTATCTCAAGCGGATAAGCGGACTGAAGACCTGGCCCCTCTCGGATGACTCAA
CCAAAGGGACCCCTGAACAAGTCCGTGTGAATGTCCGCTGTCGGGGCCCGGACCCGGAAGCCGGAAGGGG
CGGTGGGTTTCATCACTCAAAACGTGAAACACCTCATTCATGGTTTGATTTCATCTTTTACTTATCAATA
TCACTCCCCATGAAAAGAAACTATACCCGAATTTGCATCGTCACCCCAACCAAGTCTGTCTGGCCAAACT
CCGCAATTGAGCCGAGCTTTTAGCGGGGCTGCAAATTTCGGGGAAGCTTCCTTGGGCGGCAGCATGTACC
TTATCTGAGGTATCGGCACAAGCAACTTTTTCTTGTTCATCATCATCTACCACCTGCAACATCTCGCGCC
CCAACGCGCCGCCTCCTCCTTGCCCTCTGAGCGGCGTATTTCCCCTCTCTCTACCCCGTCATATCCGCCT
GCGCACGTCTTAGGCGATCCACAATGTCCAACCCGCTGTCAATGCCTCCGGGCCGCCCTACTGCCATTCC
CGTCGACGCTCCATCCTCGACCTGGGACCGAATAACCTCGTGGGTCTCGGACAACAAGGCCGTCGTCTAT
ACCATTGCCGGAGTTGCCGTCGTCGTCACTGGGGCAGGTGTCGTCTACTACCTGAATTCCGATTCGGTAA
GTCCCGTCTATCCCCTCCCGCGCGTTCCCCGTTCCCAGGCTCGCAATACTCTTGCTCGGCAACTCTGGGA
GCTAACACGCCCCCCCAGAAACCAAAGGCAGATTCCACTCCCAAGCTCAGCAAAAAGGAGAGGCGGAAGC
GGAAAGAAGCCGAGCGCAAGGCCGCCGAGTCCAAGGACACTCCCGCCCCCTCTCAGTCAAAGGCTGCCTC
GGTCCAGAGCGAGTCGTCGGACCTCCCCGACATCAACGAGACGTCGGTCGCCACCTTTACCCAGGAGCAG
CGCGAGGAATATGCCGCGAAGCTCAAGCAGGTCGGCAACAGCGCCTACGGCGACAAGGCCTACAACCAGG
CCATCCATCTCTACTCAAAGGCCATCCTGTGCAAGCCCGATCCCGTCTTCTACGCCAATCGAGCCGCCTG
CTATAGCGCCATGAGCGATTGGGGCAAGGTCGTCGAGGACACCACGGCCGCCATAAACATGGATTCCGAC
TACGTCAAGGCCATGAACCGCCGCGCCACCGCCTACGAGCATCAAAAAATGTACGCCGAGGCCCTCCTCG
ACTTTACCGCCTCGTGCATCATCGACAACTTCAAGAACAGCTCAACCGCCGAGTCCGTCGAGAGGCTGCT
CAGGGTCTTTGCCGAGCACAGGGCAAAGGAATTGGCCGCCTCGAGGCCTCTCAAGCTGCCCAGCCCCGTT
TACGTCGGCAACTACCTCCAAAGCTTCCGGTCAAAGCCCCGCCCCGCAGGCCTCGATGACTCGGTCGAGT
TCAATTCGCAGACGGGCCAGGGTCAGCTGCAGCTGGGCCTCCAGGCTCTCGAAAGGAAGACGGCCGAGGG
GTACGAGGACGCCAGGCTGGCGTTCGAAAAGGCCGTCGAACTGGGCGGCTTGGGCGAGTACGAGGCCCTG
GCCTACAACTGGAGGGGCACTATGCGGACTCTCCTCGGCAACCACGCCGATGCCATGAAGGACTTTGACA
AGAGCACCGAGCTCGACCCTGCCATGATTCAGGCCTACATCAAGCGCGCCAGCGTCAATCTGGAGCTGGG
TAAGCCTGACAAGGCCGACGCTGAATTTCTCAAGGCGCTTGAGCACAGCCAGGACGACCCCGACGTCTAC
TATCACCGGGCTCAAGCAAACTTTATTAAAGGCAACCTCCCCGAGGCCCAAAAGGACTATCAAAAGTCCA
TCGACCTGGACAAGAACTTCATCTTCTCCCACATCCAGCTGGGCGTGACGCAGTACAAGCTGGGCTCGAT
TGCCTCGTCCATGGCGACCTTCAGGCGATGTATCAAGAACTTTCCCAAGGTGCCCGACGTCTACAACTAT
TATGGCGAACTGTTGCTCGACCAGAGCAATTTTGCCGAGGCCATCGAGAAGTTTGACACGGCCATGGAGA
TGGAGAAGCAGACCAAACCCATGACCATCAACGTGCTACCCCTCATCAACAAGGCCCTCGCCATGTTTCA
GTGGAAGCAGGACTTTAAGGAGGCGGAGAAGCTGTGCCAAAAGGCTCTGATCAGTGAGTTCCGCCCTTCT
CCCAGGCCCTGGTGAGGGTCATATGGACGGTGCGATGGCTAACAGTGCTTGCAGTTGACCCCGAGTGTGA
CATTGCCGTGGCTACCATGGCGCAGCTCCTCCTGCAGCAGAACAACGTGACCGAGGCCCTCAAGTACTTT
GAGCGCGCCGCGGAGCTTGCCCGGACTGAAGGAGAGATTGTTAACGCCCTTTCCTACGCTGAGGCGACGC
GGACGCAGGTGCAGGTGACGCAGAAGTATCCGAAACTGGCTGCCAAGCTGGCTGCCGGGGCCGCTCCGGG
GGCTCCCGGACTCCGAATGGGCCCCTGAGCAACGGAGCTTGCCTTGGTCTTCCAACAGTTGTGCCGACAC
GATGGCATGTTAAGGAGCGTGGCAACTGGTCGAAAGAACGTGTACAGGACGACGCAGGTGTGCCCGCCTC
ATCCAGCATTTGGGCGAAAGGACAGTCTGTTGGTTGATTCGTCGAAAAGAGCTGGCAGCCCGCGGGGTGT
TCACTCGGGAAGTGAAGGGCTCGTCGGCCCGGCCAGCGGATGTTTGGTCCCTTCTGGGGGGGGAGTCGGG
GATGCTGTGCGATGGCGATACATGAAGCAAGACATTCGCCCAAGCAGCCTTGTACATTTATTCTCATATT
TTCCGTTGCCCGTCTTTTACCTGGCTCCTGAATGGCACACACCCCTCTCTCCCAACCCATCCCCTCCCGC
GCTGCTCACCTCTTTTTCGATTTGAGGATGGACTTTTGGCAGCGCCGTGGAAGCGCAAGGTGTGTCGTGG
AGGTGAAGATGGCAGATGGTGAAGCAACGCAAAGAAAACCAACTACTGTGGTGCGTACGTAGCCCCATGC
TTGGCCATAACTGTCTGTTCCGCTTCTGCCAGTGTTTGGATGAAGTTGGCTCGACACACGACGTCACTGT
TGCGATCTCGAAACACATTTCTTCCCTGCACGTCGAAAATCCGTAAGAGTGAAAACGAAAAGGAAAGATG
AACAGGAGAAAGAATACACCAGGTACAAAGTGAGCCTCGAATGGGGGAATCCAAATACACAAGACCAGGC
CACCAAGGTGCGATAATTACAACTCTCCGGAGCCCCGGAGCCCCCCCCCTTCCTTTCATCGTAGACTCGT
TTCGTTGCCCATTCTCTTCGTGAAGAAGGGTGAGAGATAATAAAAGATGAACCCCTCCGCGCCTCCCAAG
GCCTTTTCAAGACCTGCCTCTCAGCCTTGGCTCAAAGAGACCGGCCCCCATTTCCGGATTATGCCATGCA
CACCGCACACCATGGGCATTCGTTGGACCCGAGTGATTAGTAGAAACGTGGGTCGTGGAATAAATCGAGC
AAGTCGTCGGGTGAAAAGGCCAAGATGTCTGCGCCGGCTCGACCTGTAAAGACCAGATAGAGGGTTTGAG
AATGTACCGTCGTCCCCCAGGAAACCCCGGCGAATTAATTACCCCCGCAATATTTCGCTGTATTTCGCTC
TCACGCCCTCGCCGCCCCCCCGACCTGTAAAGACGTAAAGACCAGTTTGAGAATTTACCGTCGTCCCCCA
GGAAACCCCGGCGAATTAATTACCCCCGCAATATCGCAATATTTTTCGCTCTCACGCCCCAAAGTCTCCC
CCTCTCTCGCGGCCATGGATCAGGCCTGCTTATTACACCTGTTGGTGCCGAGACAGATGCCAAGGCCAAC
GCCCAGAGCAATGGCCAGGATGATGAGGACAACGACGAGGAAGCACCACCACTTGAGCTTGCGGCGGCGA
CGGGCGTGCTCGTTGGCCTGCTTGACCTGCTCGTTGCCCTTTTCGATATTCTCGACGGTGTTTTGGGCGT
TGGTCTCGGCGGCCTGGACGACGGGATCTTGCTGCTCGACGAGGGTGGCGAGCTCCTGGTAGAGGATAGC
GAGATCGGAGAGGGTGTGCTCGATGCGCTGCAGCTCGTTGTGACGCGCGCGCACGTTGCCGAGGACGGAG
CTGGCATGGCCGGTGCGGTTTGTACGAAGCTGCGTGGCAGGGTACATGCGTTAGCGAGGACCCGGGCAAC
GGGGAGCCAACAAGACGCGAGGGTTTGAAAATTCAGGCCAAGAACAACAAGAGAGACATGCCGCAGTTTG
AAAGACGCCCTCATTGCCCCAGTCGGCCTCGGCAGCCTGTTGGACCTCTTGATCGGTGGCGTCCGGGTTG
ACGATGCGGTATTGCCTGGCAATCTGCTCTCGGTACTTGTGCTGGTAGTCGCGCTCGATGCTCTGGTACT
TGTCGAGCTCCGACTTAAAAAATGTCTTGAGGGACTGCAGCTGCGTGCTCTTTGTAGTGCGGGACGAGTC
GGTGGTGCGGCCGAGGTCGCGCTCGAGGCCCTTGATGCCGTCCTTGATGGCCGTGTTGTGAATCTGCGTG
TGGGAAACGTACTGCTCAAGCTGCTGCGTGGCCTGGCCGTCGGTGCTGCTGAGGGTGCGCTGGTGTAGCT
GGGCGATGTAGTCAATGTCGTTTGTGAGGCTCTTGATGTCGTTGCGGAGGTTCTGGACGCGATTGAGAAA
GTCTTGCTGCGTCAGGGCCGAAGGCTGCTGATGTTGTTGCTGGTCGTTGTAGTCTTGCATCTCGTACTGG
TCCTGGCCGTAGGGGTTGGCCTGAGGGAGCGAGAGTGGGTTAGATGGCTCCAACCGAGTCGCGGCTGGCT
TGCTCACCTGGCCATAGCCTTGGCCGACCTCTTGAGCCGGACCTTGATGGTACGGATTCTGACTCTGCTG
CCCGTACGACATTGTTGCGCTCTGTGTTTGTTGTCGCCGGGCTGAGAGGAGGAAGAGGGGGGGAGGGGGN
NNNNNNNNNNNNNNNNNNNNNNNNNNNNNNNNNNNNNNNNNNNNNNNNNNNNNNNNNNNNNNNNNNNNNN
NNNNNNNNNNNNCTTGAGCCGGAGTACGGATTCTGACTCTGCTGCCCGTACGACATTGTTGCGCTCTGTG
TTTGTTGTCGCCGTGTCGCCGNNNNNNNNNNNNNNNNNNNNNNNNNNNNNNNNNNNNNNNNNNNNNNNNN
NNNNNNNNNNNNNNNNNNNNNNNNNNNNNNNNNNNAGAGTGCACCTAGGTATCCGTAGTTAGCAAGCAAG
CTCAGAGAGCCTTGGCGGATGGTCGGAGCGGCGTGAGACTTACAGGGCCTTGGGGTATGCGAAATGTCGG
TCGCGGATTTGGTCTAGTAGCAGATGTTGACTGTTGCTGGTGGAGTATGTATGCGACAAGCCTTTATCTC
CCACCGTGGCATGTTCCTGGGAGCTTCTGTGCGAAAGCCGACAGGACAGGATAGGACAGGAGTCAATTCC
AGCCCGTTCATCCACTCTCGGGCGGGGACAAATGGCACGAACTCACAGAAATGACTTGGGGCTCCACATG
GGGCCTTACCTAAGATTAGGTGGGAAGCCTTACGTCACCATTCACCAAACGAGAGGTATTCACAACGTCT
CCGGAGAAACGCGCTCCAGGAATAACCCTCTGCAGACGCTGCCGAGGCCGGGAGGGTCACTGGTGCGCGC
TTGGGAACTTGGGAATCTTATGATAGTAGTGGTACTACCTAGGTAGTACTACGAGTACTTCGTACTTTGT
ACTAATAAGCTAATAAGAGTAGCAACTTGTGCATGCATGATAGTAGTGGTACTACCTAGGTAGTACTACG
AGTACTTCGTACTTTGTACTAATAAGGTAGTAGTAGTAGCAACAGCCCGGGCCAAACAATTGCTCGTCAG
CGCACAGCCTTCAAGGGTCATCATCCCAGGCGCATGACCGACAAGGCTAGGTACACCACTGTATCTATCA
TCCCTCAGCCCCGTCGCCGCGCGTGTCTGCGTGACGGCTTGCGTGTCTGCGCCAATTGTGCAGCGCCTGA
TGCCAAAAATAGAGCGCCTGCAGAACCTCTTCGGTATACTACTAGGTAGTAACGTAAGCAACCAGGGGTC
CGCCTAAGGTCCGGTGCAGCGCCTGAATAGAGCGCCTGCAGAACCTCTTCGGTATACTACTAGGTAGTAA
CGTAAGCAACCAGGGGACCAGGGGTCCTAAGGTCCGCCACATAATCTTAATCGCGACTTATAGTATTAAC
ACAAACACAAATCATTACAATAATATTAATTAAAGCTATTTACGCGTTAAATTTTCATTATAGATACTTC
TAACGCTCGCCGTAAGATTAATATTAATAACGTACGTAAAGACGTAGAACGCGGGTCCTCTATCGCGCTT
ATAAGCCGCGAGTATGCTATACCTCGGACTACCCTACGAGAGCGGCTTAACGGCGCGTAGCCTATTCGCA
ACGCTATAGAAAGCAGTTAACGCTTATCTCTAAGGCAAGAGCAAGAGCTTATATAGTAGATCCTCGCGGA
AGAAGCTGCCGGGCGGCCGCCCTTAAGGCGTAAGCTTTAGAGCTTTACGTAGCTTATTGCGGGCCTTAGT
AGCGACGACCGACCTATTAGGCTAACTTAGGTCGACCGCTTTATCTAGCGTAACCCTAACGTTAAAATAA
AGCTCGCACAAGGCATTAAGACCCTCTACACCTAGAGCTCCTCGGAGGAGAAATTCCACGTATTCTAGGA
CCTCTTAGACAGAGAGATTAAGAATAAGTGCGTCGGCTCGAGCCGTATTTATAATATAGACGAGACCGGC
GTCGTAGAAGGGGAAACTAAGGCTAAGAAGGTTATTAGCAGCTGCTTAACGAAGCACTATATAAGGACTA
AGGGAAGCATTAGCGAATAGGCCTTTATTCTCGAGTATATAAGTGCCGACGGGCGCTATATTAAGCCTAT
AATCCTCTTTACAGGTATAAACCTTTAAGGGCAGTGGTTTCCTAAGTAATTCCCCGAATAGGCCTAGGAT
TATAGTAAGTCGGGCTAGTCGAATAGCTATACGGCTCTTAAGTAGCTTAATAACGTATTTATCCCGGAAA
TAAAGCCTTAAATAGCCTCGCTATAGAAGATCTTAGTGCTCGACGGGGCTATATCGCATATAGGCCTTAA
CTTTATATATACGGCCTTTAAACATCGCATCTAGCTTCTCTTCCTCCTTACGCATTCGTTATATATTACG
TAGCCTCTTAATATCAGCGTCTTTACCCTTCTTAAGGAGTTTTACCGCACCTATATATACGGCCTCGCAT
CTAGCTTCTCTTCCTCCTTACGCATTCGTTATATATTACGTAGCCTCTTAATATCTTAATATTTACCCTT
CTTAAGGAGTTTTACCGCACCTAGCTCGCTAGCCTCGTCGACTTTATAATTATAGCGCCTCGTTAGAAAT
AGCGCTTCGTTAGGGCATATAACGTTATATCCTCGCTAGCCTTTACTAAAGACAATATTAAGGCCGGCTT
TAAAGCTACTAAGATCTATCCTACGAATATTAACCGCGCCCTTAAGGCTATAGTTAAGCCACGAGCCTTA
GATAACGTTCTATTAACGCTTAAGAAGCTCGAAAGGCATAAGATTAAGAAAACTAAGGAGTAGTAGACTC
CTAAGGATAGTAAGGAGGTTCGGGCCTAGCTTAATGTATTGCGCGTTAACTTATCCGGCGTTAATCGCGG
CTATAGAGTTATAGCCTTTAAGGCTAGGCATAGCCTTAACTAAAAGAATAGTCTTACGGCGTCTCTAAAG
GCCGAGAATAACTATCTTAAGGCTAAGCTCGAAGCCTCTAGGCCTACCGGCCGTAAGACCGTTAAGATTA
ACCCGAATAACGCTTTTGCTAAGGTGCTAGACATTATAAAGGCTAAGGTAGAGGCTAAGCAGGCTGCCGA
GCGTTATCGTCGCAGCCACGGCTTAAATCTCGAGGAGGATACACTTAATGTAGCTCGTCTTAATCAGGAA
GACATAATGCATACGTTTTAGCTAGATTAAATTGAATTAGGCTTATTTTAGCTGCGCAATAGGTTGTTAA
AGCTTCGTGTTGTTCTCCTCAATTACGTGGCGGACCTTAGGGGTGGCGGACCCCTGGACCCCTGGTTTAC
GAAGTACTAGGTAGTAGCAACTCATTCGTCGTCACATTGAGGCTGAACTCCTGGGGTCCTGGGGCTGGTT
ACGAAGTACTAGGTAGTAGCAACTCATTCGTCGTCACATTGAGGCTGAACTCCTGGGGCTGTGGCTGAGC
AGTCCTCATCCAGACGCATCTGCTCATGCCCAAGCTCTTGCACCGGCGTGTCAAAATAACTTCCCAACAC
AAGTTGTCGCCTGTGCTCTTGGCCGCCATGAACCAATAAACTTTCCGCCTTGTCCCATTCTAAAGACGTC
GTGCCGCTGCGCCCGGTCCGGCCCTGCGCGGCTTTGCCTTCAGACGCCTGTTGCCATGCCTGCTTCTGAA
GGCTGCCAGTTGCAGTTGCCCGTATAATGTCAGTCGCTGCGAGCTTGAAGTTGATCAAGGGCGCTGCAGG
CGCCGCATCACAAGGTAAACGCGCACCAGTCGCCATCAACTGCCCTATGCCGCCAACTGCGCGGCTCGGC
TCCACCTGTCCACGAGCTCGTCCGGCCGTCTTGGTTGGTTTTGATAGCCGTCCCGAGCTCGAGTTCACAG
ATAGTTCTTCTTCTTGGCCGTTCGCGTGTACTGGCTGAGGTGCCATTCGACGTCGCCGTCCTTGTTCTCA
AGCGTGCCGCCTCGGATCTCAAATGGCCTCATCGTCATTCTCGGGCCCACCTCGGACAGCTCCACGCTAT
CATACCCCGTCCGCACAAAGACATGATGCCTGACTTCGATGCTGTCCTCAAGGTTCTTAAACGTCACGAC
TCTGCTACCCATTTTGTTCTTGCTGGTGAGAGCCTCCCGCGGAGGGAAAGTGTGCTTCAGGATCTTGACA
AGCCGCAGTCCCAACGGCGTCGTGAATCCGTCAAAGATGAGGTGAGGATACGACTCGCTCACTGTTCCCC
GAACGCTTCCGGGAATGTCGTGACGCAAAACCACGTTGTGAAGAGAAAAAGACACCGTGGGGCCGTGAGG
AAAGTGCGTAAGTGTCAGGGCCGTGGGCGTACCACGATGTTCGTGGAGGACAATAATGTCGGTTAACCCT
GCAGACTGCGCAGACTGGACCAAGTTTGGGAGGATGAGGTTTCCTCGGTTCAACCGAATCGACGTAGGCA
GCAAGAGTCTGATTTCCTTGGAAAATGCAGACAGCCTAGTCGAAGGGTCGCGCGAAGTCGTCACCATCAC
TCGAGGATCTACGATGCCAGAAAGCTGGGCATATTCGTCATCCAGATCGAGCTGCTCGTTGGTCTTCAGA
TCGGGGGCAGATTCATCGTACGCATAGTCTTTCCGCAGAGACTTGTCGTTTGCAATTTCCGGATCCAGGG
GCTTTCCTGATGCCAACGAGGCTCGCAGCTTGGCTCGCTTTTCGCTAATCTCGGCGTCTCGTAGAAGCAG
AGCCCTTCGGTACAGGTAATCCCGCCGTTGGCGCGCTTGTTTGCGCTTTGCGTTTGTTAGATATCTGCAT
CAAATGCAGCGGCCGGGCTTCGAAGCACTTACAATCATCTTTGCTAGTTAATAAATAAGTTGAAAACTTT
GGTTAATACAGCGCGCAGGGAAAAAAATATGTTGGCCTAATCGTCGTCAGTTGCCGATATTCCGCCGCTA
TCGATAAGATGGGCCCCGACGTTTATCACGTGGAGTCAAAGTGTCCCACCAAACTCCGCTCGATGAGGGT
CCGGCTGGCTCGCTTTCGCCGTCAACAAATCCCAAGTCGCTGGACCGGCAAATTCTGACTCCCTCCTGCT
TTCGGTATTCTGCTTTTTTTCGCAGCTGCCTGCGCAAAAGAACATCGCGCGTCCCCCGAGCAACTGTCCT
GCGACGCATTCTTTACCGCGATGATGTGAAACGCATCCACGACTGAACTTCGGAATCTTACTACTACTCA
TTCCGTCCGATTCCCCGAGCTGCCACGTCGGGCTCTATTCACTACCCAGAGGTGAGCGTCCCACGATTAT
TGGTGCGCAGGCACTTGCAGGCCTTGAACCTGCGGCCTTGAACCTGCCCTGCGCGGTTGCTCATCTGCTG
ACTGCGACAAAGAACAGAAAAAACGCCGCCACCGCATCTGGCCCACGAGCATAGTGCATCATGGAAGGTG
CCTTTACTCATGTCGGCAACCATCTCATTTCCGACTCGGCTGCTGCGATCAATGCCGGTGCCGACGATCT
ATCCGCCCTCGACCCCGACGAGAGTCTGCTCTACGGCAAATTCCCTGCCACGAGCGGCCGACGCCGCGCA
GACGACGACGACAACCAGACCGAGGCTTTCGAGGAGGACGACAATGATAGTCTCAACAGCGTCCCCGTTG
ACGGAATGATTGGAATGAAGCTGAAAAACTCGGACGAGGAAAAGCAGCTTCCGGCTCATGCCTGCGCGTA
AGTGGCACCGTCAAAGTCTGGTCTGGTCGTACTGAACTGACGTGATGCTTTAGCTACTGCGGCCTTCACT
CTCCAGCATCCGTCGTCAAGTGTTTGACTTGCAACAAGTGGTTCTGCGGCGCCCGGGGAAACGGCTCGTC
CACCCACATTGTCAACCACCTTGTTCGAGCAAGACACAAAGAGGTCCAGCTGCATCCCGAGTCAACGCTG
GGAGACACCGTGCTCGAGTGTTACAACTGTGGAACAAAGAATGCTTTCCTGCTTGGCTTCATCCCCGCCA
AGTCGGACACGGTTGTGGTCTTGCTGTGCCGCCAGCCATGCGCGGCCAGCACCTCCAATAAGGACATGAA
CTGGGACATTTCGCGATGGGAGCCTTTGATCGAGGAACGTGCCTTTTTGGGCTGGCTTGTCAGCCCGCCC
TCCGACAGCGAGCAGCTGAGGTCTCGCCACGTGTCGTGCCGGCCCATCTCCAGGCTCGAGGAGATGTGGA
AGGTGGACCCAAACGCCACTGCCGTTGACCTCGACAAGGCGGCCAACATTGACGACGACCCTGATCCGGT
TCTTCTGCGCTACGAGGACCCGTACCATTATCAGAATATCTTTGGTCCCCTTGTCAAGATGGAGTCGGAT
TACGACAAGAAGCTCAAGGAGGCACAGTCCGAGGATGGGCTCACGGTCCGTTGGGATTACGGCCTCAACA
ATAAGCACCTTGTCAGCTTCAACCTGCACAAGATTGAGTCTGGCGACGTCAAACTTGCGGTAGGAGACGA
GATGCGGCTGCGCTATAACGGTGAACTTCGCGATCCGTGGGAAGGCGTAGGATACGTCATCAAGATCCCC
AACAGCCAGTCGGATGAGGGGTGCTTGGAGCTGCGCATCGGATGAGGTGTGCTTGGAGCTGCGCAAGAAT
GGTAACGATAAGTCGGTGCCCACGGATCTGTCGCACAACTTTTCGGCCGACTATGTATGGAAGGCCACGT
CGTACGACCGCATGCAGCTTGCCATGAAGACCTTTGCAGTCGACGAGCTCAGCGTCTCGGGCTACATCTA
CTACGTTTTGCTAGGCCATGAGGTTCAGCTGCAGCCCATGAAGGCAAACCAACCCAAGAAGTGGTCTGCC
CCTGGTCTTCCAGATCTGAACCAGAGCCAGGTGGACGCCATCAAGTCCGTCTTGCAGAAGCCCATCAGTC
TGATTCAAGGCCCCCCCGGCACAGGCAAGACGGTAACATCGGCGACCATCATCTTTCATCTTGCCAAAAC
CACTGGCAATCAAGTCCTTGTCTGTGCGCCCTCCAACGTTGCCGTGGACCAGCTCTGCGAGCGTGTTCAT
CGGACTGGCCTCAAGGTGGTGCGTCTCACGGCCAAGTCGCGCGAGGACGTTGAGTCGTCGGTCAGCTTCT
TGGCCCTGCATGAACAAGTCCGCATGGCGGAGCACAACACGGAGCTCGTCAAGCTGTCGCAGCTCAAGAC
CGATGTCGGCGAGCTTTCCAGCCAAGACGAGAAAAAGTTCAAGCAGCTCACCAAGCTCGCCGAGCGTGAA
ATTCTCCAGAATGCCGACGTCGTGTGCTGCACTTGCGTTGGCGCCGGCGACCCTCGTCTGTCAAAGATGA
AATTCCGCAACGTTTTGATTGACGAATCGACCCAATCTGCCGAGCCCGAATGTCTGATTCCTCTTATCCT
GGGTTGCAAGCAGGTAGTGCTGGTTGGTGACCACAAACAGCTCGGGCCCGTCATCATGAACAAGAAGGCG
GCCAAGGCTGGGCTCAACCAGTCCTTGTTTGAACGCCTGATTCATCTGCAGCTGTCTCCGATTCGTCTCA
ACACCCAGTACCGCATGCACCCCTGCCTCTCCGAGTTCCCGTCCAACATGTTTTACGAGGGAGCTCTGCA
GAACGGCATCACGCACGAGCAACGTCTCAGAAAGGACGTCGATTTCCCCTGGCCCGTCGCTGAAATGCCC
ATGATGTTTTGGTCCAACCTCGGCGGCGAGGAAATCTCGACATCGGGAACGTCGTATCTGAACCGCACGG
AAGCATCCAACGTGGAGAAGACTGTGACGCGCTTCTTCCGGGCCGGCGTGAAGCCCAGCGAGATTGGCGT
CATTACGCCGTACGAGGGCCAGCGCAGCTACATTGTGACGACGATGCAAAACTCTGGACAGTACAAGAAG
GAACTCTACAAGGAGGTCGAAGTGGCGTCTGTCGACGCCTTCCAGGGTCGTGAAAAGGACTTTATCGTCT
TGTCCTGTGTGCGTTCCAACGAGAATCAGGGCATTGGCTTCCTGTCGGATCCGCGCCGCCTCAACGTCGC
GCTGACCCGTGCTAAGTACGGTCTGGTCATCCTGGGCAACCCGAAGGTGCTGTCAAAGCATGAGCTCTGG
CACAACCTGCTTGTCCATTTCAAAGACCGCAAGTGCTTCGTCGAGGGTCCTCTGACCAATCTCCAGGCCT
GCCTGCTTCAGTTTAGTCGACCGAAGGTGAGCTACCGGCAAAAGAACAACTACCAGTCGCAGTACATGGC
TAGCGGGTATGCCAATGGCAGGCACAACGGGGCGCCGCCGGGGCGCGACGTGGACGCGGCTTCGATGATG
TCGTACATTCCCGACGACGTGTCGTCGATCCAAGGGTCCGCATTCGGCGGCGCGGCGCTCAACACGGCGT
TTCCGCCAATGTTCTCGAGCTTCACGCCCGAGCATTGGCCGGGCCTCCCTGGAGTGGGCGGCCCCGGACG
CGGCAACAAGACTCGTGGTCGTGCAACGGAGAGCGTGGCGGGCGAGAGTGTCGCCAACTCTGAACTGATG
GAAACGACGGCAACTACGAGCATTATCGGCGGAAAGGGCGTCGGCCAAGGCGGAGTCAGCCTCGGTGCCG
GGCTCCACGACGCCGTGACGGGGCTGCGGCCCGTCTCGTACACGCAGAGCGATCGGCTGAAGCACTACGT
GGAGAGCAACGGGCGAATGGCACACAGCAGCGGGTTCGCCCGGCGATACGACGACGACGAAAAGAGCATC
GGCACCGCGTTCCATAGCCAGGTTGGCGGGGGCTATGACTGAGGCGATGGACAAGTTGCCAAAAGGAGCC
GACGAGCAGGTGACGAAACTTGCCACTCGGGAATCTACTGTGGCCGAAGCAACAGCCCGTTGCCGAGGCG
ACTTTGCGCAATGGCTGCGGCAACTGTTGGCGGAACAAGGCCGTGAAGGAAGCCGGGCCAGAGCAGGAGC
CGGGCGCACGACCGAACATGTGGTCGTGACGGGCGCTGCACACGCCTCTGCACACGAAGGACTTGTCTCG
AGGGCCAGAGCGGCGCACGACCGAACATGTGGTCGTGACGGGCGCTGCACACGCCTCTGCACACGAAGGA
CCGAAGGACTCTATGGCTGCCAGTCAGGAGTAAGCGAGCCCATGACTGGGTGGACAAGGGCGATGCACTA
GTCAGATGCATAGCCCTGCCTGGCTCAGGACCCAGGACTGCGCCGATATCAAAGCATTTTTGGACGTTGC
GACTAGCACGTTGTATGGACCGTGGAGAGGCCTGACGAATGGATGGTGGAAGAGACGCAGCAGCAGGTGG
TTAACCGATGGGCGGCCCTTTAGGTGGTGGCCATGGTGTCGATGGCTGGCAGGTGGCGATGGGAATGGCG
AAAGGGGCGGAGAGGACGGCCATGTCTCACCCGCTGCGGGAGTTGATATTGCTGATTGATTGGACTTGAG
TCTGAAGACGCTCATTGCCGTACCGATATAGGAGGAGAGAAAATTGCCAAAGGCCGACATTCTTTTTGAC
ACGGGGGGTTCGCCGGTGGTGCGTCTGTGATTGGGCATTGCCTGCATCGATGAGTACGAAGTACGAATAG
TGGGCGATGAACAACCGAATCACAAATTATTCAAGAAGAGGCTATTCGTACGAAGCAACTTGGTGACCTT
GAAAGGGGCGCCCCTCGGTAGGAGTTTAGGACTGGTAGTACTACCCGTTGGCTCTCTTTATGCCAACTTA
CCTAGTCAACGGGTAGCTGTATGTATGTAAGGTACGATCTAACAACATTTACGCAAGACGGTTGGTTGGT
CGGTTGTGGGTGGACTGGAAAGCGCTTGGATGATGATGCATTTCATCCGTTGTCCCCCTTTTCATCGTTT
CCTGCCAACTTTATACGGTCGTACGAAGTACACACGCGGGCTTGGGCCCGCCGCTATTTGTCAGCCTCAA
TAAAGGTGGCCAATAACATATGTATACTTCGTACTTCGTACAACGAGCTTGATGATTCCCCACTCCCACT
CGTCTCTCTTCTCTCTAACCTTGCACCACCTCCTTGCTAGGCTTCCTCCTCTGCTTCCAAGTTTCAACTG
CTGCAGACGATGCGCCGCCGCCGCCGCCCGTCATGATGAACCAGCTACAGGGCCGTTCCTCCCGCCGCCT
GGTTGCGGTGGCCGTCTTCGCCCTCGTCGCCGTGGTGCTGTGGCGCAACCTGCGCGAGCCGCCCAATGCC
GCCGCCACGACTATGGGAGAGGTTCGCTACGTGCCCAGCAGCTTCAACTGGGGCACGGCAACGCCCTTCT
ACCCCGTCGTCGATCCCATGTCCCTCCCGGCCGGCAAGCCCAGGGCCTTTCCCCGGATCCAGGCCAGGGA
CCGCGCCGAGCGCCACGACGACATTGCCAAGGCTCGCAAGGAGGCGGTCCGCAAGGCCTTTGTCAAGAGT
TGGGAGGCCTATAAGAAGCATGCCTGGACTCGCGACGAACTCATGCCCCTGTCAGCCAAGGGTCGCCACA
GCTTCTCTGGATGGGCAGCCCAGCTGGTGGATGCCCTCGACACCTTGTGGATCATGGGCCTGCAGCATGA
CTTTTACGTGGCTGTCAAGGAGGTGGCCGTCACCGACTGGTCCAAGACGCGCGACGGCAAGCCCATCAAC
CTCTTTGAAGTGACGATTCGCTATCTCGGCGGCCTGCTCTCCGCCTACGACCTTTCCCAAGAGCCTGTCC
TGAGGGCCAAGGCCGTCGAGTTGGGTGACACCCTCTACGCCGCCTTTGACACGCCCAACAGGCTGCCCAC
GCAGTGGCTGAGCCTGGAAAAGGTCAAGACGGGCGGCCAAGAGGCCGATCTGAGCATGTCGGCGGCCGCC
CTCGGGTCGCTGAGCCTCGAGTTTACCCGCCTAAGCCAAATTACGGGCGACGACAAGTACTACGACGCCA
CGGAGCGCATCAAGCACTTCTTTGGCCGCACCCAGTCCAAGACCAAGATTCCCGGGCTGTGGCCGCGCGT
CATCAACTACCGCAACGAGACGGTCGACGCCCAAGTCTTTTCGCTCGGCGCCGGCTCCGACTCGCTGTAC
GAGTACCTGCCCAAGATGCATGCGCTGCTGGGGGGGCTCGACTCGCAGTACGAGGACATGACGATCCGAG
CACTGGATGCGGCCCGCGACACGCTGCTCTTCCGCCCGGTGACGCCCAACAACGACAGGATTCTCATGGC
CGGCAATGTTCACTGGAGCGACGGCGCGACGGCGCTGACGCCCGAGATGCAGCACCTGACGTGTTTTGCC
GGCGGCACCTACGGCCTCGCGGGGCGGCTCCTCGGGCGCAGACACTACGTGGACCTGGCGTCACGGCTGG
CGGCCGGATGCGTCTGGGCCTACGACTCGTTCCCCACAAACATGATGCCCGAGATTGCCGAGCTGGTGGC
GTGCGAGACGCTCGACGGGCCGTGCCCCCCCTCAACCGCCAACTCCAATTCGGCCCCGCGCCCCGGAGGA
GCTACCGGCATGGACCATGACCTCTTGCCTGGCGGATTCGTGCGAGTGCGGGACCCTCGCTACCTCCTCC
GGCCCGAGGCGGTGGAGAGCGTCTTTTACATGTGGCGCATCACGGGCGACCAGGCGTGGCGCGACGCGGC
GTGGAGGATGTGGCAGGGCATCGTGCGCGAGACGGAGACGGAGCTAGCGTTTGCGTCGGTGGAGGATGTG
AGGGTGCACGCGAGTGCCAAGGTGGACTCGATGGAGGTTTGTCCCCGATTCTCGTCCCCCCTTGCCACTA
CCCCGTCCCTCTCCTTTGGAATCCGTCGACTTGGTGGCGAGACGTGACTACCAAGACTGAAACTGTCGCA
GACGTTTTGGCTATCGGAAACGCTAAAGTATTTCTACCTGATATTTGACGACGAGGCCGTCATTGACCTG
GACGAGTGGGTGCTCAACACGGAGGCGCACCCATTTAGACGACCGGCCGCGAGGTGACGCGTGGTCTCGC
ACAAGCTGCTCGAGAGAGGACGCGCCATTGTGGCTCCCGGCAAGAGGACGTGATGCCGACGAGACTGCAT
GGCCTGTAGATGTCGAGACTGGACGGCCCGGACATAGCCATTGGGGCACTAATAAGTGACGAAGACACTT
ACTTAGTGCCCAACGGGTACATACTTCGTACATTACATGGGATAATACACTGTATTCGTAACTCGTAGAT
AGAACCGCATATACGGAGTAGTAATAGTATACGTGAGGTCGGGTATTCGTATTCGTACAGTGACCCGCTT
CGGGCATTACATCATCCAGCCACTGAATACCACATCTCCTTAGCTTCATACCCACCTGCAACCTCACCTT
TCCTCTTCGCTTCTCCGCCTTTTCAGTGTCTGTCGTGAGCGCGCCGGGGAGGGGTTCTGGAAAAGCAAGC
AAGCAAGCAAGCAAGCAAGAAACGAGTTGGCGTCCGTCTTGTCCTCCCGTGATGAGGCACAGCAGCAAGG
CATGCCGCCCGCTCCCCGACTCCCTCCCTCGTCGTCCCTGGCCATGGCGGCTCGCCGCGCCGCCGCGCCG
CCGCTGAGCCCGCTGCCCGTGTGCCTGCGTCGCCAGCTCCATGCGTCGCGCCCGTGGCGGCAGCAGCAGC
AGCAGCAGCANNNNNNNNNNNNNNNNNNNNNNNNNNNNNNNNNNNNNNNNNNNNACAGCAACAGCATGGC
CACGAGGGCGGCGCGGCGGCCGACTACTATGCGAGGCTGGGGGTGAGGCGCGATGCTTCGCCCGCCGAGA
TCAAAAGGTACGCCGCGGACGCTGCCCGCTCCCCTCTCCGGTGCTGCATCTCTGCTTGGAGGCGGATCTC
GGACATGGTGGTCCGCAGCGCGCAACGAGAGATGAAGAGCTCACGGCCCTCGACAGGTCCTTTTACGCCC
TCTGCAAGATCCACCACCCAGACGTCAACCCCTCGAACCCTCACGCCGCCCGCTCCTTTTCTCTCCTCTC
CGAGTCGTACACGGTCCTCTCGGACCCCTCGCGCCGCGCCGCCTACGACCGCCTCCTCGGCCTCGAGCGC
CACGCGCGCACCGGCTCCTACTCGNNNNNNNNNNNNNNNNNNNNNNNNNNNNNNNNNNNNNNNNNNNNNN
NNNNNNNNNNNNNNNNNNNNNNNNNNNNNNNNNNNNNNNNNNNNNNNNNNNNNNNNNNNNNNNNNNNNNN
NNNNNNNNNNNNNNNNNNNNNNNNNNNNNNNNNNNNNNNNNNNNNNNNNNNNNNNNNNNNNNNNNNNNNN
NNNNNNNNNNCGACGCCGCGCCCACGAGGAGTCGACGGGCGCCGCCGGCCCGCGCCACCCCGGCATGGGC
CCCGGCTCCTCGCCCTTTGGTCACGCCGACCACGGGCCGCCTCCCCACTTTGACCCCCGCGCCCACGCCC
GCACCCACGAGAACCAGGACCGCCGCCGCTGGCAGCGCTCCCGCCGCGCCGTCGGCGACGACGACGTCGA
GTTTGAGCCCCAGACTAGCATCGCCGGCCACTTCCTTATCGTCGCCGGCATCCTCGGCGCCACCTTTCTC
GCCCCCGTCGTCTACCTGCAGTTTAGGCGCCTCGGCCGGAGGCGGGAGCAGGGATAGGGTGCGCGGGGGG
AAGGGCCGAAACCGTATCGACATCGAGTTTCTGACGGGGTTGCATCCATGTGTCGAGGATAAACGGCGTT
ACAGGAATCATTCAACTTCAATTGGGGAAAGGGGATATCTCATGGTCAGCGACAAGCGTCACGGCGCGGG
GCATGCATCTACAAATGCAAGGCGACCCCTTGGGAGTTCTTGGCTTCTCATGCTCCTTGTTCATACATCT
ATGTACATGGTAAGATACAAGACGTCTATTTCAGTACAACAGCCGCGAGCGGGGCGCGCCTGATATCAAA
AAGGGGGGAATTGAGGCGACGCAGAGGTCAAGGCAATAGCCTAAAGAGGGGTATCCGAGCCGTTTAACCT
TCAAAGGTGAAGCTGGCACCGAGCTGCACAATGTCGTGTTAGCAAAGACGACTTCAGTCGCAGCTCATTG
ACTTCAACGCCGCGTACCTTGTGGGTGGCCTGGTCGAGCTTCTGGGTGTCGAAAGAGCCACCGAGACCCA
GAGTGACGCCCTCGCGGAGAAGCACGTTGTAGGCAAGAGCAGCGATTCCACGGTCGTTGATCTTGACCTG
TAGACGGGGGATTTGTCATGTCAGCGGGGGACTTGCGCAACCAGGAGCAGACGTGGAGTGCTCAGAGGAA
ACCCACCTTGGCAAAGGAGACGGGGTCGATGCGGTACTTGCTGGCGACCTCGAGGCCGACAGTGTTGCCC
GTCTTGGAGTTCCAGGTGGCCTTGGCGCCGGCCTCAACCTGACTGTTGACCTTGTGATAGTACGAGGCGG
CGAAGACACTCAGGTTGTCGGTGGCGGTGACGGCGGCGCTGTACTGGGGCGCCGAGTACCCGACGGCGGC
GCTGTAGGCGGTGACGGCGGCCTTGTTGACGTCGTAGCCAGCGCTGGCACCGGCGAGGAAGCCCTCGTGG
CCGATAACGGCGTCGACGTTGGCCGTGGGGCCCCGGAGCAGGTCAAAGAAGGCGCGGCCATGGAAGTTGG
GCTGCTTGAACATGAGGTTGAACTTTGCGCCCTTTGCGGCCGTGGCGGGCAGGAAGTTGAAGAGACCCTC
GAGCTTGAGTCCCTTTGCCAGCGAGTCGCTGACCTCAAGCTTGGTGTCGAGGACGTTTGCCGTGTTCCAC
GTCTGGGTCAGGGTCAGGCCTGTGCGCGCGTGAATCATTAGCAGATGTGCGTGGCCGCCGGGTTGGACAA
TCGCAGCGAGCTCGAACGGCCATCCGGCGCTGCGGCCGAGGATTCGCGCGACGGCAATGGAGACTCGTTG
GTTGTCCGGGCGGTGACCCGGGGCACGGGGAGCCTTTGGACAGGGGGAAGTACCGGTGGGCTTGTCGGTG
TATTTTCCCTCAATCTGCAGCCGGGGCATCGTCAATGGAGTCCAAGATGCAGGCAAAGCAGGCGGGCAGA
CTGACGGCAGCGGACGTGGCCTTCTCGTGGCTCGACTTGCCCGTCACCTTGAAGGCAACGCCATTGGGGG
CCGTGTCCTTGAACTCAAAGGTGGTGGCGGACAAGTGGTAAAAGTCCTTGTTGAGGAGCTGTAGTCGAGA
AAGGCGAGAGGCAGACAGTGTCAGCAGGCGCTCCATCGTGGCCCAGGTCCCTTGCGGCGCACTCGACCCG
CTCGTAGCAAGAAGCTGGGCGGGCGACGGGCGAACGTACATCGTTTGCCGGCTTGGCAACGTCAGAGAAG
GCGGGGACAGACATGTTGGCGGCAAGGATCAGAGGATGAGAGCGGGCGGGCAGCAGAGATTCGGCTTGCG
GGAGTGAGGTTATTCTGACGAGACTGAGTGTGTATGGAAGAAAAAGCGAGGCGGAAAGCTCTCTCGGGGA
AAATGTTTTTGGCCGTGCCACATAGGTGCAGATACTTTGTACTTCGTACTTATTTACGGAGTACGGATAA
GGTACCTATGTAGTACTTTGTCTCCCTGGATCCTTGGCACTGTGCTTTGCCCAGTCTCTCAATCACCTCG
AGCACAGTGTCCCCTTCCATGATCGTCTTATTACGTGCCTTCCTCGCGTGCGCCTCGCGTCCTGCGGGTT
AGTAGGTAGTATTGGCCCATCATGCCAAAGAGCATGCTAAGACAGGGGTCCGTGGCCACGTGCCATTCAG
GTACTACTCCGTACGAAGTATTCGAACGAAGAGAGGCATTCATATCATCAGAAAGATTGCATGTCCGCAA
GAGCATGACAACTCCAGGCATCACTCGCCCTCAGGAGAATCTCATTCGTCCACAACGGCCACCATGGCCT
AAGAACAGAGGGAACAATCACTCTCCATCCCTGCTCGCCTCGCAAGCGCATGAGCTCACAGCCTTGCGCG
AACATGCATCTTCATCAGCCGGCCAATGCACATTGCGCTCCAGTCTCGGGCCCGGGCTATCCTGTTTATC
CGGGTCGACCCCCATCTCGCCATGCTTCACCAATCGAGCCGCAGTTCGATTCCTCATCGAGGTGGCACAG
TGAGCGCGCGCATCGAGCCGCTCCTCATCGAGGTGGCACAGTGAGCGCGCGCCATTGCCATCAACAACGC
CTAAAAAAAAGAAAAAAAAAGGGCGTAATGGATGAGAATAATAGAGCATAGATATGATCTGCTCGAAAAG
CGGCAAAAAAATGGGTTGCGGGGGCGCGCTCCCGTACTAGGGAAAGGCTCGAACCCCAGAGGCTGAGAGC
TCCAAGCCCTCTAAGCACAAAGGGGGCAGCTTATCTCCTTCGTAGCCGCTCGGACAACGCCTAAAAAAAA
GAAAAAAAAAGGGCGTAATGGATGAGAATAATAGAGCATAGATATGATCTGCTCGAAAAGCGGCAAAAAA
ATGGGTTGCGGGGGCGCGCTCCCGTACTAGGGAAAGGCTCGAACCCCAGAGGCTGAGAGCTCCAAGCCCT
CTAAGCACAAAGGGGGCAGCTTATCTCCTTCGTAGCCGCTCGGCCAAGCCACAGCTGGGTTGTGAAGGTG
GGCCAATTAATCATGGCTTATAACACACGCGCCGTCGACGTTGGCCCTTGCCCAAGGGTGAAACGGCTGT
TGAACAGCGTCGTCGTTGCCGGGGCAGCCAGCTTCAAGTTCGTTCCGCCGCCGCCTATCCGCCCACGCCT
GAACCTTGACACGGTAACCTGAGCTTGCGCTCACACGCGAACAAACGCCACCGTAGGAGAAGCTGCCTTC
CTATTCGCCGCCATCTCTATGCCTTAAATCTAACTCGTATCCTTTCCAAGTCCAGACACCCCATCTCAGC
CGTATAAATCAGATTATGCTGCAAACAGTTCCTTACACTTTCAGAAACACGAGCAGACTCCGGCAGAGTC
TTTGTCCGTTAAACGGCGTTGTCATACTTCTCAGCGTGAGTCGAGATGGCTCTATATCGCACATGGTCAG
CACTTATCCAACACTGTAGAGACTCCCGAGCAGAGTCATGGGCGGCACCGACCTGCCACTGGGGTCCGTC
TGTTTGGACCACGTCGGCGTCCAGCGCATCACCGTCGATGCGCAATGAGGGGGGAAGTGCTCGTCAAACA
TGGTTCGATACCAGTACGCCTCCTTGGTATCGGGGATATCGCTGCCCCACTCCGGCTTCGGGTTCTTCAT
CATCTCGTCCGTGACGTGCAATTGAGCGTTGTCCTTGAGAGCATCAATCCATCCGTATCCGACTCCGTCC
GAGAACTGCTCCTTCTGCCTCCACAGGATCGATTCCGGGAGATACGGCTCGTTATCCGGCTCGTCGCTCG
TGTCAAAAGCCTTGCGGATAATGTACTTCTCCATCTTGTTCTTTGTGATCATCTTGTCCTGGGGGTCAAT
GTTCATTGACGTCTCGAGGAACTAGGCAGGCCATGTTAGCGCTGTGTCGCGGACAAGGCTCCTTGCTCTT
CAACGCACCTCCTTGTCCAGGAACGGCACTCGGGCCTCGAGACCCCAAGCCGAAGTCGACTTGTTGGCGC
GCAGACAGTCAGCCAGGTGGAGGTTCTTGATGCGACGAACCGTCTCGTCGTGGAAAGATTCCTTGTCGGG
CGCGGCGTGAAAGTACAGATAGCCGCCAAAGATCTCATCGCTGCCCTCTCCGCTCAGAACCATCTTGATG
CCCATGGCCTTGATCTTGCGCGACAGCAGGTACATGGGGGTAGACGCGCGGATGGTGGTCACGTCGTAAG
TCTCGAGGTGGTAGATGACGTCTGCGAGCGCATTGAGGCCGTCGTCAATGGTAAAGGTCATGACGTGGTG
CTTGGTGCCGAGAAACTTGGCAACTTCCATGGCGGCCTTGTTGTCGGGAGAGCCCGGGAGACCAATGGAG
AAGGAGTTGAGCTGCGGGAGGTAGGTGACGGTTTCGAGATTGTTGTCGTCGTCGATGCCAACGAGTCCTT
CGCCCAGGTCGGCGTTGCCCTCCTGCTGGACCCCGCCGTTGGGCCTTTCTCTTCAATCGTAGAGTCTCGC
GCTGGGCAATAGAAGCAACCAGGCTCGAATCCTCGAATCCAGGAGGGCCTTTCAATCGTAGAGTCTCGCG
CTGGGCAATAGAAGCAACCAGGCTCGAATCCAGCCCACCAGACAGCAGCACACCATACGGGACCTCGGCC
ATGAGCCTCTTCTTGACAGCCTTCTCCAATGCGCCTCGAAGGGACTTGTAGTCGACCGGGGTTGAGGGGA
TCTTGGAAGGATCCCACCACGACGGCTTGAAGTACCGAGTGGTCTCGCCCGTCATGGAATCGTAGATGTG
GCCGGGGGGGAAGGCTACGATATTGTCGCAGACGGTATGCAGGCTCTTGAGCTCGGAGGCAAAGTAAACG
GTGCCTGGCTCCTTGGACGACCGGCCCTGGTAAAAGGTTGTGATGCCGATGGGATCTCTGGCGGCGATGA
TGCGATCATGCTTCTTGTCATAGAGGACAAAGGAGAACATGCCGTCCAGGTGGCAGGGGGCATCAAGGCC
GTATTCCATGTACTGGAGACACCGTCAGCCTTGGAGCTACCCACGTAGACGACGAGAAGGGGAGGCGAAC
CAATGGGATGATGACCTCGCAGTCCGAGTGCGTCTTGAAGTGGTACACCTCCCTGAGGTGCTTCCGGATC
AGACGGTGATTGTAGATTTCGCCATTGACAGCGAGGACGAGTGACTCGTCGGCATTGGTCAGAGGCTGAG
CACCCGACTCTGTAGATGGGTCAGCGCCGGGCAGCCGTAACGACACTGAAGGGTCCAGGCCTACCAACAC
CAACAATACTCAGTCGCTCATGGCAAAGGACTGCGACAACATGTCAGCTGGGACTATCCCTTTGACCTGC
CACGAAGCGCCAATGGACTTACTCGTGCTGTTGGAAATGACGTTTCCGCCTGATGGGAGAAAAGGGGGTT
AATATCTGTGGCCGGGGCGTCTCGTGTGTGATTCCGAAGGTCAGAACTCACTCCAGTCCGGGCCGCGATG
GCGGATTCTGAGACGGCCCGGTCAATGCTTGTCCGTGTCCGTGCCTTAATGAATTGGAAGGACATACTGC
TTTGCAAGTCGAAGCGCGGTTGGCTTGAACTTTTGGACGTCGGGATGACTTGGAGCACGTCAGCCTGGGG
TTCTCTCTAGCGACGTCGCTGCTTATCAAAGCTGCCCCATTACCCCAGGTCAGCGCCGCCACTGCACTTA
CCGGTAGCAGGCGAAAATTCCACACATGGCTGCTGCAGTTGCTCAGAAACAAAGCAGCGCTCGTGATGGC
ACTGCGCGTAATGCGGGATAAAAAAGGTAGTGAAGTTGACAAGCTGCCGCCCATGAGTCAACAGCAGACG
ACAGCGGTGGTGGTTGTGGCCGATTACGAAATAACTGGGGCCGAGACAAGATAACAGTTACAGAAAGAGC
CCGCTCCACTACTGTATTCTGCAACAAGGCTGAGGTGGCGCCGACTTCGGCCATCTGTGCATGTTGTTAC
GAAGTACGACTCGTACACAAATACGAGTTACCTACCGTAGAGCACATCCCAATCGGAGGTTGCGCCGGCT
ACGTGCACGAGTTGTGCATGGCCGCCGGTCACTGGCGGGACTTCAGCCCTGTCCGGGCCAGAGACTCCCC
TCGCCTCGAAAAAGAATGGCTGTCGTGCCACCGCCCCGTCATACATACGTGGTACGACTGGCCAACGACT
CGTGCAACGGCAGAGGGACGATGCGACGATGCGCTGGACCGTCCTGTTGCAAGCAAGCAAGCCACTTCAG
TTTAGCCCTCGCGCCAATGGCTATACCTGCCGAGGGACGATGCGCTGGACCGTCCTGTTGCAAGCAAGCA
AGCCACTTCAGTTTAGCCCTCGCGCCTCTTCACAAATGGCTATGTTGCGAGGCAGCTTGCGCAAAGCGCA
CAAGAACGAACCAAGGCAATCCGGGAGGAAACAAGAATGGCCAGAAAGTCCCGCGAGCTTTTTGGACACA
CATCGGAAACTGAGTTGGACATGCCCGAAACCTGTGATGGAGGACGGGGAGACAGCAGGCCTGCTAGACT
GCTAGACATCAAAACCCGCCCCTGCTCGGCACCCTGGCCAGCCTCAAATGACCCTGGCGTTTGTCGACAT
GTCCCCGCCCCTGCTCGGCACCCTGGCCAGCCTCAAATGACCCTGGCGCTGAACTCTTTGTCGACAATGC
CCAATTCCCCGGCTCCACGGCCATGCTGCTGTGTTGATCGTGGTATCCTCCCTTCAACGCCGAAGCAAGA
CTGTGTTTCTTTTCCTTCTGCCGCTTGCATCTGATATGCAAATGACATGGGTACGGCGGGCGCACGATTC
TTCACGGGGCCGGGTTCTCGCGCACCACGCGCTTGACCCTCTTCTCGTACTCGACTCGGTCTCGCTTGAA
CAGATTGTATGCCTCGGCCTGGGCGGGCGACTCGGGATTGGGGTCGTTGAGGAGGTCTTGGATGCCGAGG
AGAATCTGCTTGACCGTGATGGCCGGCTTCCACGCCTCCTCTTCGTTGAGAATCGACAGACACACGGTGC
CAGACGGGTAGACGTTGGGATGGAACAGCGGCGGAACAAACTTGCCTGGAAGCACAGGTTAGAGGTCGCG
GTCAGCACTGGGAGCAAGGCCCAGGACTCACATTTGGGTGGCTTCGTGGGGTATTCTAGGTTGTGGTTTT
AGCCGGTCAGAAGTCGATCATGCGAGAGGACCTGGACGAAGCTCACCGTCGGGAAATGCAATCGTCAGCT
TGAAGATGCCGCCCTCCCAGATTGTCTTTTCCTTGCCCGGTATGCCGCACTCCCAGTTCTTGAGGTCCAG
GACGCCCTCCTTGGTTCGGGCGGGTTTCGCAAAGAAGCCGAACGGGTGATCCCGTCGCCACTGCTTCCTG
TAGAATCACAGGCGTCAGCACTGCGGCCGAGTCACGACAGTCATGCGACTCACCGTTCCTCCTGTAGCCT
GTTTTGGCACAGCGCCATGGTAGGGAACCGAAGCGGATCCGGGCCACCGAGGTGTATGGAGCTGAGAGTG
CACGCGCAGCTGACGGGCAGTATCTGCGTGGGGTGGCGGCGGGCGCGAGAGAGACGGGCTTTGTGGGTAG
TAAAAGGGAATAAATATCAAGGCTCGAGGGAGGAGGCGAAGAGAAAGGTCGACGTTGGGCCCGGTACGAA
GGGAGCCCCGGGCTGTGGAATGCGGTCACGACGATCGTTTTGTCGTTGTGAGGTGAGATTGCAAGGCGGT
TGTTGGATCCGACATGGCACGACGACAGGCTGAGGAGCGGTGGGTGCCTACCAGGTAGTGGGGGGGGTGC
GGGTACGTACTTTGCGACGGTGCGACGGCCGCCTGGAGGCCCGCCATAGCCACCGTAACGCCCCCAGTCC
CCAGTGCTCCACGCACACTGGTACGTACTGTAGATGCTTGCGACGGCCGCCTGGAGGCCCGCCATAGCCA
CCGTAACGCCCCCAGTCCCCAGTGCTCCAGCCTCTCACGCACACTGCCATGGAGCTGCCGTGGTCGATCG
TTCAGCGCTGCGACACCGCGCCGACGGACGAGTTATTACTGGCCGAGCAATCACTTCTGCACCTCAAGCG
AGCTGCACGGGCGCCTCGATCGGGCATGGCCGGTGTCCTACGTGGGGCCGGCACGCACCGTCTCCCAAAA
GAAGCCCTCTGGCCCGGCCGTCCACTAAATTCCTCTAGTACTACCTTCGAATACCTAACCCACGGTCTAT
GCGATGCCTCCTCTCGCACCCCGACCTTATTCATCAACCCACCTCGGTCGTCTCGGCATCTCGGCCCAGC
TCTTCTCTTGTCGCCTTGGGCAAGCCCTGCTGCTCCAAAGCAGCACAAGCTGGACTCGACAACGCATTGC
GTAGCGCCAGGTCAGGCGTCTCCTCAACCCAGCCAATAGCGGCAAGACACAAAGGATTTAGCCCCGCGGC
TCTTCGCAAGTGTGCTTGCACGTGGTCTTGTGGTTTCACTCTCGACTTATCGGACCCGGATTTCTCTACC
TTGCCATCTCGTGAGCCACCATGGATCCCAATCCGGGCGCGACGGCTGAGCCCAAGCACGAGACGGGGTC
CAAGGGGACGAATGCACATGCCAACACCAACCCTGCAGTTGCCGCCCAGCCCGCCGTGCCGTTAGACGTC
GTGGACGAGGACGTGCCTGATCCCGACGAGGATGATCTGGATGATCTGGATGGTGAGGCTGGCCACCGTA
CCTACGAGTCGCCAGGAGACTGACTGTCGGCCCTTTCCCCAGACATGCTGGACGACTTCTCGGCCGCCAA
ACTAAGCGCAAACAACGTTTCGAGGCCGGTAGAGCCATCAGCGGCCTCCAAAGCCAACGCACCGCAACCT
AGCAGCAGCGGGACGCAAAAATCGCCATACAATGACATGGACGGAGAAGAGCTGACCATGCAGCTGCAAG
CCGGCGTGGATGACATGATCGGCGAGTTGAAGCAATCGGTGAGGCAGTTTCCCCATTTACTCGGCCTAAT
CGGTCACTGACCATGCCTTTACCCACAGCCTGAGCTGCAGGAGCAGTTTGAGGAAATGCTCAAGAAGATG
TTGGTGGCCGATGCAGAGGGGCCGGACCAGCTCGAGAAGGTGTTCAACCAGATGTTGCAAGAGGAAAAGG
ATGTAGACAAGGCCGCAGCCGAGACAGAGAAACAGACGCCGGCAGCACCCAGGGAGGCGGCCGGCCCTCG
GCCCGAGAAGAGCGCCAAGGCCTCGAGCTCAGCCAAGTCTCCCCCAAGCGATGCTGGCGCCGATGCCTCG
TTTCAAGACACGATCCGCCGCACCATGGAGCGCATGCAGATGTCGGGCGAGCAGGCGACGGCCGCGGCAG
CCTCGGAGGGCGGCGAGGACTTCATGTCCGAAATGCTCAAGCAGCTCTCCGAGGGCACTGTGGGCGCCGA
GGGCAGCGACGACGACTTTTCCAAGATGCTCATGGGTATGATGGAGCAGCTGACCAACAAGGATATACTT
TTTGAGCCCATGAAGGAGCTGCACGACAAGTTCCCAGGGTGGTTTGACAAGAACAAGGGCTCAACGTCGG
CCGGGGACCTGAAGCGGTACGAGGAGCAGCAGATGCTTGTGGGCGAGATTGTGGCCAAGTTTGAACAAAA
CACCTACTCGGACGCCAACGTCGCCGACCGGGAGTACATTGTGGAGAGGATGCAAAAGGTGAGTCGTCGT
CGGGGTCCGCGCGCTGGCAGGCTACTCGCAGGCACTGGCACTGACACGAGATGCTTCAGATGCAAGCGGC
TGGGTCGCCGCCGGCCGACCTGGTGGGGGACATGGCGTCGGCGCAGGAGGCCTTTAACGCCGCCGACGAT
CAATGCAATCCACAGTAGATCTGGTCCCCTTTGGTCTGGACACCATGTGTTCGAAAATATACCCGGACCA
TCTGTCAGTTGGACTTTTTTTGCGTCCCTACCTACACTTCACGAACCAACATGTACACGGACATGTCGAT
GCCCTGAGCGATAGTATCCTAATGCACTGCCCCAAATATTGAACGCCAGTGGCCCCCTTTGGCCTGCCCG
CCGAACGCCGTGACCTCAAGCCGCACGTAGCCAACAGACGGTTCAGCAGTCGTCGCTCGTGTCCATGAGC
TCTGCCGAGTGTTGCGACTGACTCTGTAGTAGTGATTGCTGCTCCTGAGATATCAACTCTGCAAATATTT
CGTCGTACTCGTCGTCGGACAGCGATGCCGGCGAGGGCTGGCGTTGGCGAAAGGCAGAGTGCTCCTCGTG
GGTGGCGAGCAAGGCCTCGAGCTCTTCGTCCTCCCGATCGCCATCGACCATCATCTCGTCCCGATCAGTA
GGCTGCGCCGTCTCGGGCCGGAACGACGCAGTGGCGGCGTCTTCGATGTCGGCGTCGGAAATAGCTGGCG
CATCGTGCGACAGCCGGCCTATACTAGCCAGCCAGCTCGTCTTGAGAAACTGCCGCGGAGACTGTGTGAG
CAGATGGGCGGTGAGAGGCGACGGACACGACTTCGCGGGGCGCCCCGGCGGCGGAAGAGAACCGTACCTG
GCCCTCGATATCCCTCCTCTGCCACGCCTTGTCGTCGGAGCCCTGCCGCACCCGCTGGAGGAAGTTGTGC
CGCCGCGACAGGCGCGCGTCTTCGCGGCCGCGCATCACGGGATTAAGACGCGTCTGGCGCGAGGCATATC
TCGAGGGGACGGAGAAGCACGACGGCGAGGCCTCGCTTGGCGGCGGCTGGATCGGGGATGACTGCGTCTG
GCGCGTGTTGCGGCCAATGGGCGAGATGGGGGACGAGGCGCGGATTGGCGACGAGGAGAGCGGCGAGGGG
ACGGCGGGGCGGTGGTCCCATGCGCCGGAGAAGATGGGCTGCGGCGGAGATTTCGACGAGAATGATGGCT
GAGGCGCCGGCGCGAATGAGAGCATGTTTCCGGCCGCGATGCCAGTTGCTGGTGGTCTGGGCATGAGCCG
AGGGTGGGCGGATCGCGTATCCTCTTTCCAAGACGGGCCAACAGGCCAATCAGTGCAGGGTACGTATGTA
TGTACCGAAAGAAGAGCGCGTCTTGACGGGGTCTGGTCGCGCAAGAGGCAGCGATGATGAAAGTCAAACG
TGCTTAACGCGGCGGGTCGTGGCGACCCCGCTGCCCGGCGCGTAGTCACGTGCCAGGCTCCCGAAACGTA
AACAACCTTTCCGGAGGGGCTGGTTGCTGATTCAAGCTTTTTTCTTTTTTTAGCGCCTGCTCCAAAAGCC
AGCGGCCGACCCGAGACAGGGCTTTGTCTGCACTCTCCCATCAAATTGCCAGCGGAAAGTCGTCTGTAAC
TTACCGTCATACCAAACACGTCCGCCAACGACCCATTGTCCAATGCTGTAGTCCAGATCGTGGCATGTGC
CGTCACTCCGCACATGCACGATGAAAATGCCACCCGCCAAGCCGGGGAAGACTCGCCAAAGTTAACCGCA
ACGTCTCCTCCCTTTCAAGCCCAAGGCGAAAATCGCGACTCATCTTCGAACACAGGTTACGAATAGTACA
CATGTATATATACATGTAGAAGACCGGGACAGCTTTGGCTTCAAAGGTGCATATCCGTCATGCATGCACA
GCAAAACCACCGTTTCGGAATCCCGCCACCCCCACATGCCAAGACCATCACCAACCCCCATTCGAGGCTT
AAAGCAGACTCTACGACATATAAAATGCAAAGTATAGCGGCCGGAAAAAGCAGCTACTTCGTACTGACAA
CATTTAGACGAGGAAAGGCGGTAGTACTGGGTAGACAGAGCTTGCTCCACCCTCCACCAGACAGGGGTAT
CTATTCTCTCGTCACCGCCATGTAGGACAAGTGCTACTTTCCACATAAATCAACAATTACGGTTTCCAAC
ACGCTCAATGTCTCCTTTGCGCTTCATCCAATGCTTCACTCTCCTCTGGCGCCGACTCCAGGCTACGACG
CTGCCTTCCTCGTGAAATTGGACAGCTGCGTGGTGACGACGAGGCCGGCAACAGTGGCCGAGGTCAGCGT
CGACATGATGCCCGAGATGAGGGCCGACACGGCGAGCCTAGACACGTCACCGCCTCGAGACGGGGCGAGC
TGGCCGAGGATGCCAATCTGAACACCCAGGGAACCAATGTTGCCGAAGCCGCAGACGGCGTAGGTGGCAA
TAAGCTGGGAGCGGGCCGACAAGTCGGCGTAGTACGGGTCGTGAGCAAGCTGGTCAAAGGCAGTGTATTC
GTTCTGTAGAAATGAGCGTCTTGGTCCATCCAAGTCGTACTAGACAAGGCTGAACCGGGCCGGATCGACT
TACCCTCACGATCTTTTCGGCAATGAGCTTGGCAACCTTGAGAAGGTCGCCGCGCGGAACACCCAGCAAA
AAGGCCACCGGGTACAAGACGTACGACAAAATGGTCTGCAGCGTCAGCTGGGGGTCGTTGATGTTGAGGT
AGCGGCCCCACCAGGCCAGGAGGCCGTTGACGAGGCCGACGGCGGCGAGGGTGCAGAGGAGCGAGGCAAT
GATGGTGCCGCCAATCTTGATGCCAAGCCAGGCGCCGTTGGCAAAGGCGTGGAGGGCGTTTTCGGCCTTG
TTCTCGTCGTCGTCGGGGATGACGACGCTGCCGGCCGTCAGCGTCTCCTCCGTCTCGGGGTACCGCAGCT
TGGATATGGCCAGCGAGGCGGGGATGGACATGATGCACGACGAGACGAGGGCCTCTGGGTTGAGGCCGAG
GCCGATGTAGCCGACGAGGACGGAGCCCGAGATGGTGGCGAAGCCACAGGTTAGGATCTGGTGGATCTCG
GCCTTTGTCATGTGCGGGACAAAGGGGCGGACGAGCATGGCCGACTCGCCCTGGCCGATGAAGGGGGTGG
CGGCGGCGACGACGGCCTCTGCGCCCGAGACGCCGAGGGCCCAGAAGACAAACGTGGCAAACTTGCGAAT
AAACCACTGGAGGAAGCCGATGAAGTAGAGGACCTGGACCAGGGATATGAAGAAGATGATGGCGGGAATG
ACGCCTATTAAGAACCAGTGCAACTCGGCCACGTCGCGAGTGGTGAGGAAGGTGACGCCTTCCTTTGAGA
AGCCGAGGAGGTCGCCGGCGCGGTCGGCGATGAACTTGAACATGTCGTAGCCGACAGTAGTGCGCAGGAC
AAAGAGGCCAATGACGTACTGGCTGAGCATGCCGACGATGACAGTGCGCCAGTTGATGCGGCTGCGGGCG
GCGCTGGTGATGTAAAAAACAAAGATGATGACGGCCATGCCAAAGAGGCTGATGGCGCGGTTGGCGCGCG
TGTTGTCGGCGCTCTCCTCCGAGACAAAGGAGCCGACGAGGATGACGGCAATGGCCGCAGCACCGCCGGC
GAGCGATCGGAATCGGGAGGGAACGGCGTCGTGGATGACGACGGCCGAGTGTTGCCAGACCCAGCGGATG
GGGCCCGAGACATGACGAATCGAGACGTGGAAGAAGAGGAGACGGAGGGAGATGGCGAGCCACAGCAGAA
AGGGAACGACCCAGTTCTTGTCACGGCGGTGGAGGATGAGCGAGGCAATCCACCAGCCGGTAAAGAGGAG
GAAGGTGAAGAGGTGGATGAGGACGCGGCCATGGCGGCGGAGGATGCGCATCAGCAGGGGCCTGTAGTCG
GGGGGCGTGCCGACGGGGGCCTTTTCGACGCCGTGAGGGTGGCCGTGAGGGTGGCCGTGAGGGAGGGTGG
CCGGGTGGCCGAGGGCATCTCTGGTGTATGCGCCGTCGTCGATGCGTGGTCCATCGTAGTGGTTGGCCGT
GGTGCCGTGGTGTTGCTGATTGAGCGGAGCAGCAGCGGGGGAGTGATTAGGATTAGGATGAGGAGGAACA
GCGGCCGTGAGGGTGGCCGTGAGGGTGGCCGAGGGCATCTCTGGTGTATGCGCCGTCGTCGATGCGTGGT
CCATCGTAGTGGTCATTTTGTTGGCCGTGGTGTTGCTGATTGAGCGGAGCAGCAGCGGGGGAGTGATTAG
GATTAGGATGAGGAGGAACAGCAGAAGCAGCAGCAACAGAGTCAAACGCCGGGGCCGGCCCGTCGGTGGG
CGTGTCGTGAGCGAGGCCGTGGCGGGCCATGGTGGTTGATTAGCGATGGGAGGTGACGTTGTGGACGCGA
CGAATGTCTATGGTGTTTTGGTCCAGTCGGGGGCAATGACGTGGGTTTAGGTCCGTCCGGGCGGGTCAGT
GTCTCCCGAATGAGACAATCGGCGAACAAGGAGAGACAGAGAGACAGAGCGACGCGTCAGGGTTCAATGA
AGAAGACGAGGGAGGCCCTTTTGTCCTGGGGGCAACTCGTATGAAGGCGCGAGGGAAGAGAGAAGAGGAC
GAGGACGAGGACGAGGACGATGACGATGATGATGAGTGCAAGGAAGGGGACGCACCCCCCTCCCTCCCCC
ATGAAGCGGTGCGACCGACGCGAAGCCAACCGAGGGACCTTTTGTATGCGACGAGGGCGCGCCCCCGGGC
AGGCCGTTGTGGAAAAGCGTTCGACCAAATCTGTGGAGAAGAAGAGAAGCACGATGAGGCCCAAGGGGGA
AATAAAGTGGGGCCATCCATGGGGAGAGGGCGGGGCTTTACATGCGATGCTTTTTCTTCTTCAGCGGGGT
TGGCTTGTACACATGTACTTATCGTGTCCTGTACCTTGGCAAGATAGTACCCGGCATTGCCTCGGCAAGA
AGCTGACATCTACGACTACGAATACAAGTCCAAGATTCGAGGAGGCTTTGAGCAAAAGCGAGGGAGAAGA
GCCCCAGGCACAGATAACGCACCGCCAAAGTACATGGCTACATACATACAGAACCTCGGGGAGAGCCGCT
CGCAACGTCACAATGTCTGAGAAACCGAGTTGACGGACGGGAAAGCAAACGATTCCCGTATCTGTGCTAG
GTATGCACGGATACGGAGTACTAGTACCTACAAAGTATGAATAGTTTGTACGACATGATGAGATGGAGGC
CATCGGGATGGAGGCCTCGTGCGGGGAAATGAGGGGTGGAGACGTGGCCATGCTTCATGTTGGTCGATGT
GGAACTCGGGACCGGACCTATCGGCCGACAGACCAGCTTACATGTACCTATTTCGTACCAAGTACGAGTT
ACTACTACTTGATATCGGGAGACAAAAGAGAGAACACCTACCTACTCATGAAAATATTCAAGAGAGAAGA
GAGAAGCAGTCTACAACTCGTACCTCATAACAGAGTTTGGAGCAGATTCATTGGAGCAGAGTCTCAAGAC
GGAAAACCGGCACGTGGTCGTCTCGCTGCAAACACAGCAATCACAGAGGCAAAAGTCCCCCCCGCCCCGT
GTGGTAGGTATCTTGTACGAATACGAGTATGTACTTCGTACCCACATGTCTGTTGTTCGTGCAGCATTCT
AGAAGAGGCTGGACCGGGGTTTGCAGGCCAGAGAGCCAACCGACAGGCAACTCCTGATTTCCATGTGCGT
CTGCACATACATACGAGTACTTCGTACAAAAGTAAAGAAAGCATCCAGCCTTGCCAGCCTATCGTTACTC
TTGCATGCCCTGTAGACCCCGAGCCGTAGTCGGACCTTTTCTTAGGCTGCAACTTTTAGTGTCTCATCGA
CCCGTTTAGACACTTTAGACACTTGCACTTATCATTCTTGCCTCCATCATTCTTGCCTCCAAGATACACA
TGCTACGAATAAGTATGCAACGTCTTGCAGCAGCGGGCTTCGAGGCCTTGGCCCTGGACAACCACCCACC
AATCCCATGGCGTTGTGCCTTATCGTTGTTTGCGCCTCTCCATCTCCTCATATCAAGACTCACCACACGT
CTTTGCAGTCTCATGCCACGCATCAGTCTCCGCCTCGGTACCGCCGGTTAAACTCCTCCACCGCCACCCC
AATCATCTTGTAAAGAAAGCCCCTCTCGCTGCCTCCCCCAACCGGGATAAACGGCCCATTCGTCCCTCCT
CTGAGCGTCAGGCTCATGCCCGTCCGTTCCTTGGCAATCGTTTGCACGTCCTTGAGCGGCACGTCCCACT
CGCTAGTCAGCCGCTTGGACCGAATCAGCAGGATCCGCGCAAACGTCACCATGACCACCATGTCTTCCTT
GGGGAGCTCCAGGTGGCCAATGTACTGCTCGTCAAAGTACTTGCCATTGTCCACCTGCTTCAGCCAGTAC
TGCCCCAGCGCTTCCCGCGGGTTAAAAGGCCGCACGATTCCGTCCGAGGGAATGAATCGCGGAAACCTGC
TGCGGTCGAGCTCCGATCCGTCAAATACCGTCGTCGTGTTGCGGATGCCCTCGCTGACGTTGCTTGCCAT
GTCGAGCACGCCCACGGCCGGCTTCGTCGCCAGCCCTAGCACGCCTTTGCCTACCCCCTTGAAGAATCCG
AGAGCTCCCTCCTGCTCGGCGCCCTCCAGCGGCTTGCGTGCCAGACCTCCCACGCCAGAGGCCACGCTCG
TAAACAGTGAATTGGCGCCCGCCGTGACTCCGTAGAGCGCGTGCTTCGGCCTGTTTCGCGCCCTCGTGAT
GCGTCGCCTGTCTTGAAACTGCTTATCCAGCGAAGCCGCCGCCAGTCCCTTGCCCAGACTGCCAGTGAAC
TTGGAAAAACTGTCGCTGAAGCCAAAGACGGTCTTCTTGGCAAACGAGGCCGCGCCTCGGGCGATGCCGA
TGCCAAACTCCTCCGGCTTGTCCGAGAGAATGAGTCCCTGGTATGGCTCGTAGAAAATGTCCGTCACGCC
AGAGGAAATGTTGCCAAAGAGACCGACCGGGTTGCCCAGGAAGTCGGCGGATCCCAGAATCTTGTGGATT
TGGTACATGACCTCCTGGCTGTAGTGGTTCGAGATGTTCTGGATCAGCACCGGAGTCGAGACTCGCACAT
TATCCAGCATGAGGGCGTTGAACCGTATGGGCGCATCGTTGACGTTGCCAATCGCCATCGTCATGACATT
GAGGAAGAACATGATGGGATTTCGTGTCGACGTCTTGTCCTCGGCATTGACGCGCTCGGTCCTCATGAAG
CTCAGGTCCAGCTGCATAGGCTGGATGTTTAGCACCTCAAAGTAAATGTCTTGGCCAGACTGCTGCTGCG
ACGGCTCGGGAATGTCCAAGTCCTCTTCGCACAGCCTGCCCTCCACCTCCACTGTCGTCCAGCTGGCCCC
GGGAATGTCCGAAAAGTCCAGTAGGGCAAAGACAAAGTCCTCGTCCAGGTCAACCGTCATTTGCTGCAGT
AAAATCGTCGCATACTTGATGTAGAGCACCCCGTACGAGTCATCCTTGACCCTGCTGACCATGGCATGCA
GCGAGGGGTGTGCGTCGACCTCGTTTGCCCTCTTTGGCACCACACTCGGGTACAAGATCATGGGAAAGAT
GCCCCCGTACAGCTGATTGTCAATCTGCATCCACTTCACCGCCAGAGACACCGTCTGGATCATGGGTGAG
TCGCTGAACCGCAGCTGCACGTCTCGAAAGGTGATGTAAGCCAGTTCCTTGAGCTGAGCGTTGATCAGCG
AAATGCCGATGCCAGACAGCTTGAGTTGCGCTCGGAACGTCGCTCCTGTCTCCTGCTCCTTGACCTCAAA
CGCCTCTAGGCCGGTGCTTGTCCTGGACAAGGTCTTGGGCTTGTACATGCTCTTGCTTGCACGAAAGTTG
CTGAGAATGAGCGTCTGCGTTGGGCCGTCAGCGGCAATGTTGATGTCGATGATCTTTTGCCCGCCACCCT
GCGTCACAAACTTCATGGGAATCTGGTTGCCAATCTCTGCCAGCTGGACGTGCCGTTCCCTGTTGTTCGT
GGCGATGACTACCTCGCGGAACTTTGCAGCTGGAAAGTCCCACGCGTAGGGCATGATGCTCCTCGGGGGC
AGGCGATAGCGAATGGGCCTCCATCCGCTGCGGTCTTCGACATCGTCGTCTTCAATGTTCGGGTTGGCCT
GATAGAATGTAAACTCGGTGTCGCTCTCGTTGCGCATCGAGTAGGGCCAATTCTTGGTTTCCACGCTCAT
GTGCAAAAAGATGGTCGACTCTTCTACGAGGATTTCCACCCTCACGAGGCACTGGCGCTGACCGGCCTTG
GCCATCTTGACGTGCGTCGTTCCAACATCGGCAATGTTGAACGGCGACGTCCAATGGTTGTCGACGCCTG
GGTAGCACAGGCAAAGCTGCTTGACCGCAGACTTTTGCATGAAATGCAGCGGCTGGAGCGCTCCGGGCTT
GAGAGTCATGTATCCCGAGGAACTAGACTCGCGTACAAGAATCTCCTCGCCCAGCTTGTTCTCCAAGACG
AATCGCGGAGCGAGCGTGACCACCTTGGTCATCTTGTACTTGCCGTCTCCAGACTTGACCGTGATGCCGA
GGTGGATCTCTCTCTGCTTCGAGGAGGAATTTAGCACGACCTCTGAGGTGCTCCCAATCGCGTCGAAGCT
CTGGGGCTTGCTCCACTCCGACTCGTCCACTCTCAGCAGGGCTCGGTTGCGGTGATCGTAGTTTCCAAAG
GAAAACATAAGGGGCAGAGCCTTGGGTCGCTCTTGTTCCGAGGTGTGGACCGGGGGGAACTGGCCTGCAG
CCGCCTTGGCCTGCTGAAGGAAGCTCTTGGCCCGAATCCTCATGTCGAGTCCGGTCTTGTTCAGGACGAC
GTAGGGGCTGTACACGGTGATCTTGAAAGCGCCGCCGCTGTTGGGGACCTTGAAGTAATGAAGGCTCAGG
TTCAACGTCAGCCCTTGGTTGTCTTTCAGAACCAGACGGCTCTCCTTGCGGAAGTCTTCGCCGTTGCCGG
GATTGATGATCGAAAAGTCACTCGGCTTGAACACGGTGTCTTGCATGTCGATGCTCAGCAGCAAGAGGTG
GGAGAGTTCCACCACATGAACAGGGCTCACGCCGCCCTTGCGCAGAAAGTTCGACCAGTCCTTCTTCGTG
TTCTTATCGTAGATTCTGTACTTAAAGTCGTACGGCAGAAGGTTCTCGAGAGTGACCGGGGCTGAGAGCT
TGATCTTCATGCAAGGATAGACCCTGGATTCGTTAGTTTATGATGCAGCCTGATGCCCGGGTCGAGACAT
ACTTGAACAACGGATCAGACTTGTCAAACTCGGCATGAGCCTGAAAGTAGAATGGGTCGCTGACGTCCCC
TTTGCACATAAGCTGCTTCGTCGGTCGCTTGAGCAAATCTCTCCACCAAAGCTGTTCCTCGCTCCACGAG
TAGCCAAAGCCCCCGTCCGGACGCACGAGCGCCCCCTTTTCGAAAACGGCGCCCACGGGCGCTGGTCGTG
AGTCGCCTGGTGCAATCTTTTCAATCTTGAGGAGGTGGCCTTCTTGAGCATCGTAGATGCCGAGCTCGAT
GGGAATCTGGGTTGCATTCTCGACAAGCAAAGGCGACCGCAACGTGACTTCTTTGACGTTGTCAGGGCCG
AGGCGGACATCCACGCACAGTCGGTGCAACACATTGTCAGTCTTGGGCCGGAGGCTGTATAGTGACTCGC
CTTCGCGGTTCAGCCGCACGTGCTTGACGACATCAAAGCCGCTACCATCCAACCTGATTGCCACGTCGTT
CTGGCTGGACTCGGCCATGATATTCTCTCGCATCTTCTCCCAGTCCTCGAAGCTCCACGGCTCTTCTTCC
CCGTCTTCAAGACGAATGGCAATGGGCTCTTCGCTGGTCGGGCTCTTTGACTGTAGTATGGCCACGAAGC
CCGTGTGGTTCTTGATGCGGTACGGGGCGTCGACCCCGCGCGGCTTGTCCAGGATGTCCTCCTTGGTCAT
CAAGAAGTCGAACGACTTGGATGCCAGCGCAATCGTTGCCGTGGTAATCGTCACGTCGAGTGTTTTTTTC
GAGGCGACGTCGACCGACATTAGCCCAGAAGTCGGCTCCTTCGCCACGCCAAAGCCCACTTGCCAGGGTT
CCAGAAGAGGTTCCCAGCTCGACTTTGAAAAATTATAGACATTCGAGTACAGGTCGATGGCCGCCTCCGC
TTTCAGGTTCGACGACCAGTTCTCCGAGGTGGCGGTGAATCCCTTGACCCCAATGTCGAGAATTGGCAGT
TCGTGCAGGTCGCCAATCAGGACGATTCGCATGCCCTGCAAAGTCGCAGAGAGCTCTTCGTGCTTGTGCA
AGGCTGCAGGCAGGCTTTGCGCCGGTGTCGCGGCAGCTCTGGCAGCCGTGTTGTTCGTCGCCTTGGTTCT
TGCGGCGGCAGATTGGGCGCGGCCGCTGACAGTTCTGGTCTTCATACCGGCATTACCCAACTGCTTCGCC
TTTTGCTCTGCAGCCGTCTCTCCCACCCCCTCTGCCCCTTTGCCCGAAAGCTCGCTTGCTCTGCTGACGA
TCTGGAGTATCAGCAGGATGTCTCTCAAGGAGAGCCTCAGCACCAGCGGCTCAAGCTCGATGTGGATGTT
CGTCAAAGAGGGCCGGGAGCTGTCCATGTTCAACTGAATCGAAAAGTCGTCTATGATCCTGAGGCGTGAC
GTCTCAAACCTGTCCATGACGCACAAAAACATGCCAATTTCAGAGACTTGGAACGTAAGCGCGTGCTGCT
GAGAAAGAAGCACCTGTCGAATGCCCAGGACAACCGCTTCGGAGTTTGTGCTCAGGGGGTCGGCAATGAG
AATGACTTGCGCGTCAACGAGGTTCACCCTGTAGGCAATGCTCATCGCAGGCTCATCTTCCTGGTTCCGA
GTCCCGTCGGACCCTGATTCATCTCGCTGCCGAGATTGAGACTTCGACCGCTCAACCCTGGCATGTGTGT
ACGAGACCTGCATCGAGTCGGCGTCAGAGTCGTCTGGTGTCTCATCGACGCTCTCATCATCCATCGGACT
GACATCTTCCACCGTCAACCCCTCCGTGGCATATTTCTGGATGGCAAACAAGTAGTCCAGCGCGAATATG
ACGCGCGGACTATCGATTGTGGCCATGGCAATCACACTGCGATCTTTTCCGCCTGACATTGTGACGCTGG
CCATCAGCTGCTGGGCTTCCTTGTTGGAGGAGGTCATGATGCGGCGGAACTTGTTTGTCTCTCTCGGACG
GCTGTCGTAGATGGTGAAGGCGCGGATGAGTAGCTCTGCTTCGAGTGAGCCGTCGGACAGCATGCGAGTC
TTGATCCTGGTGTCGTCGAGTGAAAATCGCGACAGGCTTGACGCGGCCAAGTCACCGACCGGCCCATCGT
CTTTTGCCATGACGAGCTCGAGGCCCACAGTGTTGACACGAAACAGCAGGTCGAGTTTCGTCCATGTGTT
TTCCGCGGCTACCAATTCTGGAGAGAGGTTGACTAGCTGAGCATCGCCAGACCCATCATCTGCTGGAATG
CTTCTCGCACGCTGCAGAGTGTCCTCGCCAACGAGCCGAGCGGCTTCTTCATCACCGCCATCGCCCTCGC
GAGCGAATGCAGCGGGGACGGACTTGGAGACTTCCATCAGGAACTTGAGCTGATGCTGCGTCAGTCTGAG
CTTGATGTCCGACAAAGACCCCTCGATTTCCATGTCGGGGCGTTTTGCGCCTTTTTTGTGTTCCGCATAG
GTGATGTTGAAGCCGAGGTCCACGTGATCAATCATCTCCAGCTCTTCGGACCGATCATCCTCATAGCAAA
AGTCTGATGTGAGTCGAACGTTCCGTATGCCAGCTGATATTTTCATGGCAATTTCAGCATTCTTCGCGTC
GTCCAGTGGAGCGAACCTGTTTTGCACGTAAATCTCGCCGAGGTAGGCTGTGACGAGGTCACGCTTCAGT
CGACCAGGGGTCATGAGACGTGGAAATACAACAATGGGCGTCTTGACGACGACATCAAACTTGATTCTGC
TCGGACTCTGCTGCATCTGGTTCGCGCGAGTCACGGCCGCCTGGCGGGCCGCATTGTACAGAGCCTGCAT
CTTGCCAAACTTGACCAAGAAGTCGATGATTTTGCGGAATGGCTCTTCCACAAAGTTGACCTTGACGGAT
CCAGCCCGAAGGAATATCGAGCTGTCATAGCCGGGGTATGCCTTTTTGTTGTTCGCGTCAAACGTCTCGT
ACCGGAAGTCGGCAAGCTCGTGGCCTTGGATCGTGATGAGCTTGCGTAGACTCGAGTCCCTAGGAACCCC
GAGGTTCACGTCGTCAACGAGAGACAAATCGCCGAGTTTGGCGGAAATCCGCATAGTGCCTCCGCGCAAG
AAGATCCCAGCGTTGGCTTGACTAAATGAGAGCGTCGCCAATCGTATGCCGTCATTGTTCAAGATGAGTC
GGATGCCCTTGAGGTCCACCTTGACCCTGATGGAGCCTGCGTTGGCAGGCTGGTTCGCTGGTGGCGAGAC
GGCAATTTCGCCCTCGATCTGATCGTTGCCGTCTGGCTCAGGAAGCGCTTGTTGTGCTTGGTCTTGGTCA
TTGTTGCCGTCGGTGAAGGTGGTGAGAATGAAGTCAAGAAGTGTCAGGAGAGTCTTTCTGGTGACAACGA
GGTTGATGGTGGATACGGAGGCGCCGATGTTTGTTTCCACCCCCTCGTACACGGGCATGAATTCCGGAGA
CTGCCGCTTGACCTTCATGTACTTTATGTGAACAAGGCTTCGTTCCGCTTGCAGGTCGTCGCTGTCTTCC
GACGAGACGATTGATTTGAATTCGCCCGGGGGGTTGTCGACAAAATCCTCTACGAATACGGACCCCAGAG
ACACTTCGGCAACCATGTCGTAGGGTCTCGTGTAGAACTCAAGATCGAATCGCTCAGCCACCAGTTCGAC
CAGCAAGGCGTCTGGCTTATTCCTGTCCGGATCGCTGCGGTAGAGCGAGCCCTTGAGGGTATCCACCTTG
AACTTGAACTCGAAGCTCCGCTGCTGTATCTTGAGCTGCTGCGCGTCCACTCCGTCCGTGGCATCCTCAA
AGTCGTCGTCGTCGTCGTCATCCATGTCATCGAGAATAACAGCGGTATGTGGCTGCAGGAAAGGGAAAGC
CGAGGACTGCCGGCGCTCGCGCTGAGATTTCCGCCGTGACCTATTCGACGCGCTGCTAGCGAGGCGTGGC
CGCGGGGACAGCCTAGACAGGTCCTGAGGCGCAACTTCAGGCAGTTCATCTTGTCCTATCTTGGGTATGG
CCACGTCGATAATGCTCATCAGATTCTTGTATTTGGAGTCCGAGACCGTGGCGTGCAGCATCGGCAGATG
GCCCGATACTCGGAACTTGGTCAGATTGGGGGCCTTGGGCAATATTGAAGTCTCGACGACAAAGTCGACG
TTGATCTGCTCGACAACGTGCAGCGAAGAGCCCTCGCCCTTGACGGTCAGCTGCGCCTTTGTCTCCTCGA
TGGACGGCCCAATAAGGACTTGGGTAGAGGTGAGCTTGACGATGAACTTGTCGTACATGACCGACTCCAG
CCGCTTGAAGTCCTCCTCGCTGTAGGCCTGTCGTTGCTTCGACTGAATCTCCTTCATGGTGCCCTGGTCC
ACTAGCTGACTGTTCACGTGGATATGGCCAGCGTCGACGATGACGCAAGTCGATTCCTTGGTGGTGATGC
TAACGGGAATAATGATGAGTGGCGCCTGCAGATCCAGCTCGGCATTGACAGTCCTGTGCTCCTCCAGCGC
AAACTCAAGCCCAGCGCGAGTCTGCTCCCGGAAGCCTTCGACGGTGGCACCGGCACTCTCCATCAATGCC
GTAATGGACTCCATGTGTCTCTCGGGCGGCCTGAAAAAGTCGACGATGCCAACGACGAAGTTTGGGTTCC
AGATGATTTCAAGAGGTTTGAGCTTGCCGACGACTGCAATGTCACCCTCGCGCTCGATTGGGTTCTTCTC
GACCTCGAACTGGAAAAACGGTTCATCGCTGCTGCTTTCCAGCTCGAGCAAGGACAATCGTTTGCGCTTT
TCTTTCCCCGGTGCGTCCTTGACCCGCACAATCTCGGGATAGAGACTGTTGGGAGTGGTGCCGTCGTTGA
CCCGTAACCCTCCAAGGCTCACGTTGGCGAGCAACGAATCCTTTCGCTGCAGAGCCTTGGCCTTGAAGAC
GTCAAAGTGCAAGCTCAGGAGGTCCCTTGCCGTTTCATGGGGGCCCTGCTTGAGCGTGAAGCTTCCGGTG
CCCAGAGAGGCCTCGACGCACAGCTTGACGGCTTCGCGAGGAACATCGACCGACTCCGCCATGGCCGACT
TCTCATCCCAGTCAATCATGTCGTAGAGCTCTTTTCGTTGTTCCTCTGTCATCTGCGTATTCTCTTCATT
CTTCTCAATCTTGCCCTGAGGCTTGGAGCCCCACATCCACGCCAGCCAGCCCTGCTCCTCGTGCTGCTGC
GTCTGCTTCTTCAACGCTTCGGCATTTTCCTTTTTGAGCTGGTTTCGAGCCAGAGATCGCCAGAACCGCA
AGTCTTCGTAGTTGAGCTTCCACTCGAGCCTTGCGAGGTCCTCGTTCTCAGTCGCAGACAGCTGTTGCTG
CTGCTTTTGCTTCTTGAAGAGTTGAGTGTATCGAACCCGGTCGTCGCGCCGCTCCCTAAAGTAGTCCCAA
GTCCACTTTTGGTTCCTCTCATGAATCTCGCCTAGCACGGCGTTGCCTGCAAACTGGAACCAAGCGCGGG
GGTCTTGGTCCGGGCGGACGCCCTTGGGCTTGAGCGCCTTGTATTCCTGGTGCCGGATAAAGTAGTGAAA
CAAGTCTACCATCATCAGGGCATCGCGGTACTGGTCATCGTCGAGCACCAAGCCGATTTCCTCAAACAAG
AGGTTTGCCTTGAACCTTGGTACGCGAATGTCGCCGGACTTGCTGAGCTCGATCTTGGCCTGACCACTGA
CGGGTTTCAGGATGAACTGGTGGTTGGAGGAGGAGGCGCTGGTCCTGCTGATAAGACTTCTGAACTTGGT
CACCATGTCTTGATGAGACATGAGATTCTCGGAGGGGGGCGCAGACTCGCGGCCGCTCCCGAAGAGTTCG
GTATCTGTATTCCAGTACACGGCCAGCGCGCCCAAGGTTGCCAGCTTGTGCGTGACAGAAGTTGAGTGCT
GGATGAAAGTCGGCTTCCATTGACCGTCGGTGCTGACGGCAGAGAATTCCTCGAGTGTCAGGCCCAAGGC
GAAGGGGTGCCCGGGGGCCGAGATGGAGTCTTCGTATCGGATATGGATGTTCTTGACCGTTACTTGAAGG
TTGTCGGCGATTTTTGTGACGAGGCTTTGGGTGAAGCTTTGGTTCTTTTGTTGCTCCTCCTGGCTCATGC
CTTCTCTGTTCCTCTCCTTGAGCAGCTCGGCGCTGTCAAGCTTTTCCATCTTGAGCCGCTGTCTCCTTCG
TTCCTCTTCGTCCTCGTCGTATTCGGCCTCTTCTTTGGGGCTGGCGAGCAGGAAGACATCTTCGATGAGG
ACCTTTACCGGGGCACCGCGCAAGTTGGACCAGGGAATAGCGAGGGTGAGCTCGCCGAGATGGCCCGCGA
CGACATTGATTGGTAGCTTAAGCTGGTCGAGGGCCTCGCGGCGGAGCTCGAGGTTGCGAAGCTTGACATC
GCCGGACCAGATGCCGACCTTGAGCTGTGTTGGGTCGAAGTTCTGGACATACATACCCAGGAAGCGGTTG
AGCAGGCCGGCCGCGAGGCCTTCCAACATGGCGACGGCGGTGGTGCCGTGACCCGGGCCGGGAGAGACGG
GGTTCGAGGGTGCGGTTCGGTGCTCAGAGGGGCAACATCGGTCAGCGGGCGGGCGCGCCGCGTGTCACAG
TCGTGGGAAGAGGGTGTATTTGACGCTGGTCGTCAACGCTGCGTCGGATGAGGGTCTCGGGTGATCTGAG
TATTGTAGTTGTCGCGTCAGAGGGTGGAGGCGGGAGGGGTAAGGGCGAGAAAGGGAGCCGACGGGTGGAG
GAGCCCGGCGCACGGGAATCACAGGCAAGCGACGTGAGTAGAGAGCCGAGGACGAGCAAACCCCGACGCT
TTCTGTGCCTGATTGCTGGATGCAAGTACAAATGAGTCTTGAAAGAAGGAAGGCCTGGATTGATTACCAG
CTCTGCGGAGGGCATACCGTACCTTCGCATAGAGTGACGTACCTGCCTACCTATCATGTGGGCGGGCAGG
GCAAATGTGTGACGTAAGGCAGCAAGCAAATATGCAAGGACAGCAGCGAGGCGACAGGAGACGCGCTACC
CTAGACTTGCCAATTGAGTTGACCCAGGATTTGTGGAAGCAAGGACTACCAGATACAAAGATCACTTCTC
AACCTAGTACCTGGTAAAGGTATATATACATCACGAATGGGTTGTGCTTTTGGTACTCCGTACGCGTGTT
GTTAAACAAATATATAATTCCTTGGCTTTCACACAGTGTAAAGGCTTCATTAGAGAAACTTCTTGACTTT
GCCAAGGAGGCCCTGAACTTGTGGCGGGGCCTTGCTCAGCATCTGACCCAACTTTTGCTTCGTCTGACCG
CTAGTGTTCGTACCATGTCCAGAATGGCCAGCAGTCGGAGCACTCCCGCAATGGCAACATATGGACGCGC
AGTGCGGGGCAAACATGCTTGGATCCATACTCAACACGCGTGCCTTTCTGTTGTCCCATCCTTGGCCATA
GTTTGCCGTCGCGTGGTAGACGCAAAAGATGCGCCCGTCATTTTGCGGACTAGACAGGAAACTCGCGTGC
CCGGGTCCAAAGGGTCCTCCGTGTTCCTGGTTGCTCTTGAGCAAGGGCGCCGGCCGCTTGGACCATGACT
CGGCGCGCAAGGGATCCTGGCCGGCCAGAGCCAGCAGGCCCAGAGTATAATCGCTCGTCCAGCTGCCGTG
GGCTGAGTAGACGATGCCTCGAAAGCCGGGGAAGTCGACCCACGTCGGTCCTTCGGCGACGCCGCGCTTT
CCGCCGTCGGGCCGTTCCCACGGCTGCTCGGCGCGGCAGATGCAGACCATGGAGCCCTCGACGGCCTCGG
TAGGGCCGGCCATCTTGATTAGGAACAAGTCCTGCTGCGTATCACTGTCATCGCCGGGCGGCCAGCCACT
CCAGCAGCAGTAGAGATCGTGGCCGTTTGTGCTAAAGACGGTGGCGTCGATTTGCCAGTGATGGGGCATT
CCCTTTAGAGGGCCGAGGAACTGCCAGCCGCTCGGGTCCATGGGGTCCGGCTTGGAGCATTCGAGCACCA
GAGTTCGGTGACCGGGATTTCCGACGTCAGGCGGAGCGCCGCAGGTGTAGATGTACCATTTTCCGTTGAG
GTAGTGAAGCTCGGGCGCCCAGATGTCTGCGGACCAGGGCGAGCCCGGGGCAGGCTGCCAGATGACCGAC
TTGCGGCAGTCGTGAAAGTTTTCTAGGTGCGGCGATGCCCAGATCTCGACTCGATTGCCGAGGGTAAAGG
TAAAGTAGAACTGGCCGTTGGCGGCGACGATCCAGGGATCTGGGGTATCGCAGTCGCAGATGGGCTTGTT
GGACATGATGATGCAGCTAAAGAGATGTGACGGAGGGGTGAGGCCTAGGTAGTATTCGTATACTAATACT
ATCCGTACTATCCGTACTATCCGTACGAAGTAGTAGTCGAGGCGTTTGTTTCCATGTTGCGGGACGGGAA
CGGCCAAGCTCGATCCCCAGCGTCCATGGCGCCCCATGACGTTGTCCAGGCCACCACTCACCTCGGCTCG
TTTCCAAGCTTGGCGACTTGCGATTGATAGATCGATCTACCTATTGCGACTGAGCCAGCCGCCAACTTGA
CATGGCAGCTGAAGCATCACAAGTAGGTGTGTGTGTACGAATACATATGTTTGTATGTACTTCGTATGGT
ACTTCGTATGTGCTGTTGCGTGACCCGCCACCCCAGTCCGCAATTGTGCACAGAAGCCGGCTAGTGCCGT
CGCCGCGATGCGCGATGATGCCATACCTAGGTATCTCCTGCCCGGTTCCTGGACAGTGTTGCACGCTCCC
TCCTTTTGCTCTCCCAACCCCCCCTCTCTGCCTGAACGTCAACCAGGACCTGAATTGGATCGGCTCTCCC
ATCGCCTAACCAAAGCCCACTCCCCTCCCCTCAAGGTCATGTTGGCGCATCGGTGATCCGGCCTCGAGTC
CGCCATGTTTCGAGCCTCGCGTTCCCTCGTTCGCCTCGTGTCGCGCGCCTCTCCGTTGCCCTCTCGCTTG
CTGCCCACATCATCCAGACCACGTCCTCCAGCTTTGCCGACCACGACTGCCTCGCGACCTTTGCCATGGG
CCGTCTCCGTAGCTCGCTTCGCCAGCAGCAGCGGCAACAGCGACAAGTCTGATCCCCCTCCGCCCAAACA
TCCAATTGATCGCGAGCTTGAAAAGAAACGGGGCCAAAGGATCATCGAGGCCCGTCCCGGTGAGGTGTCG
GGTGAAAGCTCAGTGCGACATGTAATAGAGGGCTCGCAAGGCAAAGACGACGCCGACCTGGGCCAAGGAC
TCAAGCATGACATTGTAGAGAGCCCATCCACCGCCTTCCAATTATTGCGGCGGCTGCGAGACTGACCGTG
CCACAGAACATCGTTCGCGACACGTTCCGCCTCTCACGAGTTCCCCGAGAATCCCACATCCTCGGCCTTG
CGGGCACCCTGCCGTACCTGGCAACGTCGCTCTCGACTGTCTTCTTGGCCTGGGATCTCAACAAGGAATT
GCCAACGGGAAACGCCTTTTACGACGCCATCTTTGTCAACCACGAGACTGCGCAATATCTCCTCAGCGTC
ATCGAGCCCCTGCAGCTCGGCTACGGGGCCGTCATCATCTCTTTCCTCGGCGCAATCCACTGGGTAGGGA
TGAATGCTGAATTGGCTCAACGGCCAGACTGACATGGCTTTTCGTAGGGACTGGAATATGCCGAGAAGGA
GCCTCTGATCGAACGCACCCGCTTCCGTTACGGCGTCGGAGTTTTAGCCTCCGTCGTCGCATGGCCCACC
CTATTCATGCCCGTCGAGTACGCCCTGACGACCCAATTCATGGCTTTTGTCGCCCTGTACTTTGTCGACT
CGCGGGCCGCCGTCCGTGGCTGGGCGCCCCATTGGTACGGCATCTACCGCTTCCTGCTTACGGCCATGGT
CGGCCTCGCCATCCTCGTCTCCCTCGTCGGACGCGCCACAATTAGCACGCATGGCCGCCTCACCTCGCAG
GGCCTGAGCTCTCGCATGACGGACCCAGGCATTGCGGACCACGACACGGACTGGGCCAAGCTCGAGGCCG
AGGAAAAGGAGAGAATCCTAATGGAGAAGGAGGCGGCGGCGAAGAAGGCAGAGAAGGAGGAGGCGGCAAG
GAAGAAGGTCGAGAAGATAAAGGGCAACAAGGGTGCCACGAGTAAGAGGGCCAAGGCCGAAGAGGGTAAG
GCCACGGGGGGCAAGGCCGAAGCGGACAAGGTCGAAGAGGCTGAGGCCACGGAGGGCAAGAACAAAAGGA
TCGGAGAGAATGGCAAGAAGGCCGGCGACGGCGACTGGAAACAGGACGAGGATGAAGGGAAGCAGAGCCA
AGATAAGAAGGACGGCGACGGGAAGCAGGAAGAGGATGAAGGGAAGCAGAGCCAAGATAAGAAGGACGGC
GACGGGAAGCAGGAAGAGGATGAAGGGAAGCAGAGCCAAGATAAGAAGGACGGCGACGGGAAGCAGGAAG
AGGAAGCAGAGCAGCAGAGCCAAGATAAGAAGGACGGCGACGGGAAATAGGACGAGGGTGAAGGGAAGCA
GAAAGAAGGACGGAAGGACGGCGACGGGAAATAGGACGAGGGTGAAGGGAAGCAGAGCCACGCCAACAAA
CACGGACATCAACATCGCGAAGAGTTGCTCGGGGTGAATGGTGTTTGAGTAGGGCCAATCTTTTTTCTCG
ACGGCCCGCAAGCGACTCTTTATGCCATCTTTGACGCCACTTTGGCTTGTTAAGCCTTGCTTAGGCAGAT
GTGAGTTTTCATTTGACGTGAGTATATCGTTACCCGTCCCCGCCTGTTAAAGTTCGACCTCTGGCGTTCT
GGTGAAGCTCAAAGTGATTAATTGCGTTTACCGAGACTACGTCGTGCCCTCGCGCCGAGAGCCCCAACAT
CGCAGCCTGGTAGACTGTCCTGACGCGAGTTGCCTCCTGTCCATCGTCCATCTCGCACGAGTTACAAGTA
GCCCAACCGTGCCATCAGTCCAGACCGACCATTCATCCCCTTTGCCTCACCCTTAACGTTCCCACAAGCA
CGCGCGGAAGTAACGGGGGGTATGTTTCCCAACGCCCTAGCAAATGCACTGATATCAATCCTCGATAGCT
TCCCGAGTCGTGTCGCGCCGAGCAAGTCCATATACCATCATCAAGCAAACCGAGGTTTCGAAACAATCTC
AACATCTTTCGCCGTCGCTCCTCTCTTCTTCGCCTCATAAGCCAGATGTCATGGCCGAACGAAGCCCTGC
TTAGCCTTGATGCCCCTTGTCAGTCTCAATGGCTCCAAGACACCCACTCTGTGACCCTTTGGCCATGGTG
GGGATTGCGTACCTTCATCTGCTCGATTCGAGCCTTCAATTGACTCGTCACTTCGGCCGCTCTCTTCCAG
CTCTCCACTCCCCCGCTGCCAGAGGACCGTGGAAGGGACGAGGTAGGACGCTCTCTCGTCATGCCGGTCC
CCGAGTCGCCGCCTTCTCCATGCGGTAACGGTACGCTCCGGAAGCCCCTGGCAGGAGACCCCCCCCCCGA
TGACGCAGCGCTCCCGGTGTACCTGACCTCTGGACTCAGTTTGTTTCTTGGGTGAACCATCTCCCCGTTT
TCCTTCTCCTCAGACAAATTGCTCGTGAAGCTGACGCGGTTGCGGTTGGCCGACGCGGATCCGGGATCTC
GGTAGATGCCCGCATCGTCGTGCGTGGGTGACATGACGACTGCTGACGAGCGTCAGTAACCGCAGCGACT
GTCATCTTGGACTACGAGCTTACCTGGACTTGCCATCCCAGACGAGACACTGATTCCTTCGGCGCGGCTC
AGCGCTCTCTTCAAGCGCTCCAGTTCCCGCCTCAGCCTCTCGTTGACCTGTTCCGTTGCCTCTGCATCAC
TGCGCGCGCGAACAAGTTGCGTCTCCTTTGCCTTGATGCTCAAGACATCACGTGTGTGATCTTCAATCAG
GCCTGCATTTTGGTTCTTCAACTCTTGGATCTCAGACATGAACTTGCTTCGCTCCTGGCGCCCGTCATCC
AATTGGCGAGTCAGACGCTCGTTGGAGGCCCGCAGCTCTTCCAGCTCGGCTCTCTCAACGGCAGTGAAGC
CGCTCGACGCAACGGGAGACTCGGGCAGGGGCTGAGCCGGCGCCGACGCCGACGCCGGTTTCGCCAACGA
GCGACCGGTGAGACCCCTTGGCAGTCCAGCACGTGGCTGCACGGGAGGTGGCGCAGGCTCGTCATCGGCC
GGCATCACGGGGGGGCCAGCCGCGGCCCGTCGAGGGGAGGCCAATCCAGGGGCACCGAGGGTTCTCTTGT
GCGGGGCCTTGAGGCCAGCAAGCCCAGAGGATTTGGGCAGCCCCAATTTGCTTTTTACCGGCGTTGATCT
GGGCGTTGGTCGCGGGGCAAGGGGGCTCGATTCGGCAGCTGGGGCGAGTGGTGCAGCCTTCCTGACGGCT
GGCTTCTTGGCACCAAAAACTTTCTTTGCTGGAGGAGGTGGTGCTTTTGGCGCTGGCTTGGGCTTCTCCT
TGGCCTTGACCTCGGCCGTCTCAAAGTACTCCTTGACCTTGTTCTTCCGAATGTCGTCGAGGCCATCCAG
GTGTGGGCCCATGGCTCTCTCGCCAATGATCTTCATGATGGTCCCAATAATCTCGGCGCCGCCGTCTCGT
AGAGCAGGGCTCGACTCCGACAGCAACTTCTTACCAGACTCGCAGATGGACGCTATTTCGGGTTTGCTGG
GGACGGCGCGCGTTGCTCGCAGGCAGCGAATGAGAAACTTCATGGTGCCCTCTTTGACCTGAGGATTCTT
GTTTCCCAGGTAGTCGATGATATCTTCGAAGCACTCGGTCAAGCTCGTGGCCCCAAAGACGGCATCGAGG
GCCGCGCCGAGAGCATCGGCGACGGTTGCCTTCTTCTCCTTCAACCGATCCATGATGGGCTGCATGACGA
CGGCCCGGTACTTGCCAAAGGCTTGACGCAGTCCCTTGGCCAGCAGCTCAATGCACTGGGCAGCCTGGGT
GACGACGGCAACGTTGGCGTCCTTCATGCACTTGGCCAGACCCCTGTTGATCTCGTTGAAGTCGCTGTCT
CTGATGCGAGGCACGTTGAGCGCCTGCGCGAGCGCCTCGACAGCCTCCTTGCGGTCCTTCCACTTTGATG
AAGCAAGCATATCGCTAAAGTTTGGGGGGATCTTTTTGGAAATATCTTTGGGTTCGGCAAGGGAGAAGGC
GTCGACCTCTGCGACAGTGTCGGGCTCGTCCTCTGGAACATCGTCGTCGTCGCCTGCGGCGGGAACGGCT
TCCGGAGCAGCCTGTTGGGATCGTAGCAGCCTTTCCTGCTTTGGCGGTGGCTCGGCCTTGACCTTTTCGA
ACTGAGCTTCCAAGTCGGACTGCTGAGTCGGCTTGAGGTCTCCCCAGAACATGGGTTTCATGGCTTCGCG
GAGCCACCGGTACAGCTCAACGGTGAGGTTCGTCGCCTCGGCGCGCACGTTCTTGTCGGCGGCACCAAAT
ACTTTCGGCAGCACCTTGAGGATGGGCTTGGGATCCACCACCTTGCACCCGAAATTATGGACGATGACGG
CCAGCGCATTCAGGGTTGCGGCAACGTTCTTGGGCACCTTGTTGGAAAGACCCGGCATGACTTCCTCGAT
GACTGGGGCGGCCACGTCGGATTCGATGTATAGTAGTATGGCCTCGAGAGCATTCTGTTTGATGACGACT
CTCGTAGACGACAAGCACTTCTCTACCATGGGGGTGATGGTCAAGGGGCGGGTGCGCAGGGCGCAGTCCT
GTGCGCCAAACTTGAGAAAGGCGCAGAGGGCGACGACGGCCTCTTGCTGAGCGGCAACATTGGAGTCGGC
CACAGCAGACTTCCATAAGTGAGGTTCGTTGACGAAGGGGCGAAAGCACGGGTGCGACTCGTTGGCAGAT
GCGGAGAAGTCTTTGCCCGCAGCCTCGTAGGCCTCCTTCCTGACTTTCCAAACCTACATGTGTATCAGCA
CATTCCATCCGCGACTAGTCCGACGGTAGGCGGGCCGACGTACTTTGTGGGAGAAGCGATCGGACCACGG
CAAAGAGGAAAAGTCTTCCTCGTCGGCCATTGTGAAGACGGAGCAGTCGAAATCAGTCTTTGTCGTCGAG
CTCGATCCTTGGTGACAAAAGCTTGGGCGTGCTTTAGGAGAAGTAACTGCGACTAGCCTGCCCACCTTGC
CGATCAGCTTGTGCACGGGTCGAAAACGGTGGCGCTCCTCCATGGCGCGCAGCGCACACTGGGCCCCAGA
CGACGACGAGGAAATCGTCGACGTTGAGCCCTTGCGGGAGGAGGCGGGGTTGAGCGCAAAGAGGAGGGAT
GATGGACATACCGGAGAAGAGGTCAAGCAGACCAAGCGAGCCGAGCGTCGGGGTGTTGGATGGATGGCCC
TGGCGAAGAGACTGGCAAGAAGACCTTGGGTGCCTGACTGGCGACTCTCCCAAAGGCTCTTGAGGTCCTC
CTGCCGCGAGTTGGAACCCTGGGGTCTTTCTTGGGTATCCTGGGCGACAAGACACTGCTCGAGGACGGTA
GCTGTGCGGGGGCTTGCGAGGTCGCAGGCAAGAACCGGCAAAGGAGGTGATGAGGGTAGGCAGGTCAACA
GTGATGATGGCCGAAGACTCGGGGATTAGTATTTGGTATTTAGTACCTAATCTCGAGTTTGGAGCCGGTG
CTATGCCTGAAAAGGTAAGCACAGCAGTTTAAATCACCAGTGACCTCAAGCAATGGACCTGACCTGCAAA
AACAAGGGGCTGTTCTCGTGCAATAGTGACGCTATGAAAAAGGGCAGCTGAGGAAGTGGAGGGTAAGATT
CTGGCGCGAGCGAACGTCCGTCCGTTGTGTTGTCACGCCTTGTCCCTAGATTGACAGGATAAATGGAGCA
TCAAGTACCGATACAACCGCATCACGGGGGGGAGGAACCGCCCTTGGAGACAGAGCTTGTCTTCACCTTA
AAGAGATGGTGAGCAGAGCTAACATATGTCACCTGCAACTCGTACGGGCAGTCATATTCTTGGAAGCAAG
TAGTATATTTGTCCCGAAAATTGAGACTTGAAGCCAGGAGAGATGGCACTCGACCCCTTCGTTTCCAGAC
TGGCTGCGACGTACCCTATACTTTGCTGAGATAAGGCGGGTTCAATGGCCTGCGGCGGGTGTTGTTTACA
GCCGTCAGCCACGTCATTGCCGTAGAAACGGCCCCCTGTGCCACGCAGAGATTGCAGCCAGCCACCACTA
GCACGTGACACTCGTGACAACCCGACCTCCACGACCCACGACGCAATCAAGCTCCTAGGAACAATGATGC
ACTGTGGCTTTGCTTGGAAAGCCACCCGACGCGCCTTTTCCATGTGGATGGGGGGATCAGACGAGATTCT
ACGGATAGTATGCAGCCTGCATGTCTTGACCAGGGCAAGGTGCAGGCGGTGCAAGTCTTGGCCTGCTCTC
CCTCGTCTACCTACTCTACTAACCTTGGCCAGTAAACACCTCGGCCAACCCCCTCGAATCTACAAAGTTC
CACTCAAGCGTCATGTCGGTCGAGCACGCAAAGATCAGACTCTCTCAAAAGCAAAACATGAAGCTAGTTG
TCGGTACTGGGGTTTGGGTTTCTGAAACACGACTAGAAAAAACTGTCTCTCTCCACGGACGCAGCCTGCG
ACTCTGTCTGGTTCTCTCGAGGATAAAACGCCATGACCATATGCCACTGAAGAAACGAGGCAAGCAGGAA
CAGCCCAGTCGCGGAAGAAAACGCAATCGCAGGCTTGATAGGCTCTCCCGGAGCCAGCAAAGTAAATACG
CCAGATAAAGACAGCGAAATCGCGCCAACCATGTTCCAGAATGCGGCATGCCATGCCATAGACAAGACGG
CGGGCTTGTACCAGTTCGACTGGGCGAGGAGAGTTAACTGTAATCCCCCCACGGCAAGACATGCTGCGCC
AATAATATGAGGAAGAAGGACAATTTTCTGGAGCTTGCCAGGGAAGTCGGGTAAAGAGGCGTCGCCAAGG
ATACCGGGAATCCCCGCAATCGCCGAGATATTCAAAAGGACGCCGGCGACTACCGAGATGAGGCCCGCCT
GAAACGCTGGATTCGGCAAATAGAGAGACCTGAGCTCTGCCCAAGACGGACACCAAGTCCACTGTTTCGT
CCCTAGCAAGGCCGGGGAGTATTTTGCCATGGGGAGCTGAAATTCAGCCTTACTTGACTTGTTTTCTCGA
TTGGCGCTACCCTTGGCGTTGAACGAAGCGATCAGCGCCAAGTTGAAGCCGGCGAGGAATGTGGCTGTGC
CAGTGACAATTGTTGCCGGAAATCCAATACTCAGCTCGCCTTCAAAGGTTGTTTCGGGAAGGACGAGTGG
TAGCAGCTTGAAGAAGGAGCTGGCGATGAACGATATACTCCCGACGGAGAACAAGATGGCCACCACCCAT
TGTGCGTCGGTATACGGGAAAACCGTACACATTCTTCTGAGGCCCTCTAAAAACCCAACGTATTCGGGGT
CTGGGCCGAAGTCGGATAGAGAAGGCACATTGAAGATTGGTGCTGAATTGCGCTCTAGCTCGCAGTTCTG
TTTGTATCTTGGCCAGTCGACTGGTGTAAACGCTTCATGCTGTCGTCGGGTGACGACCCAATCGCCAAGG
TCATGTTGACCTCGTAGGAGGATGGTCGAACGTCGGTAGGCTGCGACGGTGTTCATGATGGAGGCTCGCG
ACAGACCACCCCCTATTCGTTCCAGATGCACAGGTAAGCGACACGAAGCCCAAGGCCGATCCACAAGGTT
GGATTCTGCAGACACTGACATACCTTCATGGTTCAAGAGGTGGAAGACGCCAACGAGAGTACATCTAGAG
AAGGTAAAGTACGTGACAAGAGAGAGACGCGCCTGCTAAAGCGGCAGCTTAAGTAATTTGCACGCAAGCT
ATGGCACCATTCGACGGTTACCTGCTACCTGTGAGTCTAGAACGATTAATAATGCGTCAACTGGACGGAC
CAAGTGTCATGATGAAACACTGGCTCAAAGAGTCGAAACAATTATGATTAGTCTCATCTAAGCTGAGCTA
GCTGTGACTTGTACTAGCAGGAATCTAAAGTATGTTCCCTTCCTCGAGTACTGACACTGCTCATCAGCTT
CCCCCCCCCTTCCTTCGCTTTCAGGGGCAGGAATTTTCCCAGACTTTTGCCGCCCGCTCTGCAGGGATGT
CAATGGGAAAGTCATGAATCGTCAACTTGTCATGTGCTCTACACTTGAAACCTGCCCTGCAACCTTGGAC
TGCTTGTCTCCCGAGACCCAGTATGGTGGCGTAAAGAAACACAAGTCCGCTTATTGGCCCGAATATTATA
ATGGGAAGGATTGAAACTGCAAAATGGCCTGTGTCTATGAGCAGGCGTCCTCGTTATATGCAAGAGAAAT
GATTTCTTACCGAAGAAGAGAGGCCGCCTGGTTATCGTCTGCCAGAACTCGTCCGAAACGAGCAGCTCTT
GCGCTCCGTCCCACTTCCAAGGACCCTGCAACCGAAACTTGGTGTTGAAGTGTGCTCCCAGTGCCCAGAT
GAAGAGGAGACGCCAGGATTGGAGTCTGAGAATGTCCGTGAGCCCCGGAGCTGCGTCCATGTCCAGTGCC
AGTTGATAGGCGTAGCTTTCGTGGTCGACGCCGTAGGTGATCCTGGCGCCGGGGAGAGGGTGGAGGCGAT
AGTGCATTTCGTCTTCAGTGACGAGAGCCCGGGGTATCTTGTGTGGTGCAAGCAAGTTGACAGTCCACAG
CTGGGCTTGCATCTCAGCCAAGGGGGGGATGGCGCCCAGCGATGGTCTGAGGAAGCCAATGAAGCCAATC
GTGGCATCGTTACATCTACATATTCCACGGACATCGGCCTCACTCGGTACCGGATACGCCCGATGACCCC
CTTCCCGGCGAGTTTGGAAGAAAGGAAACGACTGCTTGTAGCCAGTACAGAGGATGACCATGTCAGGCTT
GACGATTTCCTTCTTCATGCGATCGGATTCTGGGCGTCCGGTATCTCTGAAATGGGCGATGCCGCTGCCA
TCTATGCTCTCCGGCCACGGTGCCAGGTCGACCTGCTTCCCTTGAGTATCCGGGACGGGTTTCTGGACAA
TGGCTGATCTCAAGGCGTATAACCAGTGGCGCCATTCGGGATACTTGGGTCGGTATGGGAGACTGATATA
GGCACATATCTTGTCCGACTTGTTGAAGAAGACTACTCACGTCAGCTCCGGATTGGGTAGAGGCATTGGT
AGGTGGCATACTATCACTTACTCCTGGATGGATGATGACGTTCGGGGCTGATTGCGCCAACCCACTGATT
CATTCCCATGGTAGTGCCACCAGACACCCAAAGCAGCCACTTGACGTAGTAATGGTAGTAATCCCACAGG
AGCATGGAGTTGCGGAGTATCGGGTGAAGGTAGGTAGTGTCGAAGAGGTTTGCGCGGCTCACGTCGATGG
GTATGCCCGGCTCTTTGCAGTTCTGCTTCCTACCCAGGATCGGGAGAAGGATGGGTCCAGGATTCCTCTG
GGAGCTCGGCATCAGCCCCTGACTTCTGGCAGACTCCGGCAAGGACACTTGGGAGCCATGTGGAAGACAT
ACCTTGGGAGCCATGTGGAAGCCGTCTCTATGACACATGACGACGCGTCTCGTCGGCGCCGTAACAGCCA
AGTATGCCACGTCGGCAGCCGTCTCGCCGCTGCCCACAACCATGACAGTCTTGCCATGTCCAAACTGCTT
CCGCTGCTTGAACATGGAAGAGTGAATGACCAGTGGCACGTTTTCGATGCCCTCGATGTGTGGTATGTTG
GGCTCCACGTGAAGGCCCGAACACACGGCGACGGCATCGCACTGCCACTGAAGGGGAGTCTTGCTGCCGC
TTGGCACGTATGTGATGAGATGCCCCCCCCCCCGNNNNNNNNNNNNNNNNNNNNNNNNNNNNNNNNNNCC
CCCCCCCGGCCTGTCGCTCAACAGCCGATACTCGTGTTTGAAGCATGATGCGGGACCATAGCTCGAAGTG
TGTGCAGTAGTCGTGTAGGTACTGGACGTACTGTTCAGGGCTGAGGAAGTCTTGGGGCCCGCCATATCTA
AAGTCGGAGAAGGTGGTGAGTTGCTTCGAGGATACAAGCTGGTGTTATTGTCAGCGGAGATGGAGTCACG
GCCGTCACCCAAGTCGGCACTCACCTCGGCATCTTCATACACCCGTGCAGCAAAGGCGCCCCCAATCTGG
GGCTGGTACTCAAAGAGCCACACCTCCATCTTCTCAGATTGCAAGCTTTGATGCGCCTCTACCAGATACT
TCAACGTCACGATGCCCGAAGGGCCTCCTCCGATGACCGCCACTTTCATCTCGACTGGTTCTCTGACAGG
GGAGAGGTTCAATGTGAAGGGGTCGGCCAGCCGAGATAGAAGCAGTGGCATATAGGCTGTGGCGAGGCCG
GCATCTTTAAGAAAGGTCCTGGAGACCGGCCACGTCATGCCTCGCGACAGGACTTGGCTCGGTGAATCCA
TTTCGTCGTTGAAGGAAGCCTAATCACCACGAGGTCTGTGCACGACAACAAAGAACACATCGGCATGCCT
GATTTTGCCTTGCTTCGACCTGCGTCGACCGGCTAATCTGTGTTCCACCGGTGGGGTGTAAGTCGTGTTG
TTGGACACGGAATAATGTCCGCGAGACGGCTCTGGGTGGGTGTTGGGCAGCATATAACACCCCTAGGAGG
TTACCGAGGATCCAAGAGGTCGGACGGGGCATACACTGGCTCTTGCGCCCGGTTTTCGGCATCTTTTGAC
GCTGTATATATACATATAGTCTCGCACGCGGGGGCCGGCCGGCCGGACCCGGACCGGTCTAGGAGGATGG
CATGACGAGGCCGGCGCCCTAACGACCGCAATTCGGCGTGTGCACGTTTATCTCGGGGTCCTCTTGTTTC
CTGTACTACAAGCCAAGTTGGGCACTAGGCCCGAAAGGCAGCTAGAGTACTTTCAAATCAAACATCAATC
ATGACGAGGCCGGCAGGCACAGCGCACCGAATTTATAAGCCCATGTTAGGAGCGATTGATTGATGGCGAA
AGGCTTGGTGACAAGGTGACGACTCCTTAAACCCAGGAATCCATTCCATCTGCAAATTCCATCTTACCGT
CCGAATCATTAGAAAGCATATATCTATGCTCCGCACCGACAAAGTTGTCAGCTGCACCAACGCCTTGCTT
TATTACACCGACAAATTTAGGCGCATCCGGCTAACTTTACCTTGAATGTATGTTCGATCGGTCGGTTTTA
CGTTTGCCGTCGCAGCAAACGCCTGGTAGTACTAGGGTGGCACATTAGCCAAGGTCTAAGGTCCGCAAGG
TTGCCCGTGCTACGTGCTGCGTGCCAACTTAATTAGCTTCTCATTCTTAGGGTTAATTGCCATAGCGCTA
CGAAGACCGGGTCGGCGTAGAAAAGGTGGGTTTTTTACTATTAGTGCCCGGCCCCGGCTACGTGCTCTAT
TGTGCTCTACTATATGCTCTACTACGTGCTTTACTATATGCCCGGCCCGGGCTCTCTACTACATGCCCTT
TAACCTACGCTGCTACGTGCTCTACTATATCCTCTATTGCGTGCCTAGCTGCGTGCCTTGCAGTATGCCC
GGCCCGGCCCGGCTCCCGGCTCCGTGCCCGGCTGCGTGTCCGGCTATATGCCCGGCCCGGCTCACGGCTA
CATGCCCGGCTGCTCGACTAGCCTAATTATCTGCTTTGGCAATGCGTTTTGGCCAACCTTGCGGACCTTA
GGTAATGTGCGACTGTTCGATGAGAAGGGGGTCATCGTTGTTGGAAGACGCCGCGTCATCGTTCTTAGAA
GGGGTCAGGTCATCGTCCTGGATAGCCAAGGTGCCGATTTGAGACCCAAGCAGAATCTCCCCACCAAGTA
TGTGGAGTAGGGCAAACAGAGCATAGGTACTCCATGCCTTGTAAGACTGTTACTGTCCCTCGTGCAGTTG
GGTTTGAAATGCAAGTGTCCACCCCATCGCGTGTTGGCTCGAGGCCCGGGGCCACCGAACCAACCACGTT
TGATGATCCAAGCTCCGGAGAAGACGACAATGGTTGGAAGCACGGGGCCTGCTGCATCAAGCCGGACAAT
GAAACTGTTCTCTCCGGCGGCCCGTGGCCATCATCACATTGAAGTGAGCGGAGTAGGCTCATCCTTGACA
GCACTACGGATGTGCAAGATTCAGCCAAGCACGCGATTCGATCTTGGCCTCAGGAACTATCTCGCCAGAG
AAGCCAAGTTGTGATTACTGACACTTGGTGATAGCTTTGCAATGCCAATGATGGCGCGTCCCCTTTTTGG
CCGTGGCTATTATAGGGCTCCGGCCTTCCATCCGGCAAGTCTACAAGACTTCCTTGGCTGTTTCCTGATC
GCTTCTCTTGATCGTCTGCTTCATCTCGTCCACCTTCTGGGCCATGGCTGTATTCGGGGTCCGCTTGGAA
ACTCTCAACTGCCCTGACGCCAGTAGTGCCACCACGGCATCTATAGTCCCATTATTCTGGGGCTTCTGCT
CGTTCTCGGCTGGGTTTCAACGGAGCAGTCTCTTGTCCTGTCGATATCGCCGGGATGGCACGCTAGGATA
ATTGGTGCTGTTGCCTGCTGAAACTCGGCCAGGAGACTTTTGCTGATTGGTCCAAATACCCCTGAGATGC
ATCGAATGAGGTTGAAAGACTGGCGCTCAAGGCCAGGAGTTGAAGACCGGAAAGAGAAGATGTAATAAAA
AGATGGCTGTCCTGTCGACTTTATATCAAGGCAGTATTATTACTTGTTGAAGGGGACGAGGATGAGCAAG
AGGCACATGATCAATAAGGTATATAGAATTGCATAAAACCTCTTGGGCGGCGTATCGAAAACATGTTTTT
ATGTAGGCTAATTGTATAGGTTTAGTGTAAAGGTTTGGGGATAGAATACGAGTCAGCCACGCCGGCGCTA
CTATATATAGTTTCTGTTTACGAACACATCGTTTAGCAAGTAGCCGCATAGGCTTTAAAGAAAAGGGGTA
AGGGGTCGTTTCTTAGAAGGGGTTAACTAGCAGAAACGACTAGAAAGACAAAGATAACTACGCTTCACTT
TAACATAGTAGAAAGTAATCTAGGGGAAGATATTACTCTAGGGATCTCGGCTGCGATAGGATGGGCCCAA
CTAGGCTGACTCATGGCAAAACTGACCGGTATCCAGACATTGCCGGTTTTCCAAAGAGTGAGTTCGTGCG
GGGAATGAGCCCATTGGCTGTGTGTCAGTCGCGTCGGTCTTTATGAATGTTTTGACTTAGAGGCAGAGTA
AACCACACCCAACTTGCGCGTACAAGTAGCCGAACATGACTATGGCTGTGCAATGTGGGGGGTCTTTTGC
CGGCGAGTCTGGAGAGAACCAGAATTTACACTCTTGTGACGCGGGATAATCAAGTGTCATGTCGAGTCCT
AGATATTATCACTCGGCATCGTTGGCATCTTGGTCTTTTTCGTCCCCAGATTATCAGTTCCCTAACATGG
CCGGAAAATTCCCATTGGGTCCTGAAGGGTGCCTCACTTTAAGCAGACGAAGCGCTCTGGTGGCTGCTAA
TGCAAATCAAGTTCCTAGTTCATGTTACAGACTGATGTATGTATTGGTGATTCGACGAGAGCTAGTCTCA
ATGTCGAAGCCTTCTTGGGTACCTCTGCGATCACTCAGGTACGGCAGGAAGACGCCCTAAGCTGCTGTAG
ATAGACTCGATCTTCACTGGCCGCATGTGCTAGGCATGTCTTATACAGGGTCAATGTGCTCCACTGCCTG
ATCAAGCGGCCGAGACTTCACAGCTGAGTGAACCAAGGCACCCGCCTGGGCAACTCCGCAGAAATCCCAT
GATGCCCCGAGCCAGGTGAAGGTGTTGTTAGACGTGGAAATTATGATTTGCCCCTGATTGGAAGCAACTA
CAAAGGCTGAGCCCGCACATGGAGCGTCTAACGGCGAGTCCACACCCCGCAGGGCCACGAACAAAAGACA
TCCGGGAGCACGTGTCGTACGCGTACGCTATCCCCGGGCCATGTGCCAATGTGCCAACAGATGGCGCATG
TTTTTTTAAGCACGGGGCAGCATAAAGCAACCACCCAACACCGCACCCCATCCGGCATTACCTATTGTCC
ACAGAGGCATCCACATACGCATACTTGACCGAAATCCCGGACACGTTTCATGGCAGCCTTGAGCTGTAAA
ATGGGTCGCCGACCTGACTTTCGATGCATGTCAGCCAACGTGCAACACAAGAGGTGATTCATTCCCGGTC
CACTGAAAAGACTGGACTGACCGGTTCCGAGGTTTAGTCCTGAATTCGCAAATGAGTTCTTGACGGAACA
GTGTTATGACCTTGGTTATTCGCCGCTGATGGAGGCTGTTCACGTAAAGGCCTCGGAAGACGTGGAGGAA
CGGCAGCGGCCAGCTTTAAACCGTTCTCCAAGCATTATACACTGGCAAAAGCTTACCGTTTCGTCTGCAC
TCTCCCCTCAACGGCGACCTCTGGCTGTGACTGTTGGGGAGCGGTGTCGCAGCTCAGTGGGCCTGGCGAC
GTGGATTCCGGTCACGTGATCGCGACAGATCGCTGACTAAGGTCAGCGAGGCTAACCGATTTCACGACAG
GCTGCCTGATGCTTTTACCTCGCTCGCTGCAGTCATTTGCCGCATCAACCCCCAGCAGTTTCCCATCTTT
TTCCTCAAGTGCCGCGACGAGCTCAAACGATAGCAGCCATGGATGGCTCTGCGGGTCACACGTTTGACCC
CTCCCGTCTCACCAAAGCTTCCGCGGCAGACTATTCGTCGAGCTCCGAAGACAACGATGACGACTACGTC
CTGCCAGGAGTGGACGTCGCGGACCACGAGTTTGGTGACTACAACCCTCGAAAACGACGGCGACTTGGCG
GAAACAACAAGGAAAAGGCCGCCCTGGGAATATTTGGCTCCGACAGTGACGAGGATCGGCCTGGCCAGAG
ATGGAAAAGCAAAACGCTGAGAAGGAAGGGCTTGAGCTTCGTCTCGACCACCGTGCAAGAAGACAAAGAC
GGCTGTGACGAGGATTATCCACAAGATGGGCCCGATCTTGGCAATGGAGTCGCTGGCTTAGACGACGACG
ACGACGACGACGACGACGACCAAGACCATGGTGGCGTGGGTCTGGGATTTGGCAGCACGGCACGAGACTC
AGGCCGGGTCAAGGCAGGAGAACCACAGTCTCAAACAGCATCCGACTTCAAGCCATCTCTCGCTACGGTC
AAGACGACTTTTGATGGGAAAAGCGTTCTCGGCCGCGGATTCGTCCCAACCTCGGCCAACATACCCGTGT
TGGATGAATCGGAGGCCGACAGCACTCCCCCACCTCGGAACAAGCCCCAGCCGAGCGCATTTGGCCCCAA
GGGAAAGGTCAACGCCAAGTCTTTTGGTGCTCGGATGATGGCCAAGATGGGCTACGTTGAGGGCACGGGC
TTGGGCAAGGAAGGGCAAGGACGAAAGGTCATCATCGAGGCAAACTTGCGACGCCAAGGCGCCGGTCTAG
GCGTCGAAAAGGAAAAGTCGGCCCAGGAACGCCAAGAAGAGAAGAGACAGGCTCGGTTGCGCGGCGAAGA
GGTCGTTGATTCCGATGAAGAGGAAAAGAAGCGGCGGATAAAGGCCAAGAAGAAATCGCTCGGGAACACG
GGAGATAGCGCCACTAGCACGCCCCGAAGACGCAAGACCAAGTACCTGACGGTGGAGGAGCTCAAGGCCG
CGGCGCCAGGCCTACACATCCCAGAGGCCTTCACGCCGATCCTGGATATGACCGGTCCAGGGGGCAGGCT
ACTCACCTCGACGAGCGGAGTAATGACGCCCAAGTCTGGTGTGCCCGAGCCGAGTGAAGTTGTCGAGGCT
AGGAAGCTCGTGAAGCGGGCACAGGCGGACCTTTCGGCTTTCTCGGAGGAGTGGAAGAGCCTGGAGGAAC
GGAAATCCTGGCTGAACCTGGAGCTCAAGGAGAGAGAGCAAGAGATTGAGAATCTACAATCAGATTTCGA
GCGGCTACAAAGCTTCTCAGCCCTCGTCACCGATGGACTCATGGCAGCCTCGGGTTTGCATCAAGTCATG
GCCTGCCTTGGTCAAGCCATTGATCTCGGCTCCATCAACTCACACACGGCCGACATTGCCGTCGCGGCAA
TCCATCCCTTGTTGAAAGTTTCCGACTGGGATCCGCTGAAAGATCCCGCTCGCTTCGCTACAGAGCTGAA
GCCCGTGTCGGTACTGTTCATGGGCCCGGACCAGGGCTCTAGTGGTCAGCCTGTCGACAAATGGGACTCT
GCAAGGGCACAGATTCAGGGGACCTATCGACTGCATCACAAAGCGACCACTCCCTACGAAAGCATGATGT
ACAAGGTGTGGCTGCCCCAAGTGCTGGCCGCCATTCGGAAATGGGACGCCCACACGCCTGCGCCCATGCT
CAGCATCGTCGAGAACTGGAGCGACCTTTTGCCTCCCTTTGTGCGTGCACAAGTCCTGGAAAATGTCGCG
CGCAAGCTCGAGACAGCTGCTTCAGACTGGAACCCGAGGAAAAAGCGTCAAACCCATCACCTACCGCACA
CTTGGCTGTTCCCTTGGCTCTCGGTGCTGCCTGCCCATCACCTAGACACCAAGGGCATCAGCCTCAAGAG
AAAGTATCAGCAGCTGATGGATGTCTGGGAGTTTGAGCGGGGAGTTGTGCCGGGGCTTGAGCAGTGGCAA
GTGGTCATGGGAGATCAATGGCGTCCTCTAATCATGTCCCATGTCTTGCCGTCGATGGGCCGGTATCTAC
GAACAAACTTCCGCGTGGATCCTGCCGACCAGGAGCCTTATCTGCCCGTCTTGACGGGGATCCTGGAGTG
GAAGCGAGTGCTTGGCGGTGCGATGATAGCTGAAGTGCTCGTGCAGAACATTTTCCCCCAGTGGAAGGTG
TCGCTGCAAGAGTGGCTCGCATTGGGGGAGGCGGACGTTGGCCAGGTGGCTGAGTGGTATACCTGGTGGA
GAGGCACGCTGCTGAAAGACATGGCGGAGAACAAGAGCATCTGCGACGAGCTGGACAAGGGTCTGCACGT
GATGAACTTGGTATGATGGGGATAAGATACTCCGGGGGTCTCGCCAGATTCCTCAGGGGCTACGAGCGAA
TCGTGTCTACTGCTCCTCAAAGTCTGATGCGTGCCTCTCGACTGCAATGCGGGAGGTTGTGCACCCGCGC
GACTCGGGACGAGCATGCGCCCATGGAAGGGAGATGTAGGCCCGTAACAGTCTGCCCAGGATGGACGGGT
GCCTCGGAGGTATGTAGTAGAGTGAAGCGGAACAAATGGACGAGGTGAGACATTCGTCGGGCGGTGGCGG
CGCAGGCACTTTCTGGGCGGAGATGCCGTCGGCTGTGGAGGGGCGGGATGCGGGACGAGAAACGTGGCGG
CCCAGGATTGCAGCACTGTAGCGAAAGGCTACCCGTTGGCTCTCTTTATGCCAACTTAATTGATGACGGG
ATGGCTCCAACATAGGGGAGGGCATCAGAACAAGGCGTGAGGTACGGCATGAGAGGTGAAGCGAATTGGC
GGAAGTCGAAGCTGGAGTGAATTGTCGTATCCAGTACTGGTTGTTTCACTACCTCCATTATGCTGCAGGG
AGAGTGAAAAATAAGGCCAGGAGATAAGCTTCTAAGCGGGAATTGAAGTCGTCGGCTCTTTAGAAAGTAT
TGTTGGGGCTGAGTTGTGACCAACATGCACATGCAGGACTTGCTGATGGCTTCACTTTTGGACTTTAGCC
ATAGTACCACTTTGAGGAGGATCGTAATTGCATACAGACATGCACCTGCGAGTCTCGTGCATGTACAAGT
TCTCCTGGATGAGAGCCGGATGACAGTCTACACCACTTGAACCTGGTAGTCGCATGAGATTGGGGAGACG
TGGAAGTATGAATCAAGGTTTGCGGGATTCAGGGGCCTTGAACGACCTGCTGTCGGGTGAGTGAACACTG
ATGAGTGAGCACGGAGAGAGGCCGTCGCCGAGGCTCATGTGCAGCGCTTATTCGTACAGTACAGTACATA
ACTTGTCCTGTCATCCTCCTGCAGTTGACGCTCCAGCTCCGATTTGCTGCCCCTCAGCGCCGAGACAGGC
CCTCCTCACGTCGGCGGCAGAGGGCTGGAAAAAAAGGTCGGAACGAAGTGAGTGAATGGCAGAATTGTTG
AGCTTCTATCTCGTCCGTCCGCTTCTGTCCGGGGGCATTACTGGCGGCCGGGCGAGGTACATACAGTGGT
ACCTCAACTGCACCTGCCCGAGGCACCTTCGCCCGCTGTAAAGCACNNNNNNNNNNNNNNNNNNNNNNNN
NNNNNNNNNNNNNNNNNNNNNNNNNNNNNNNNNNNNNNNNNNNNNNNNNNNNNNNCAGTGGAGGCCACCG
CCTGGTTGCTCGACATCCACACCGAGTTTCGAGTTCCCGTCCGTCCGCTTTCGCTCATTTTCCCTCGACA
TCGCCATCCGCGGCATTGAAATAGGGCGACTCAATGGCCGACTGATCGCCCATCCTCCTCCTCCTCTCTC
CCTCGAATCGTTCACCTCTTTTTCCCTTTTTCCAGTGCCGCCCTTCTTCTCCCCTTCCTCGTGTCGCACA
GGGCCGGAAACGCACCTCATCCTTGCAATCGTTCCCCCCCCCCCCTCTTTTTCCAGTGCCGCCCTTCTTC
TCCCCTTCCTCGTGTCGCACAGGGCCGGAAACGCACCTCATCCTCTCATCCTTGGCTTGCGTGGGGATTT
CCCCGGCTTTTTGTGCGACAAGCAGCCTCCAGTTTGGGGCACGTTTCGTTTCCGCGCAGGCCCGACCGCA
CCTCGATCCATCACCACCCACCCAGCTTTACATGATCCGGCTGCCCGAGCCCATCGTGATCCCTCGACCT
CGTCTCGTCCGCCGGCGCCGCTCGTCGCCCGGCGCCGTTACATAATAGGCCCGCCACCATGTTTTGGAGA
TATGGCGGCTACGCCAACATCTCCACCATCGACACCATCCTCGACAAACCCGATTTTACTCTCGAGGAGC
TGCTCGACGAGAGCGACCTGATCCAGGAGCTCAAGCAGCACAATGCAAAGCTCATAGAATACCTGCGCGA
GGACAAGATTCTCGAAAAGCTGCTCGATTATGTCGTCGCCCCCAAGCTCGAGCCCGTCGAGACCCCCGAC
GAGCCCACCGACGACGATGCCAAGGGCAGAAGCCGCCTGCTGCCCTTTTCGCGCCCCCGCGCCTCGTCTC
GCGTCGCCGACGCCTTGGAAAACGACGACGAGGAGCAGGAGAAGCGGCGCAACCGATATGCTCTCGTCGC
GTGCGAGATTCTCAGCTCCGAGACGTGGTCCCTCTCCGAGGCCCTCACCGACAATCTCGACCTCATCCGC
AGCTTTTGGGTCTTCCTCTCGCGGCCCGCTCCTCTCGATCCCCTCCAGGCGAGCTACTTTACAAAGGTCA
ACGAGTCGCTCTTTGAGAAGAAGACGGAGGAAATGATGGTCCTGTTTCGAGGCCTGCCCGACGTCGTCCC
CGAGTTGCTCAGGCACGTCGAATGCCCCATGGTCATGGACCTGCTTCTCAAGATTATCGCCTTGGACCGC
GCCGAAGGCGGCCAGGGCATCGTCGAGGTTCGTGTGCCCTCGGTCCCCTCGTTGCGTGTCATCCTAACAA
TCCGTGCACAGTGGCTCTACTCCAAAAACATTATCCCCATGCTCCTGTCCTGCCTCGACCCTAACCACAG
CTGGGTCGTGCAAACTGCCGCTGGCGATTTCATCAAAGCCATCATCACCATCTCCGCCAACGCGTCCCAA
AACGAGCAGCAGTGCATTGGCCCCAACGAACTCACCCGGCAGCTCGTGTCCAAGCCCTGTGCCGAACAGC
TCGTCGGCTATATGCTGGGCGGCGGCAACCCGCTGACTGTAGGCGTCGGCATCGTCATCGAGGTCATCAG
GAAAAACAACTCCGACTACGATCCCGACGTCGGCAGCGAAGCCAACACAACCCCCTCCAGCCGCGACCCC
ATCTATCTGGGTACTTTGTTGCGCCTATTTGCGGACAACGTGCCAAACTTCATGAGCTTGATAATGGATG
GCCCCTTGAAGAAGCATGGCCTGGCCTCGACTTTCGGCGAGAAGCTGGAACCACTCGGGTTCGACCGCTT
CAAAACTTGCGAGCTCATGGCCGAACTCTTGCACTGCAGCAACATGGGCCTTCTCAACGAGTCCGGCTCC
GAGCAGTTGATTGCAACCCGGGATGCCGAACGACATCGCTTGCGGGTTGACGGCAAGCTCGGGCCGCAGA
GGGACGAAGACCAATCCGCAGACGACCTGACGATGCGGATACCACAGGCCACCACTGACGAGAGTCGGCG
GCTCGAGGTCACCAACGTGGACGACGACGGATTCGAAGAGGTGGAGCCCAGCAAAGAAATGAGCGAGGAT
ACTTCGCACGAATTCGTCGAGGCCGAGGATGACATGGCTTCTGCCCCCCCTCCGGCATCGTTTCTGGAGA
GGGACGACGTCGATTTTGTCGACGAGCCGCTAAACTCGCCTCAATTATCCTTTGGTGTCGGAAAGAAGGA
TGATCGGCAAACTTTGGACGATCCGGACCTTGTGGTGGCTCCCCTGTCTCCCTCGAAAGCCAGGCTTGTC
GCCACTGGCGGCGCCCCGACGCCGGCCTCTCTCGACCCTCCGTCTCAGCAGGCCAATGACCAGCCTGCCG
CCAAGGAGATTAACGAAAATCACAAGCCTCGAGAAACGACCGGGGTGGCTGCCCCCTCTTCGGAGCCCGC
CCCGGAATCCGGGTCACACGGACTGGCTCCCCGCGGAGCCGGGGATTCAACAGGAAACCGCGACCTGTCA
CCTCATCCTGAGGACACGCCTGCGCCTCTCTTTTCGGCCTCCAGCGCTGGCCAACCCGCTGCGCAGCAGA
CTGAAGCCAACGCGGCAGCCGAAACACCGTCGGAGCCTCAGCCTAGCCCTGCTGCAAGAGAAGAGGCCGG
CGTTGGACATGAAAAAATGGCTCTTGACCCACCGGCGACGGAGCAGCGACGGGAGGCCGGCTCCACGAAT
CCCGTGGTGGGAGACTTTCTAAAGATGCAATTTGTGGATCACCACGTCGTCCCTGCAATACTGGTAGGCT
TTTCACTGCGTGGCGAGACGCTGCTTGTCTTGTCAAATTCTAACGCCAGTACGAGTAGTCCTTCTTCTTT
GCTTATCCGTGGAATAACTTCCTGCACAACGTAGTGTACGACGTCGTACAGCAAGTTTTCAACGGGCCCA
TGGATCGAGGATTCAACCCGACGCTGGCCGTGTCCCTATTCGAGATTCAACCATTCAACCCGACGCTGGC
CGTGTCCCTATTCGAGTCAGCAGACATTACGACGGCTATTATCAACGGACAGCAGGCTAGCGATGTTTCT
CAGGCCAAGGTCAAGACCCGCATGGGATACATGGGCCACCTCACCCTCATCGCCGAGGAGGTGGTCAAGT
TCACCGAGCGACATCCGCCCGAGCTCTTGTCGGAGATTGTGCTCGACACCCGACGCTGGCCGTGTCCCTA
TTCGAGTCAGCAGACATTACGACGGCTATTATCAACGGACAGCAGGCTAGCGATGTTTCTCAGGCCAAGG
TCAAGACCCGCATGGGATACATGGGCCACCTCACCCTCATCGCCGAGGAGGTGGTCAAGTTCACCGAGCG
ACATCCGCCCGAGCTCTTGTCGGAGATTGTGCTCGACAAGGTCATGAGTCAGGACTGGATCAACTACGTC
GAGGGTGCGCTGGCCGAAACCCGCGAGAGGGACAACGCCATCCTGGGCGGCGTTCGGCCAGAGGTGGCAC
TCGGACATCGAGGAAGCATCGGGGGCAACGGATTGGCCGGTGTGGGCCTCTCCTCTCTCGGGGGAGAGCC
GGGACCGTCGTCCAACGCACTTGCCGAAGCCGGCCTGAACGGGGGCATTGAGCTCACCGAGGGCGGGGGC
AACGGAATCGGACCCTTTGCCATAAGCGCAGGCACTTTAATGTCTGGCTTCGGCAGCAGCAGCGACGAGG
AGGACGACGAGGGCGACGGGGACGAGGAGGATGTGAATTCTGAGGTGAGTGGCGATTTTACTCAAGTCTG
GAGTACCCAACATGCCGAAGGAGCCAGCACGGTGGACGCGTGCGTGGATGTCATCATGAGGTCGCCTGAA
GCGCTCAGGGAAGGCTCTCCAGAAGGGCTACCCCCAGACGAGAAACCTGCCAGTCCGGGCCGGCCGGCGA
AGTTGTCGCGTCTGCTTGGTGAAGTTGCATCCGACGAGGACGAGCCACCGCGATCGATGCTCCCCTAGAA
CGGGACATTTCGAGGGGGGCTCGGCCGGCAGGCAAGCGCCAACTTTCACCGGCTCATGAATGACACACAG
ACAAACGAGACGCCAACGTATGGCGACGCCGAGGAAATTGAGGAGTTTGATCTAGAAGATCTTGTAAAGC
TGCTGGCCAAGGCGAACTGTTGAGGCAATCATGATGCTCTTGCAGTCTCGCGCGGCGATGCATGTACTAG
GGCGCCAGGGGGTCATCAGGAAAGAGGCATTGCCGTTGAGGCCGGGCATGGTCAACAAGGGGCATGACGG
GGTCGCGAAAAGGGATGCAACAAACGAAGTTAGGGGAGAGAGAAATGGAACGCGGAGGCGGGTGTCACTT
TGCGTGTCTGTAGCGATGGCTGGCTCATTTGACGGTCTCTTTTTTCATTTTGTTTCGCTCTCGGGAGCGA
GACGACAAGCTTTACCTGCTGACACGGCACCGATTCTAGTTTCGAGCCTATACCGATCCGCTCAACAACA
CTGCCAACCCAATGGCACCGCCGTCGATTCCTCCGCCGCCGCCTCCGCCGCCGCCGCTCAACATCCCCCC
CTCGAGAGCCAGGCTGCAGCTGGCGGCGCGGTTGGCGATGCATCAACAGAGCGGCTACACAGAACACGGG
TCCTCGGCCACGCTCCACGAGGACGACGAAGATGAGGACGGGACAGACCCGTTTAGGGACGGAGAGGACG
AGCTGGACGACGAATTGAGTGGAAACGTTGCTGCCGAAGGTGGCCGCGGATCATGGTGGAGGGGAATGGT
GAGGGGCAGAAGCAGGAAAGACGACGACGACGATTCTGACGATGGTGACGACGACGAAGAGTTTGGAGAC
TTCGCCATGGCCGAGGACGACAAGGGGAGGGAGGGCGAGAGCGGTTCCCATGTGCTGCTGCGCCCCCTGG
CCGTGCACCCAGCCAAGGAGAGCAGCAGAGGGCTCAGCGGGCTCTGGCCGTTTGGGTCCCGAAGCGACAA
GGACAAGGGCAAGCACGAGGGAGAAAGGGAGGGAGGCAGGAGGCAGGAGGCGGTGCCGACGGGGAGCGAG
AAGACGGGGGGCGAGGGGCCCGCAGTGGAGGTCAAGGAGGCGACGAACAGGACCAGCATCGAAGAGCCTG
ACGAGGAAGAGGTGGTGGTTGGAGCCGGAAGGGTCTGGGTAGGTGTTGGGGAGAAGAGCTGCGGGGGTTA
GAAACAGCATGCTTGCGACAAGATGGCAAGGTATACATATACATATACTTTTAGGGGTGCTTGTTTCATT
GGGCCGCGTGTCGCTCTTGTAAACTACTATACCGTCTATGGGAAATGAGAGATGCGTTGTTGTGGACGAG
ATTCCTATGGCCGGAGAGAGGAGGGCACTTGGAAGTGGGCTTGCTCCCCAGGCAACGCCGGAAGAGGTGG
GAGTTGTGGACCTGGTTGGAGAGGAATGGGAGCCCACAGCTAACACGCAGGGTTTGCTCTGAATTGGTGG
TTGGGTTTTGGTTCCGTTTGGACGAGAGACTCAGATGGGGCACGATTGTTGTTGTCGTCCAAACAGACAG
TTTCCATTGACGGGTGGGGGAGGCGGATGGAGTAAAAAGAGGGGATCATGGGCCAACCAAAGAGGGGATG
GCATTCCTGGGCCGGGCCTTGGCAAACGGACGGGATCACCTGCTGCGTCGTGCTCTCTTGCTGTTGTTGT
GGCGAAGTTGACGTTTTATTAGGTACTTTGGGGGAGGCTGGATTCTAGACATGTACTACTACATGGACGG
TTGGCATGCAACAATAATGTTCCATGTTGCATTTATGTACTATACGAATACATGGATTCGTAGTTGGCCG
GCTTGTCTGTGGCGCCGTTGGATCTCGGAACCTTGGGTTTCAGGCGAGAGAAAGAGAGAGAGAGGGAAAC
TGGTCCTACGATTTGGGGGCTGACTTATGAAAAACGATTGCGACGGCCGTATGTATGCATATATAGAAAT
ATATCATATAAAAATGATCCCGTCAGCATCGAGAATAGACATGGCCGAGAGAGGAACGGGAAAGCCGCGC
TCTGCAGGGGTTGTTGCGGCGGGCGGGCCCACGTCACGCATGGCCGCTCCAGACCGGCGGCGGCTTTGTT
TTCGTATTCATGTATGTACGAAGTACATAACTCGTACATTATCTTGTATGTAGGCGCAGGAGGCAGTCAT
GGCCTCCACGCTGCCGCTGCACATCCGTCGTAGTTGGGGGTTCTCCTCAAAGGAAGATGCTACATATGCG
CATCAGAGAGGTGAGCACTTGCATTTTACATGAAACCCGTCCCGTCGCTTGATCCCTCTCTTGTCGTCGA
TTGTGTGGCCACGAGTGTATAAGTCGTGCCCATTGTCACGGGCCGCATCCTGCTCGTCTGTCCGCTGTCA
GTCTCTCGCTTGCCGTCTCTCGCTTATCTTTATTTCCTCTCTCTTGCTCTTTCTTCCTCGTTGGCTGTTG
GCTCGCTCACCTCGCATTATTCGTCATTGATCAACGACAAAGCGTAGCCAAGCACGCCACCAAAGAGAGG
GCAGCTTCTCTGCATCACCCGGCTGCGGCGAGTCCGCTCAGGCCATGGAGCAACGACTCTCGCCGTCGCC
TCTGGCTGAGAGCGATTCCGCAGCAGCAGCGTCGGGAGCTTCCTGTCCAAGCGTCCGGGGCGCGCGAGAA
GCGAGCTTGGACTTGGCACGCCGGCCGAGCTCGGGGGGACAAAGCCAACCGCCCGACCTGTTTGCCGACC
TGAGCCAGCACAAAGAACTCGACGAATATCTACAGAGGCCGCCGCCGCCGGTGAGCATGGCCATGGGCAA
GTCACCGGCTGAGAGAGCCGTCAGTCCGTGGCTCGACTGTGGCACTTGTACCACGTCGACTCCGCCGCCG
CCCACGTCGCGGCCATCACACAGGCTCATTGCCGCCTCGGCATCCGAGGCCAAGCTCTCTGAGGAGCCCA
CGACGCCGACTAGCAGCAGAGACGACATCTTCACCGCCATTGACGAGGCCGCAGCCCTGTTTGATCTCGT
CGAGAGCGCAAGCTCCAGTCCGTCGTCATCAGGCGGCGCCGACAAAAGGGGCGGCATCAAGGGCGACAGC
AAGCGACAGCGGCTCCAGAACCTGGTGCTGTCCACGTCGAGGGTCGGGAGGGCCTGCTTCGTCACCCCGC
GCGCAGGCCCGTTTGAGGGCCAATTTGTGGCCCTCGTTGCCGCCGCAGCGCCGCCGCCGTACTGCCGCGA
CACGGGCCTGATCNNNNNNNNNNNNNNNNNNNNNNNNNNNNNNNNNNNNNNNNNNNNNNNNNNNNNNNNN
NNNNNNNNNNNNNNNNNNNNNNNNNNNNNNNNNNNNNNNNNNNNNNNNNNNNNNNNNNNNNNNNNNNNNN
NNNNNNNNNNNNNNNNNNNNNNNNNNNNNNNNNNNNNNNNNNNNNNNNNNNNNNNNNNNNNNNTCGTGCT
TCGGTCCATGGCCCTCGATGGCCAGGGCGAGCCGGACGCGAGACGGCTGCAGACGTGGGTGCAAAACGTA
CCGGAGGAGGTCCAAGAGCACATCATGGACATGCAGCTATTCCGGCACCGGCGAGGAGACATGATGGACA
CGCCCAAGAGGAGGGGCCGGGGCGGCGCGCGAGACGAGGTCCACGAGACGCCCACGCTGCCCGAGTCGCC
AGCAGCGGCGCGCAAGGAGAGCGCCGTATGGATAGGCGCCGACACGGGCGCCGACACGGGCGTCGAGTCA
CCGGGCAACGAGTCTGAATTCTTCCCGCTCTCCCTGATGCAGCAGCTCTTCTTCCGCACCACCATGAAGC
GCAGCATCGAGTCGGCGGCCGTCAGCGGGGCGGGCTTCCGCTTTAGCCAGAGNNNNNNNNNNNNNNNNNN
NNTAGCCAGAGCATCCTGCTGCGGGTGCGAGGCGGCGGCGTCGAGCTGGCCGACATCGAGGCGGCCATTG
ACGTGCTCGCGTGTCGGCATGCCATGCTGCGGGCGAGGTTCCGGCTGACGGGGGACGGGTGGGCGCAGGT
GATTGCGCCGGCGGCGACGAGGTCGTATTGGTTCGAGCACAAGTATGCCGACGACGACGACGACGACTAC
GACGACGACGATGAGCACGAGGATGCGCACCGCCTTGACCGTGACGGCGACAAGTCTCGCGGCAAAGGCA
GGCCGAAAAAAGAGGACGAGGGCAAGAGCAGGCCGGAAAAAGAGGACGAGGGCAAGAGCAGGCCGAAAAA
AGAGGACGAGGGCAAGAGCAGGCCGGAAAAAGGGGACGAGGGCAAGAGCAGGCCGACGAAAAAGAAGCGG
CGGAGACGGAAGAACAAGGCGCTGCTGGCCATGATGGAACAGGCGCAGAGCTCCCTCAACGTCTTCAGGG
GCCCCGTCTTTGCCGCCCAGCACATGCGCACCCGCAGCAACCACCAGCTCCTGTACCTCGTCGCCCACCA
CCTCGTCGTCGACGTCGTCTCGTGGCGCGTGCTCCTCGACGACCTCGACTCGCTGCTGCGCCACGGGACG
CTGGCCTCGCCCTCGTCGCCGTCCTTGTCCATGGCCTTTCCGCGCTGGGCCGAGCGACAGAGCTTCGAGG
NNNNNNNNNNNNNNNNNNNNNNNNNNNNNNNNNNNNNNNNNNNNNNNNNNNNNNNNNNNNNNNNNNNNNN
NNNNNNNNNNNNNNNNNNNNNNNNNNNNNNNNNNNNNNNNNNNNNNNNNNNNNNNNNCTACTGGGCGCTG
CAGGGCCGCCGAAACTGCTACGCCGACACGGCCCAGCTGGGCTTCAGCCTCACGCCCGATGCTGCCTCGT
GTCTGGTGGGCGAGTGCAATGCCGTCTTTCGCACCGAGTCGGCGGATATCCTGGTTGCCTCGCTGCTGCA
CTCGTTTCGCCAGACGTTTCCCGATCGCCGCGTGCCCACCGTCTGGAAGCAGCACCACGGGAGGGACGCC
GCTCACGCCCATGGCCCTCTCGACACCACGGTCGGCTGGTTCACCACCTTGTGTCCGACCACGGTCGGCT
GGTTCACCCCCTTGTGTCCGCTCGCGGTTGCTGCTGCCGACGCCGAGACGGACCTCGTCCAGCTCGTCCG
TCTGGTCAAGGACACGCGCTGCGCTGTGCTCGCCTCCCGCCCGGGGGGGAGCTCTGCCGCCTTTGCAGCC
ACCCCTGCCGCCTCCTCCTCCTCCTCCTCCTCCGTCTGTTCCTCCACCACCTCGTCTCTGCCGACGTCCA
AGTTCTCCACATCTTCCTCTTGGCCCCCCTCGTCATCCCATCCCTCGGCCATTCCCGTCGAGGTCATGTT
CAACTGTGTCGAGACGCTCTGCCAGCTCGGCCGAGACGGCGGCATCCTCGAGCCCATTGCCGCCCCTGAC
CGCGAATTCGAGTCGCTCATCTCCGACATTGGCCCCCGCGTCGGCCGCATCGCCCTCTTCGAAGTCTCCG
TCGTCATCGACGCCGCCGGTGCCCGCGTCGAGTTCCTCTTCAATGCCCATGCTGCCCGCCGGGACCGCAT
CGCCGCCTGGATGGACAACTTTGAGCACTCGCTCCTCGAGGCCGTCGGCCGCCTCCGCGTCATGCAGCCG
CAGCTGACCCTTGCCGACGCGCCTCTTCTCGATACCTCGTACGACGCCATGGCCCGCCTTGCGGCCTCGA
GACTCGCCGCCGGTGGCCTCGACAGCGTCGCAAGCGTCGACTCTCTTGGCCCCGTCGACCCTGTCCAGCA
GGAGATGCTCGTCGTCCAGGCCCAAACCCCGGACGCCTTTCACGTCAGCTGCACCTATGAGCTCGTCGAC
GCCTTCCATGACGGCCAACAACACCAGCCCCTTGACCGAGCCAGGCTTCGCGAGGCATGGGCGTCGCTTG
TCGCCATGCACGCCTCGCTGCGCACCATCTTCATCGAGAGCATCTCCGAACGGGGCCTCTTCGACAGGGT
CATCCTCAAAAGCATCTCTCCGTCCCTGTCGTTTGTCGACTCGTCGCATCCCCTTCAAACGCTGGCCTCC
CTCCCCGCCATGGAGCTTGCCCCTTGCCAGCCACGACACCGGCTATCGATATCCACGTCGTCGACCCAGA
CCTATCTGAGGTTGGATGCCAGCCAGGTCATCTGTGACGTAAGTTCTCTTCAGACAGGCCCTCCCCGTCA
TTTTCATCAACTCACAAAGTCTAGCCGGCGAGCATCCACACCCTCATCTCTCAGCTCCGCCGCATGTACG
CAGGCGAGGCAGTCCACCTCCTCGGAGCCCCCTCGCCAAAGAGACATCGACACATCTCCTCTCAGGACAC
CACCTATAGGCTCGAGGCGTGGGGTATCAGTCCAGGAGTCGCAGCGCCCTGTCTTTTCCCCCGGCTGGCC
TTGCAGAGCAAGGGCCGCATGCAGACACGGGGCTTTGACCTCAACATCAGCCCAGCTCGGGTGCTCGGGT
TCTGCAGGGAACATGATTTGGAGCCGTCAATCTTGGTCAGGCTTTCCTGGGCCCTCGTTCTGCGCACGTT
TGTGGGTGCCGACAAAATCAGCTTCGGCTACCTGTCTCCTGGGCGGGAGCAGACGCTGCCACCGCACAGG
CTTCAGAACATTGGCAGCTTCGCCGCCATGGCTCCCTGTCTGATGGACCTTTCCAACTCCAACATGGTCG
TCATTGACGTCTTAAGGGGCCTGCAAGCACTGTCGCGAGAGGTAGCCAAGGGAGATTCCCCGACAGTCGC
CGAGATTGAGCACGCACTCGGGCTCGCCGAGGAGCCTCTGTTCAACACGTGCGTCTCCTTTCAGGATGCC
ACCCAAGCTCTGCGAATCACCGACAGGGTTCATCCCGAGGCGTCGGCCTGGCAGCCGGAGCTCATCGCCT
CTTCGCTCAACGCAAACTGCGAGCTGTCCCTTTGCATCACCCGCCTTGGCAACCGGCTCCGCGGCGACAT
CACCTACCACCATCTCACCGCCGACCAAGCCCTCAACGTCGGCAACAGCTTTGAGCGCGCCCTGCATCTT
GTGCTCGACGCGCCGGCCCGTCCCGTGTCCGACATTGACCTCTTCACCGAGCGTGACTATAGGCAGATCA
CGACGCCCGACTGGGACCCCTGCCAGACAGATACCAAAGTATCCGCCTGCATCCACCAGCTCATCATACA
ACAGGCCCGGCGACGCCCTCAGGCCATGGCCGTCTCAGCCTGGGATGGCGAGCTGTCGTATCAGCAGCTC
GAGGCCTCGGTCACCAAGCTGGCGACGCACCTTGTCAACCGCGGCATCGGCCCCGGCGTGCTCGTGCCGC
TGGTGCTCGACAAGTGCCTGTGGTCGCCCATTGCCATGCTCGCCGTCTTGAAGGCGGGCGGCTGCTTCGT
CGCTCTCGATAGTCAAGACCTCGCCACCGCATTGTCCATCATCAAGCAGCTCGCGCCGCCCCTTGTCCTC
GTCACTGGGCCGGCGTGGAAGCACGTCAGTCCCGCCGTCGACAACTGCGTGCTCATCAACCAGAGCGCCC
TTGGCGCGCTACCCCCTCAAGTGTCGTTTGTTCCGCACGAGCCCATTCCGGAGCAGGCCGCGTGCGCCTT
CCTGTCCGCGGGGACGACCAAGCCCATGGGCTTCTTCTTCACTCACCAGTCGCTCTGCTCCATCTTGTCG
GTTCAGGGGCCCGCCCTCAAGATCGGCGAGGGGAGCCGGGTTTTGCAGCTGTCGGCTTTCAACGTCGACG
TCGCTCTCGTCGAGATCTTTTGTACCCTCCTTCACGGCGGCTGCGTCTGCATTCCCTCCGAGTCAGACAG
GATAGACGATCTTGGAGGCGTTATTGCTCGCATGAATGTTACCTGGTCCTACATGACACCCGTTCTCGCG
CGCAGATTAGAGCCCGCCCAGGTGCCCAGCCTCGAGATGATGTGCTTCAGGACAAGAAGCCTGGACCGGG
AGACGTACAGGTCGTGGCTGCCCAAGACGGACATCCTCGTCGCCTACGGAGCACCCGACGTCTGTCCGCT
GGCCATCTCTGTCCTCCAGGTATATGGCCCCGACGAGGCCGACGTCATCAGTCCACCCCTGATGGGGCGC
TTTCTCGTTCTCAACCCAAAGGACCCAAAGAGGATGGTGCCCGTCGGAGCCACGGGAGAGCTCGCCATCG
ACAGCCCGCTGGTAACGCCTCACACATTTGTTCCTGGCCAGCCCCTGATGGATCCCGAATTCCTGCGCGA
GCGTAACGCCTTAACGCCTCACACATTTGTTCCTGGCCAGCCCCTGATGGATCCCGAATTCCTGCGCGAG
CAACCCAAAGTCCCAAAGTGGCGTTATCTGAGGACCGGCCACGTCGCGCGACATGTCGACCGCGGCCACG
TGCGACTCGTCACCAGCCGGCAGGATGAAGTCTCCGTCGGCGGGACCGCTGTGCTCATCAAAGATATTGA
GCGCCAAGTTCGACGATGCCTCGCGCGCGGAGTCGACGTGGCCGTGGAGCCCATCATCACCAGCGACTCG
ATGAGCCTCCTGGGGGCTTTTCTCGACCTGGGGCGCGGGCCAGGCCGCAAGCCCTACGACCTCAACTGTC
TCGGCCCCGAGGTGAAACAGAAGCTCTTTGCGGCCAGGAGAGCCGTCGAGACGTCCCTGGGCAAGTCCAT
CAAGGCCGAAAAGGAGCTTCCGTGGCAATGTATTCCGGCCGTATTTGTGCCCGTCCGGGGGCTTCCTTTG
TCTGTCTCGCTCAAGGTCAACCGACGCAAGCTGCAAAGAATGGTGGCTTCACTGACCTATACCCAGTTGA
TGGGACTGGCCGATGGACAGTACACTGGTGCTCATACGCCCCCTTTTGTCGATAAGCCGCTGCCCCTTAC
CAAGACGGAGGAGTCGATGCGGCTCATTTGGGCGGGCGTCCTGGGGACCACGGTGGCTGCCATCAGGCCA
TCAGATAGCTTCTCTGACGCTGGCGGAAACAAGCTCCTGGCAGCTCGACTAGTCGTGTCGTGCCGCCAGG
GTGGATTCGACATCTCGTTACGACAGGTGCTCGGGGGGGCAACTCTGACGGACGTTTGTCGCTCCACATA
CGTCGCCGACTCGGACAACGAAGACGACGCCCGAGCCGGCGGCATGGCGGCCCAGGGGCTTCCAGTCGGA
GAGACTGGGAATCGCGGCCTGTACGAGGGGCTCATTCAGCTGGTCCTGGCGCCGCAGTTGGGCATCTCGC
GACACGACGTGCTCGAGGCGGCCGAGGCCACGTCGCAGCAGTCGCAAAGCATCGAGTCGAGTCTATATCA
GCCCCGAGGTGACATTGGGTGCCTGATGCTCGACTTCAACGGGCCGGTGCGAGCGAAAAGGCTCGAGGCG
GCCTGCGAGGCCCTAACAATGATGCACCCAATGCTTCGCACTGCGTTTGCCATTCACGAGTGTCGCGCGT
ATCAAGTCGCCGTGGCCTCGTTTCGGGCCCCCTTTCGATACCGGTGCTGCCCGGCTCGTAGCCTCGACGG
CGAGGCGGACATGGCGATGCAGCAGGACCGACGCCTCCCGCTGCGCCTGGGCCGGCCCGTGACCGAGTTC
ACCTACCTCGAAGGCGGCGGCGGCAAACAAGGCAAGCTGCTGGTGCGCTTCAGCACGGCGCAGATGACGG
AGGGCTCGGCAGCGCACCTAGTGCAGGACCTCATCCGGCTGTACGAGGACCCGGACAGCGTCCCGCCGCG
GCCGAGCTTCCTGCAGTTTGCGCAAGCCTCCCAGGCCGCCGCCCGGCGCAGGGACAGCGTGCGGCACTGG
ACGATGCGGCTCACGGGGTCTCGGATGACGCAGGTGGGGGCGCANNNNNNNNNNNNNNNNNNNNNNNNNN
NNNNNNNNNNNNNNNNNNNNNNNNNNNNNNNNNNNNNNNNNNNNNNNNNNNNNNNNNNNNNNNNNNNNNN
NNNNNNNNNNNNNNNNNNNNNNNNNNNNGAGACGGTCGACGTGGAGCCGCTGGGTGACGTGGGCATCTGC
TTCGACACGGTGCTCAAGACGGCGTGGGCCATGGTTCTCGCCCGGCTGTCTGGGAGTGCCGATGTTGTCT
TTGGCGAGCTTGTCGAGGGGCGTCGGCGGGGGGGGGGGGGCAGGTTGGCGAGCTTGTCGAGGGGCGTCGG
CGGCGGGCGAGACTCGGGGCCAAGGTCGATGCCCCGTCGTCGTCGCCGTCGTCGTTGATGGTCGGGCCCC
TGGAAAACACGGTGCCCGTCAGGGTTCGCTTCCCGAGGAGGCGTCCGTCGGCGCTGCACATTATGCAGCT
CGTCCAGCGCGAGTGCGCCTCCTCGCTGGCCCACGAGGCCCTCGGCGGCCAGGCCATCATTCGCGAGTGC
ACCGAGTGGCCGGGCTGGACTCAGTTCAGCACCGTCGTCCGGCATCGATGCCAGATGCCCACCGACGGAT
CCGCGACGCTCAACATGGACAATACGGCTTTGACCTACAAGACGATGGAGGCGCCGGCCAGGATGGTGCC
GGACCTGGTGGCGTCGTCGACGGCCATAGGTCCTGCACGCGTCGCCCTCGCCCTCGAGTTCTCGGCGGGG
CGCATGCCGGCCGACTTTGCCTCGGCAGTCATGGATCTTTTTGTCGGCGCAGTCAAGGCACTGGCCTGTT
TCGACACGCTCGGCCAGATGACGCTGCCGTCGGCAAGCGACTACGAGAGCAGGGTGCCCCGAATGCTGCT
CGAGAAGCGTGACGTGTCGGCGGGCNNNNNNNNNNAGAAGCGGGACGTGTCGGCGGCCGGAGACGAGCCC
CTGACGGGCCGCCTACCCTCGCAGCACCGGAAGGCGCTGCACACATTCCTCACCAAGAAGTGGATGGACG
TGCTGTGCCCCGAGGCGTCGGGCATCGAGGGCGGGCTGGTCGAGGCGTCGCGCTTCTACGACGTTTCGGG
GACAGTGCTGCCGGCCTACCTCCTCGCGGGCTGTATCAACGTCGGCCTCGGCAGGCTCGGCATCACCGGC
CTCGAGTCCATCCACGTTACACCCGGGGAGGTGATTGCGCACCCGACCGTGCCGGCGCAAATGGCCGTCA
TCGCCCGCAAAATGCACGATTTCGACGCCATCTCCAGGCTCACCCGGCGCAAGACGGTCGTGGGGCTCAG
CCTGCAAATCACGGGCACCCCCGACGTCTCATCCTCCTCCTCCTCGCGACCGACACTCGAGGCACCCGTC
GCCGGCTCGCAGACAAGCCACGGGCCACGCGTCTGGTCGCGGCACCACCGCGGCAGCCTTAGCCGGGACA
GCATCCGGCAGTCCCCCAAGCGCGAGGTGGTGATCCGCCCGGGCGACGGCAGCGTCGAGAGGGCCGGGGA
GCCAGTGCACGTCAGCACCGTTGCCGCGCAGGGCGAGTTGAGGGGCGCGTCGGCGCCGGCCGGCTGGGGA
GAGGGGAGACGCCTCTTTCCGTCGTGGTCTCTGCGGCAGCAGCCCGGGGCGGAGAAGAAGTGAGGACAGG
ATGATGACGAGACGATGAGACGATGCTGCTGTTTGCGGGTAGAGTTGCGCGTACACGGTTCTGTTCCGAC
CCCTTTATCTTTTTCTTCTTACTTTGATTCGGATATCGTCCTTGTTCGACTATGCCACCAGGGTTAGCGA
GTGAGCATCTCGGCCAATGACTTTTGATACCCCGGGGAAGTGGCTACGTCACGATAGCTGTATGTACGAG
GTGATAGGAATCACATCTAGATTGTATAGAAAGAGAAGCCCACACCCTGCTTCTAAACTCATAAAACAGG
ATAAACTTCGCCTTGCGGTTTACCCTGTCGCAAAAGCGGCGAGGTTGGACATGTGTAGCTCGTGCGAGGC
GGTCAACCGAGGCAAGGAAAGCAAACTGACCTTGAAGGCGAGGATGCCGACGAGGGTTGTTATTCACTCG
GACCAGGCAAACCATCATTCGTTTCCACCCGAGATGATGCAACGAGTCCTCGCCTCGCCGACCAAGATGC
TGCAGACCTTCCTGCTCCCGCTGCTTCTGCCCCCTGCGCGGGCCCTGTCGTACATGAAAACCGCGTCGTG
TCGGTTTCTAAACGGTAGAGTAAATGTGATGGATGCGCCGCCAGTCGACCAACCACACTGTCCGGTGTAA
CCATGGAATATATGAGACGTAGGAAAAGAAATATTGAAAGGTAGAAAAGAGCAAAATCCGCCAAAGGGTA
TAACTTTGTTCCCACGACAATGCTCCCAAAACAGGCGTCGACAGGAGCATGCTTTCCCGTGTAGAATGTA
GAACCAAAACCCCTCAACTCCGGGCAACATGACTCTCAACCGACGGCTGAACAAACAAACAAACGACCAA
CCAGGCAGGCCCTTATCTTCTTTTACGCCGCCCTGCGGCTTCTCTCCATCAGCTAAAGTCGCCTAACCGC
GGCCCAAAGTACTCTCCCGGGGCGAGCGTCTTGAGGGCGCAGGCGTTGCCCTCGCAGCCCATTTCCGAAG
CCCGGTTGCCCCACCAGTCCAGGTCGGTCCCCGTGTACTGCAGGCTGAAGAAGATGATGATGCCTGCAAT
GGCGATGCCGCACGACCAGGCCGCCGAGAGGACGAAGTTATACTGCTCAGAGATGGGTGGTTAGTCTCGA
CACAGCGCTCGCTCAGACGGGGGGGGGGGGGTGGTTTCACGCCCNNNNNNNNNNNNNNNNNGACGGGGGG
GGGGGGTTGGTTTCACGCACCTTTGACCACAGGCCGAGGAATCTGGACTTGAGGTAGATCCAGGAAAAGT
AGGCAATGGGCACCGACGGCCACACGTACGACATGTTGTACGGCGCCCACACTATGCCGCCGTACATGAT
GGCCACGGGGTGGATCTGTCGAGTCCACGTCCAGTGGGAGAACCTCTTGCCCAGCGCCCAGAAGAAGACG
ACGATGACGACGCCCAGCGGGAAGCCGAGCAGGGTGGCGCTGTACTGTCCCTGGTGGCCGAATATCTTCT
CGGGGCCGACTGTGCCCCACAAGACGGACGCGGTGAAGAAGGTATTGACGCCGGGACACGTCAGCTTGTA
GGGCGCCTTGGGGGTGCAGACATCGTCAATGTGCATCATTTGAAAGTTCAAGACGCCGATGCAGACCATG
GTGCTGACAAAGGTGGCAACAATCTGTGCCATAAAGGTGTGACGGGGCGGAACCTTGACGTAGTGGGCGA
GCTTCAAGTCGTTGCAGAACCAGATGGCGTGAGCGCATGTGACATAGCCAAACGACTTGAAGTAGTTCAT
GGCGAGGGCGTTGCCGTCGACCCAGGACCCGCCGACAAACTCGGCGAGGACATTGAGCGTGACTTCGATG
CCCGTCATGGCCTTGATGATGCCGACGGGGATGACAAAGATGACGCACAGGGCGAGCCCGTAAAAGACGA
CACCGGGAGACGTGTGCGTGTTCCAGCCCGCAATGGCGGCGATGCCAAAGGCAATGGCGACGGCGAGGCA
GGCCAGGTACCACCAGTCTGGAACTTCCGGGTACGCCTTCATCAGGCGATTGTGCACATCCAGGTCGGGC
TCTTCGCGCTGCGGCTTCTTCTTGCGCAGGCTGTTGAAGAGGGCCTTGAAGCCCATGACGATCTCGTGGC
GGTGGTAGAGGGCGGCATAGGTGAGCGTCGACGTGTAGATGCCGAAGAAGAACATGTAGATGACGATGTT
GCCGGCACCGAGAAACGGGGGCGAGTAGGCCGAGTACTTTTCCTGGTTGAAGAGGCCGTGGTCGTCGGTG
GCCCTGGTGATGTTGTATAGCTGGGCAAAGTGGTCGTAGACGCGATTGGTGTTGATGGGGAGATAGCCCG
TGTTGTAGACGTTCTTGTACCAGAAGGCGAGCACGACCCAAAACGAGGCAAAGACACCGATGAAGCGGTT
CACGGTGCTGAAAAAGGGCACCATGAGCGGGTCGGCCGAGTCCCACAAGAGGACGTTCCAATCCCACGTC
GGGAAGGGGTTGACGCCCAAGCCGTGGTTGATGCCCGTCACGACATTGAGGTCGCGGTGGCCCGGCGCAA
TCCAGCTGATCCAGTTGAACTTGGACAAGCCGACCCATATGTAGCCGGGAAACCAGAACCATACAAACAT
GGCGGCGAACATGACGTAGAAGAACTTGATTCTCGAGATGCGCCAGATTTTGCGAAAGGGGCCCTCGACC
GGGGGGTTGACGCTGGTGTGAAAGGCCGAGTTGAGGGCAATGGTGACGAGCGAGGCGGGCCAGACGCAGT
ACGAGGGGTAGACGAGGAAGCGGCGGCAGACGCCGGCGATACCGTAGCCGATGAAGTTTGTGGCGAGGGC
GATGAGGAGCTGGTAGGCAAAGTGCGAGGCATAAGGCTGGTCAAAGTACTGGGGCAGATACTGGACCCAG
ATGATGTAGTTTGTGTAAGGCGTATTGTAGGCGACGTTTGCCATGATTGTGATGAGCATGTGTTCTTTCT
TGGAAAAGGTGCCGGGGTTGAGCGAGTGGCGGACGCCGCAGAGGGTGAAGCCCTTGTCTGGCAGCCAGTT
CTCGGCCGCCTTGCCGACGGGGTAAGCCAAGAGCTGTGCGACGTTTGCCATGACGCGGATGGCAGGCTGG
CGAATGTCAAAGAGCTGGTTGACAAAGGCGAGGAGGACCGAGAAGAGCAGGCCAATGGCCCAGCTGCGCA
GGGTGGAGCAGGGCGTCTTGACATTGTCCTTGTTGCTGACGACGGCGCGGACTTCGGCATAAGGGCTGTT
GCTGGTGATGAGGGCCGCCTCGAGCTTCATCTCCTGGATGAGGTGCTGGTGTTTCTCGGGCTCGGAGAAG
ACGGAAACGTTGTCGAGAAAAGCCTTGATCTTCTGGATGACGGCCAGGGGGAAGTTGGGGTCCTTTTCGT
GGACGCGACGGACACGAATCATGATGTCGCGGACCTCGTCGAGCGTATACTGGGAGGCGAGCTCCTTTGC
CTCGAGCAGATCGTCCTCGGTGACATTGAGGTCGTGTTCCGTCGCCGTTTGCTGATGAGCCGTGTACAGG
TAGCGGTCGTCTTCGTCGTAAGAAAAGGGCTCCTGTCAAGGTCGGCGAGACTGGTCAGCGCCCGTTTGCC
ACGCATCGTACAGTGCTCCCGAGCTCGGCCTGGCTTTCCCAAGCCCCCCATTGATACTCTGGCGAACAGG
GAGGCGCGCAAGCACGTGGCAGTGCACTCGATGCCGAGCGGCCTTACCGGGCTCTCGTGGGATTTGTCGG
TCGAGGCGACCGAGGAACGAGGCCTGTCGCCGGGCGGCTGCGTGGCGGCGGCCTTCTCGTCGTCGGCGGC
CATGGCGATGGGCGCCCTCGCTGAGCTCGTCGAATTCTGCAAGGGCGGCAGCCTCGAGAGGCGGGGATGC
GGCAGTGCAGAAGGCAGGCGATGGGAGGAATCAGGTTGGTGAAGAGAGAAGCCAGACAAGGATGAGGACT
GGAAGGGGGAGGCAAGCGGGCCAGAATATGAGAGGTGGGGTGGAGTACTTCGTACAGAGTACGAGGTACG
AGGGCCCTTGCCGGGGGGCCGGCGTGGGGACCTTCTGGCTACAGCGCTTGCGAGATTCTAGGGGACTTAC
GAATACCCAGGTACGAATGTACTGCCTCACTCATCACCTACAAACGAAGTGAAAAGGGCAGACGGCGCGT
GCAGTACATGTGATTTCGTCCCGACCCTGAGTGGCCAAGGCAGGTTTTTAGCCGCTCTATTTCTGTAGTA
CAGAGTACATACGAAGTATTGGGCGAGATGGACGTCCGCTTTTGTATTCATCCCTGGGTGCTTGTGCGAG
AAACTTTACGGGGCGTCGGGGTGCTCAGCAGAAACAACTTTGGGTCACATGTATATACCTACCTACCCTA
CACCTGGTGGTACCTGACCTCGTTCTAGGCCCCGCCTCGTCACAAACTTGCTCTCTCTTCTCTCAGCCTC
AACATGGACCAGGACTCGGGCGACGTCAGACATTTCAGCGTTTATTATTACGGATGCAGACGACACCTTT
GCCTACGAAAAGCAAACCTCCCAGACGCTCTCAAGTCGCCGCCCAGACGTCCAAAGAACACGCTTGTGAG
GTGCATGCGGCAGCTACAACTCGGCACACGGCAGCGAGAGACAGGAAGAGACGCGGGCCCTGCAGCCAGG
[truncated: 647,907 more chars]
