# Supplementary material for: Differential coexistence of multiple genotypes of Ophiocordyceps sinensis in the stromata, ascocarps and ascospores of natural Cordyceps sinensis
Source: PLoS One. 2023 Mar 9;18(3):e0270776. doi: 10.1371/journal.pone.0270776 (PMC9997936; doi:10.1371/journal.pone.0270776)
Supplement: S1 File — (ZIP) [file pone.0270776.s001.zip › 81 seqs for Bayesian phylogenetic tree/NGJJ01000799.fasta]

>NGJJ01000799.1 Ophiocordyceps sinensis strain CC1406-203 utg7180000001633, whole genome shotgun sequence
CGCGGCCGGATCATGCTCCGTGGTACTGCATAGAGGTGGTCTCGCCACTCTCTACACAGCGGCCTATCTA
CGTCGGGGCGGCGCCACGCCTTGGTCGTGAGTCGCCCCCGGTCGAAAACGAGTGGGAATTTGGCCAACGA
GCGGCCGGTCGCGAGCGCGCGGCCGGATCATGCTCCGTGGTACTGCATAGAGGTGGTCTCGCCACTCTCT
ACACAGCGGCCTATCTACGTCGGGGCGGCGCCACGCCTTGGTCGTGAGTCGCCCCCCGGTCGAAAACGGG
TGGGAATTTGGCCAACGAGCGGCCGGTCGCGAGCCGCGCGGCCGGATCATGCTCCGTGGTACTGCATAGA
GGTGGTCTCGCCACTCTCTACACAGCGGCCTATCTACGTCGGGGCGGCGCCATGCTCTGGTCGTGAGTCG
CCCCGGTCGAAAAACGGGTGGGAATTTGGCCAACGAGCGGCCGGTCGCGAGCGCGGCCGGATCATGCTCC
GTGGTACTGCATAGAGGTGGTCTCGCCACTCTCTACACAACGGCCTATCTACGTCGGGGCGGCGCCATGC
TCTGGTCGTGAGTCGCCCGGTCGAAAACGGGTGGGAATTTGGCCAACGAGCGGCCGGTCGCGAGCCGCGC
GGCCGGATCATGCTCCGTGGTACTGCGTAGAGGTGGTCTCGGCCCCTCTCTACACAACGGCCTGTCTACG
TCGGGGCGGCGCCATGCTTTGGTCGTGAGTCGCCCCGGTCGAAAACGGGTGGGAATTACCCTGGGCCACG
CCTTTGGGTGGTGAGTCGATCCTTTCGACGAACCACACTGAGGCGCGCTCCAGGGCGGGGGAAACTCCTG
GGATTGGGCCGGACGCGAGCGCGCGACCGGATCATGGTCCCAGGTACCGTGTAGGGGTGGTCTTGCTCGG
TCCCCCCGCGACAAGCCCTCCCGGGCCCGGCTGGCGTAGCCACTCTCTGGCCCCAGCTGGGCGCCATTCT
CTACACAACGGCCTGTCTACTGTACCATATCTTACGGGCGTCCGCTCCCCCTCCCAAGCCCTGGCACCAC
GCCCGGGGCGGCGGTCGGTTCCCGGCGGACGTCTGCCTCCAGGGGCACGGGCGCTCAGGCGTCACGGGGT
CACTGGGGATGCCCGGCTCAACGGGGACGCCCACTGGGCGCCCCGGCCGGTTGGGTGCTGTGGGCAGGGC
TGGCCGCGTGGCCGGACCCCGCCCGCAGCACGACAGGTTGCAACCGCGCGCCGCTGACACCGCCATGGTC
GACGCGGCGCGTGCGAGTCCTCCTCCCGGGGCGCCCAAGTCGCACGGCCCAGGCGGGCTCTGTGCGGCGG
ACGGTCTGCCCTGGGGAACAGAAGAGGGGAAAAGCGGATTGCCCGTAGCGGAGCCCCCGGCCCTGCCGAG
GACGCTGCCGCGCGGCGCGCTCCAGGGCGCCGACCAGTAACTTGGAAATCTCTCCGGCGCGTCCCTCGCG
CCGGTAGGCCAACCCCGGCGCACGATAGTTACCTGGTTGATTCTGCCAGTAGTCATATGCTTGTCTCAAA
GATTAAGCCATGCATGTCTAAGTATAAGCAATTATACAGCGAAACTGCGAATGGCTCATTATATAAGTTA
TCGTTTATTTGATAGTACCTTACTACTTGGATAACCGTGGTAATTCTAGAGCTAATACATGCTGAAAATC
CCGACTCCGGAAGGGATGTATTTATTAGATTCAAAGCCAATGCCCTCCGGGCTCACTGGTGATTCATGAT
AACTCCTCGAATCGCACGGCCTTGCGCCGGCGATGGTTCATTCAAATTTCTTCCCTATCAACTTTCGATG
TTTGGGTAGTGGCCAAACATGGTTGCAACGGGTAACGGAGGGTTAGGGCTCGACCCCGGAGAAGGAGCCT
GAGAAACGGCTACTACATCCAAGGAAGGCAGCAGGCGCGCAAATTACCCAATCCCGACACGGGGAGGTAG
TGACAATAAATACTGATACAGGGCTCTTTTGGGTCTTGTAATTGGAATGAGTACAATTTAAATCCCTTAA
CGAGGAACAATTGGAGGGCAAGTCTGGTGCCAGCAGCCGCGGTAATTCCAGCTCCAATAGCGTATATTAA
AGTTGTTGTGGTTAAAAAGCTCGTAGTTGAACCTTGGGCCTGGCTGGCCGGTCCGCCTCACCGCGTGTAC
TGGTCCGGCCGGGCCTTTCCCTCTGTGGAACCCCATGCCCTTCACTGGGCGTGGCGGGGAAACAGGACTT
TTACTTTGAAAAAATTAGAGTGCTCCAGGCAGGCCTATGCTCGAATACATTAGCATGGAATAATGAAATA
GGACGCGCGGTTCTATTTTGTTGGTTTCTAGGACCGCCGTAATGATTAATAGGGACAGTCGGGGGCATCA
GTATTCAATGGTCAGAGGTGAAATTCTTGGATCCATTGAAGACTAACTACTGCGAAAGCATTTGTCAAGG
ATGTTTTCATTAATCAGGAACGAAAGTTAGGGGATCGAAGACGATCAGATACCGTCGTAGTCTTAACCAT
AAACTATGCCGACTAGGGATCGGACGATGTTATTTTTTGACTCGTTCGGCACCTTACGAGAAATCAAAGT
GCTTGGGCTCCAGGGGGAGTATGGTCGCAAGGCTGAAACTTAAAGAAATTGACGGAAGGGCACCACCAGG
GGTGGAGCCTGCGGCTTAATTTGACTCAACACGGGGAAACTCACCAGGTCCAGACACAATGAGGATTGAC
AGATTGAGAGCTCTTTCTTGATTTTGTGGGTGGTGGTGCATGGCCGTTCTTAGTTGGTGGAGTGATTTGT
CTGCTTAATTGCGATAACGAACGAGACCTTAACCTGCTAAATAGCCCGTACTGCTCCGGCAGTGCGCCGG
CTTCTTAGAGGGACTATCGGCTCAAGCCGATGGAAGTTTGAGGCAATAACAGGTCTGTGATGCCCTTAGA
TGTTCTGGGCCGCACGCGCGCTACACTGACGGAGCCAGCGAGTCCTCCCTTGGCCGGAAGGCCCGGGTAA
TCTTGTTAAACTTCGTCGTGCTGGGGATAGAGCATTGCAATTATTGCTCTTCAACGAGGAATCCCTAGTA
AGCGCAAGTCATCAGCTTGCGTTGACTACGTCCCTGCCCTTTGTACACACCGCCCGTCGCTACTACCGAT
TGAATGGCTCAGTGAGGCGTCCGGACTGGCCCAGGGGGGTGGGAAACCGCCCCCCAGGGCCGGGAAGCTC
TCCAAACTCGGTCATTTAGAGGAAGTAAAAGTCGTAACAAGGTCTCCGTTGGTGAACCAGCGGAGGGATC
ATTATCGAGTCACCACTCCCAAACCCCCTGCGAACACCACAGCAGTTGCCTCGGCGGGACCGCCCCGGCG
CCCCAGGGCCCGGACCAGGGCGCCCGCCGGAGGACCCCCAGACCCTCCTGTCGCAGTGGCATCTCTCAGT
CAAGAAGCAAGCAAATGAATCAAAACTTTCAACAACGGATCTCTTGGTTCTGGCATCGATGAAGAACGCA
GCGAAATGCGATAAGTAATGTGAATTGCAGAATTCAGTGAACCATCGAATCTTTGAACGCACATTGCGCC
CGCCAGCACTCTGGCGGGCATGCCTGTCCGAGCGTCATCTCAACCCTCGAGCCCCCCGCCTCGCGGCGGC
GGGGCCCGGCCTTGGGGGTCACGGCCCCGCGCCGCCCCCTAAACGCAGTGGCGACCCCGCCGCGGCTCCC
CTGCGCAGTAGCTCGCTGAGAACCTCGCACCGGGAGCGCGGAGGCGGTCACGCCGTGAAACCACCACACC
CTCCAGTTGACCTCGGATCAGGTAGGGATACCCGCTGAACTTAAGCATATCAATAAGCGGAGGAAAAGAA
ACCAACAGGGATTGCCCCAGTAACGGCGAGTGAAGCGGCAACAGCTCAAATTTGAAATCTGGCCCCCCCG
CGGGCCCGAGTTGTAATTTGCAGAGGATGCTTTTGGCGCGGCGCCTTCCGAGTGCCCTGGAACGGGACGC
CATAGAGGGTGAGAGCCCCGTCTGGTCGGACGCCCAGCCTCTGTAAAGCTCCTTCGACGAGTCGAGTAGT
TTGGGAATGCTGCTCTAAACGGGAGGTATATGTCTTCTAAAGCTAAATACCGGCCAGAGACCGATAGCGC
ACAAGTAGAGTGATCGAAAGATGAAAAGCACTTTGAAAAGAGGGTTAAACAGTACGTGAAATTGTTGAAA
GGGAAGCGCTTGTGACCAGACTCGGGCGCGGCGAATCACCCGGCGTTCTCGCCGGTGCACTTCGACGCGC
CCGGGCCAGCATCAGCTCGCCGCGGGGGACAAAGGCGCCGGGAACGTGGCTCCCCAGGGAGTGTTATAGC
CCGGCGCGCAACGCCCCGCGGCGGACCGAGGTTCGCGCGTCCGCAAGGATGCTGGCGTAATGGTCACCAG
TGACCCGTCTTGAAACACGGACCAAGGAGTCGTCCTCGTATGCGAGTGTTCGGGTGTCAAACCCCTACGC
GCAATGAAAGTGAACGCGGGTGAGAGCCTCGCGGCGCATCATCGACCGATCCTGATGTTCTCGGATGGAT
TTGAGTAGGAGCATACGGGGCCGGACCCGAAAGAAGGTGAACTATGCCTGTGTAGGGTGAAGCCAGAGGA
AACTCTGGTGGAGGCTCGCAGCGGTTCTGACGTGCAAATCGATCGTCAAACATGGGCATGGGGGCGAAAG
ACTAATCGAACCTTCTAGTAGCTGGTTTCCGCCGAAGTTTCCCTCAGGATAGCAGTGTTGATCTCAGTTT
TATGAGGTAAAGCGAATGATTAGGGACCCGGGGGCGCTCTTCAGCCTTCATCCATTCTCAAACTTTAAAT
ATGTAAGAAGCCCTTGTTGCTTGGTTGAACGTGGGCATTCGAATGTATCAACACTAGTGGGCCATTTTTG
GTAAGCAGAACTGGCGATGCGGGATGAACCGAACGCGAGGTTAAGGTGCCGGAGTGGACGCTCATCAGAC
ACCACAAAAGGCGTTAGTACATCTTGACAGCAGGACGGTGGCCATGGAAGTCGGAACCCGCCAAGGACTG
TGTAACAACTCACCTGCCGAATGTACTAGCCCTGAAAATGGATGGCGCTCAAGCGTCCCACCCATACCTC
GCCCTCAGGGTAGAAGCGATGCCCTGAGGAGTAGGCGGACGTGGGGGTCCGTGACGAAGCCCAGGGCGCG
AGCCCGGGTCGAACGGCCTCTAGTGCAGATCTTGGTGGTAGTAGCAAATACTTCAATGAGAACTTGAAGG
ACCGAAGTGGGGAAAGGTTCCATGTGAACAGCGGTTGGACATGGGTCAGTCGATCCTAAGCCATAGGGAA
GTTCCGTTTCAAAGGCGCACTCGCGCGCCGTCTGGCGAAAGGGGAGCCGGTCAATATTCCGGCACCTGGA
TGTGGGTTTTGCGCGGCAACGCAACCGAACGCGGAGACGACGGCGGGGGCCCCGGGCAGAGTTCTCTTTT
CTTCTTAACGGTCTCTCACCCTGAAATCGGTTTGTCCGGAGATAGGGTTTAACGGCCGGAAGAGCCCAGC
ACCTCTGCTGGGTCCGGTGCGCCCCCGACGTCCCTTGAAAATCCGCGGGAGGGAATAATTCTCACGCCAG
GTCGTACTCATAACCGCAGCAGGTCTCCAAGGTGAACAGCCTCTGGTTGATAGAACAATGTAGATAAGGG
AAGTCGGCAAAATAGATCCGTAACTTCGGGATAAGGATTGGCTCTAAGGGTCGGGCACGCTGGGCCTCGG
ACGGACGCCTTGGGAGCAGGCCGCCACTAGCCGGGCGACCGGCCGGCGGCGGCCAGCATCCGAGCGCTGA
CGTGCCTGGCAGGCCTCGGCCGTCCGGCGTGCGGTTAACGACCAACTTAGAACTGGTACGGACAGGGGGA
ATCTGACTGTCTAATTAAAACATAGCATTGCGATGGCCAGAAAGTGGTGTTGACGCAATGTGATTTCTGC
CCAGTGCTCTGAATGTCAAAGTGAAGTAATTCAACCAAGCGCGGGTAAACGGCGGGAGTAACTATGACTC
TCTTAAGGTAGCCAAATGCCTCGTCATCTAATTAGTGACGCGCATGAATGGATTAACGAGATTCCCACTG
TCCCTATCTACTATCTAGCGAAACCACAGCCAAGGGAACGGGCTTGGCAGAATCAGCGGGGAAAGAAGAC
CCTGAGAGCGTCTCAACGGGGTCGAGAACGGCAGGGCGCGCGCCCGCCGTTAGTCCAGCGGCCGCACCGC
TGCAGGTGGCCGCGGGCGAGACAACCTGGTACGGGGGAGCCTAAGGGCGCCGGCGGCCGGCGCCTACGGT
AATCCCGTGGCGAGCCCCCCGGGGGGCCGTCGTAACGCGCGGAAAGGTGTCGGTCCCGGGGGCGCGCGGG
GCTCGAGGCAGCCCCGAGCGCCCCCGGGGCTTAAGGTACGTGCTGATCCCGGGCGAGAGCCCGCGCCCAG
TCGGAGCGCCTGCAGCGCGAACTCTGGGCGGGCCGCCACCACGCGTGGCGGCCGGCGAGCTTGGTTGAGC
TTGACTCTAGTTTGACATTGTGAAAAGACATAGGAGGTGTAGAATAGGTGGGAGCCTCGGCGCCGGTGAA
ATACCACTACTCCTATCGTCTTTTTACTTATTCAATGAAGCGGGGCTGGATTTTCGTCCAACTTCTGGTC
TTAAGGTCCTCCGCGGGCCGACCCGGGTTGAAGACATTGTCAGGTGGGGAGTTTGGCTGGGGCGGCACAT
CTGTTAAACCATAACGCAGGTGTCCCAAGGGGGGCTCATGGAGAACAGAAATCTCCAGTGGAACAAAAGG
GTAAAAGTCCCCTTGATTTTGATTTTCAGTGTGAATACAAACCATGAAAGTGTGGCCTATCGATCCTTTA
GTCCCTCGACATTTGAGGCTAGAGGTGCCAGAAAAGTTACCACAGGGATAACTGGCTTGTGGCGGCCAAG
CGTTCATAGCGACGTCGCTTTTTGATCCTTCGATGTCGGCTCTTCCTATCATACCGAAGCAGAATTCGGT
AAGCGTTGGATTGTTCACCCACTAATAGGGAACGTGAGCTGGGTTTAGACCGTCGTGAGACAGGTTAGTT
TTACCCTACTGATGAACTCGCCGCAATGGTAATTCAGCTTAGTACGAGAGGAACCGCTGATTCAGATAAT
TGGTTTTTGCGGCTGTCCGACCGGGCAGTGCCGCGAAGCTACCATCTGCTGGATAATGGCTGAACGCCTC
TAAGTCAGAATCCATGCCAGAACGCGGCGATACCGCCCGCACGTATAGATGGACAAGAATAGGCTCCGGC
TTAGCGTCTCAGCAGGCGATTCCTCCGCGGCGCCCGAAGCGCGTCGCGGTAATTCGCGTATTGTAATTTC
AGCACGAGCGGGGTCAAATCCTTTGCAGACGACTTAGCTGTGCGAAACGGTCCTGTAAGCAGTAGAGTAG
CCTTGTTGTTACGATCTGCTGAGGGTAAGCCGTCCTTCGCCTCGATTTCCCCGACGACGCCGCCGCCAGG
CGGGGGCGCCGCTGGGGAGATGGCCAGAGACCCCGGGGCGTTCCACGGGGGGTTGGGCACTCCAGGGGGC
CATTCCGCGGGGGCTGGGCACCACACGGGGGCGATGGGTCGGGGGGCATGGGGGACGGGGGCGGCGGGCT
CGGGGGCGGCGGGGGTGCAGGGTACGCAGGGACGGGCGTGGCGCTGCTGGTGGGCGGCGTGTCGGCGCGC
GCGACCAAGTCCAGGCGCGACTGAATGCACCTACCCTGTACCTCGCCCATCCGGCGCGACCAATTCGGGC
GGCCTACCCTATACCCCCTGGTCTGGACATAGTGTGAGGGCCGGGTGTAGGGTAGGCGGGTTACCCTATA
CCTGTCCGCCCAGCGCGTTGTCCCAGGAGCCGAGGGGCTAGCGGCCAAGTCGAGCCGCCTACCCTGTATA
GACCTTATCCCGCCTCCCCTACACCCAGGTCCGGGCTACCCTATACCTCGAGCGTGTTGGAGCAGGCACC
TACCTGGGTGCAGGGTAGGTCGGTTACCCTATACCTTGGTCCGACCTGGGTGTAGGGTAGGCGGGCTACC
CTACACCCCCGCCTACCCTATACCTCGAGCGTGTTGGAGCAGGTACCTGGGTGCAGGGTGGGTCGGTTAC
CCTATACCTTGGTCCGACCTGGGTGTAGGGTAGGCGGGCTACCCTACACCCCCGCCTACCCTATACCTCG
AGCGTGTTGGAGCAGGTACCTGGGTGTGGGGTAGGCGGGCTACCCTATACCTACCCTAGTATTCGCGCCT
ACGTTTAAGTCGGACGAAAGATGTGTGGAAATCCAAGGAGAAAGCTAGGAAGGATAAACTTGGATAAAGC
CGGAGGGGGTATATAGGGTAGCTGGGCTACCCTATACCGCCCGGCCGGACTTGCCTACCCTATACCTCGC
CACCCTCTACCCCCCGAGGTATAGGGTAGGTCGGCTACCCTATACCCAGCTGCCTACCCTATACCTACAG
GCTGGTAAGTCGGGCTGCCTACCCTACACCCGAGGTATGGGGTAGGTGGGCTGCCCTATACCCGGCTGCC
TACCCTATACCCGTCTGGCACTAAGTCGGGCTGCCTACCCTACACCCGAGGTATAGGGGAGGTCGGCTAC
CCTATACCCGCCTGGCACTAAGTCGGGCTGCCTACCCTATACCCGAGGTATAGGGTAGGTCGGCTACCCT
ATACCCGCCTGGCACTAAGTCGGGCTGCCTACCCTATACCCGAGGTGGAGGGTAGGTCGGCTACCCTATA
CCCGGCTGCCTACCCTATACCCCGGGGTGTGGGGCAGGTGGGCTACCCTATACCCGGCTGCCTACCCTAT
ACCCCGAGGTGTAGGGTAGGTCGGCTACCCTACACCCGCCTGGCACTAAGTCGGGCTGCCTACCCTATAC
CCGCCTGGCACTAAGTCGGGCTGCCTACCCTATACCCGAGGTGTAGGGTAGGTCGGCTACCCTATACCCG
CCTGGCACTAAGTCGGGCTGCCTACCCTATACCCGAGGTATAGGGTAGGTCGGCTACCCTATACCCGCCT
GGCACTAAGTCGGGCTGCCTACCCTATACCCGAGGTATAGGGTAGGTCGGCTACCCTATACCCGCCTGGC
ACCAAGTCGGGCTGCCTACCCTATATTCGAGGTGTAGGGTAGGTCGGCTACCCTATACCCGCCTGGCACT
AAGTCGGGCTGCCTACCCTATACCCGAGGTATAGGGTAGGTGGGCTACCCTATACCCGGCTGCCTACCCT
ATACCCCGAGGTGTAGGGTAGGTCGGCTACCCTACACCCGCCTGGCACTAAGTCGGGCTGCCTACCCTAT
ACCCGAGGTGTAGGGTAGGTGGGCTACCCTAAGTCGGGCTGCCTACCCTATACCCGAGGTATAGGGTAGG
TCGGCTACCCTATACCCGCCTGGCACCAAGTCGGGCTGCCTACCCTATACCCGAGGTGTAGGGCAGGTCG
CCTACCCTATACCCGCCTGGCACTAAGTCGGGCTGCCTACCCTATACCCGAGGTGTAGGGTAGGTCGGCT
ACCCTATACCCGCCTGGCACTAAGTCGGGCTGCCTACCCTATACCCGAGGTATAGGGTAGGTCGGCTACC
CTATACCCGGCTGCCTGCCCTATACCCGAGGTATAGGGTAGGTCGGCTACCCTATACCCGGCTGCCTACC
CTATACCCCGAGGTGTAGGGTAGGTCGGCTACCCTACACCCGCCTGGCACTAAGTCGGGCTGCCTACCCT
ATACCCGCCTGGCACTAAGTCGGGCTGCCTACCCTATACCCGAGGTGTAGGGTAGGTCGGCTACCCTATA
CCCGCCTGGCACGAAGTCGGGCTGCCTACCCTATACCCGAGGTGTAGGGTAGGTCGGCTACCCTATACCC
GCCTGGCACCAAGTCGGGCTGCCTACCCTATACCCGAGGTGTAGGGCAGGTCGCCTACCCTATACCCGCC
TGGCACTAAGTCGGGCTGCCTACCCTATACCCGAGGTGTAGGGTAGGTCGGCTACCCTATACCCGCCTGG
CACTAAGTCGGGCTGCCTACCCTATACCCGAGGTATAGGGTAGGTCGGCTACCCTATACCCGGCTGCCTG
CCCTATACCCGAGGTATAGGGTAGGTCGGCTACCCTATACCCGGCTGCCTACCCTATACCCCGAGGTGTA
GGGTAGGTCGGCTACCCTACACCCGCCTGGCACTAAGTCGGGCTGCCTACCCTATACCCGCCTGGCACTA
AGTCGGGCTGCCTACCCTATACCCGAGGTGTAGGGTAGGTCGGCTACCCTATACCCGCCTGGCACGAAGT
CGGGCTGCCTACCCTATACCCGAGGTGTAGGGTAGGTCGGCTACCCTATACCCGCCTGGCACCAAGTCGG
GCTGCCTACCCTATACCCGAGGTATAGGGTAGGTCGGCTACCCTATACCCGCCTGGCACTAGGTCGGGCT
GCCTACCCTATACCCGAGGTGTAGGGTAGGTCGGCTACCCTATACCCGCCTGGCACGAAGTCGGGCTGCC
TACCCTATACCCGAGGTGTAGGGTAGGTCGGCTACCCTATACCCGCCTGGCACTAAGTCGGGCTGCCTAC
CCTATACCCGAGGTGTAGGGTAGGTCGGCTACCCTATACCCGCCTGGCACGAAGTCGGGCTGCCTACCCT
ATACCCGAGGTGTAGGGTAGGTCGGCTACCCTATACCCGCCTGGCACGAAGTCGGGCTGCCTACCCTATA
CCCGAGGTGTAGGGTAGCCGACGTATAGGGTAGGTCGGCTACCCTATACCCGCCTGGCACCAAGTCGGGC
TGCCTACCCTATACCCGAGGTGTAGGGTAGGTCGGCTACCCTATACCCGCCTGGCACTAAGTCGGGCTGC
CTACCCTATACCCGAGGTGTCGGGTAGGTCGGCTACCCTACACCCGCCTGGCACGAAGTCGGGCTGCCTA
CCCTATACCCGAGGTGTAGGGTAGGTCGGCTACCCTACACCCGCCTGGCACTAAGTCGGGCTGCCTACCC
TATACCCGAGGTATAGGGTAGGTGGGCTACCCTAAGTCGGGCTGCCTACCCTATACCCGAGGTATAGGGT
AGGTGGGCTACCCTAAGTCGGGCTGCCTACCCTATACCCGTCTAGCACTAAGTCGGGCTGCCTACCCTAT
ACCCGAGGTATAGGGTAGGTCGGCTACCCTACACCCGGCCGCCTACCCTATACCGACTCGCACTAAGTCG
GGCTGCCTACCCTACACCCCTGGGTATGGGGTAGGTCGGCTACCCTATACCCGGCCGCTTACCCTATACC
TCGGGGGCGAGGGAGGAGGTACCTAGGTGTAGGGTAGGTCGGTGTAGGGTAGGTCGGCTACCCTATACCC
GGCTGCCTACCTTAGACCGACCTATACCCGCCTATACTATACCCTTAGGTATAGGGCAGGTCGGCCACCC
TACAACCGTCTGGCACTAAGTCGGGTAGGGCAGCCTGCCTTATACCCTTAGGTATAGGGTAGGTGGGCTA
CCCTACACCCTACAAGGTGTGGGGTAGGTCGGCTACCCTACACCCGGCTGCCTCCCCTCTACTTAGGGAG
CCTACTTTATTCCCCGAGGCTGCCTACCCTATACCCCGAGGTATAGGGTAGGTCGGCTACCCTATACCTC
GGTTTAGAAGAGTAGATAAGGGGATACTATATATCTAAGCTGAAAAAGAAAAGTAGGTCTTAATAATCAC
GCTTCTTAAGACAAAGCTTAGCGCGAAGGGAAGAGGGTATACTAGGTATCTTATTGGGAAAAGGAAAAGT
GGGGCTCACCTATAACGCTTAATAAGATAAAGACTTCTGCTTTAGTAATAGGGTATATTAAATGTCTTAG
TGGAAAAAGAAAAGTGGGGCGAAACGGGAGGAAAAAAGAAACCCGGGTGAACTAAGAAAAGTGGGGCCAC
CGGAGAAGGAAGAGTGGACCTCGCCCGTTTTGGTCGTGAGTCGCCCCGGTCGAAAACGAGTGGGAATTTG
GCCAGCGAGCGGCCGGGCGCGAGCGCGCGGCCGGATCATGCTCCGTGGTAGCGTACAGAGGTGGTCTCGC
CGCTCTCCCCACAACGCCCTATCTACGTCGGGGCGGGACCACGCTTTGGTCGTGAGTCGCCCCGGTCGAA
AACGAGTGGGAATTTGGCCAGCGAGCGGCCGGTCGCGAGCGCGCGGCCGGATCACGCTCCGCGGTACTGC
ATAGAGGTGGCCTCGCCACTCTCTACACAACGGCCTATCTACCTTGCGCGCTACGCAGACTGGCCCATCT
GCCACCTGAGGGTGCGCCGACGCTCCGGGCGACGGGCCCAAGCGGCTGGACCGTTGGCGGCCAGGCGTCC
GCGCCACGACCAACCGCCCACTGCTGGGCACGGCGCCCGGAGCCCAGCGCGCTCCGCGGGCTGACCTATC
TACCACCTGAGGGTGCGCCGACGCTCCGGGCGACGGGCCCAAGCGGCTGGACCGTTGGCGGCCAGGCGTC
CGCGCCACGACCAACCGCCCACTGCTGGGCACGGCGCCCGGAGCCCAGCGCGCTCCGCAGGCTGGCCTAT
CGACGCGGCGGCGGCGCCAAGTGCGACCGCCTACCCTGGACCACGCCTCTGGGTGGTGAGTTGACGAACC
ACCACGCTGAGGCGCGCTCGAGGGCGGGGGAAATTCCTGGGATTGGGCCGGACGCGAGCGCGCGACCGGA
TCATGGTCCCAGGTGCTGTATAGAGGTGGCCTCGCCACTCTCTACACAAACGGCCTATCTACGTCGGGGC
GGCGCCACGCTTTGGTCGTGAGTCGCCCCGGTCGAAAACGAGTGGGAATTTGGCCAACGAGCGGCCGGTC
GCGAGCGCGCGGCCGGATCATGCTCCGTGGTACTGCATAGAGGTGGTCTCGCCACTCTCTACACAACGGC
CTATCCACCTTGCGCGCTACGCAGACTGGCCCATCTACCACCTGAGGGTGCGCCGACGCTCCGGGCGACG
GGCCCAGGCGGCTGGACCGTTGGCGGCCAGGCGTCCGCGCCACGACCAACCGCCCACTGCCGGGCACGGC
GCCCGGAGCCCCGCGCGCTCCGCGGGCTGGCCTATCTACGCGGCGGCGGCGCCAAGTGCGACCGCCTACC
CTGGACCACGCCTTTGGGTGGTGAGTTGACGAACCACACTGAGGCGCGCTCGAGGGCGGGGGAAATTACG
AACCACACTGAGGCGCTCGAGGGCGGGGGAAATTCCTGGGATTGGGCCGGACGCGAGCGCGCGACCGGAT
CATGGTCCCAGGTACTGCATAGAGGTGGCCTCGCCACTCTCTACACAAACGGCCTATCTACGTCGGGGCG
GCGCCACGCCTTGGTCGTGAGTCGCCCCGGTCGAAAACGAGTGGGAATTTGGCCAACGAGCGGCCGGTCG
CGAGCGCGCGGCCGGATCATGCTCCGTGGTACTGCATAGAGGTGGTCTCGCCACTCTCTACACAGCGGCC
TATCTACGTCGGGGCGGCGCCACGCCTTGGTCGTGAGTCGCCCCGGTCGAAAACGAGTGGGATTTGGCCA
ACGAGCGGCCGGTCGCGAGCGCGCGGCCGGATCATGCTCCGTGGTACTGCATAGAGGTGGTCTCGCCACT
CTCTACACAGCGGCCTATCTACGTCGGGGCGGCGCCACGCCTTGGTCGTGAGTCGCCCCGGTCGAAAACG
GGTGGGAATTTGGCCAACGAGCGGCCGGTCGCGAGCGCGCGGCCGGATCATGCTCCGTGGTACTGCATAG
AGGTGGTCTCGCCACTCTCTACACAGCGGCCTATCTACGTCGGGGCGGCGCCATGCTCTGGTCGTGAGTC
GCCCCGGTCGAAAACGGGTGGGAATTTGGCCAACGAGCGGCCGGTCGCGAGCGCGCGGCCGGATCATGCT
CCGTGGTACTGCATAGAGGTGGTCTCGCCACTCTCTACACAACGGCCTATCTACGTCGGGGCGGCGCCAT
GCTCTGGTCGTGAGTCGCCCCGGTCGAAAACGGGTGGGAATTGGCCAACGAGCGGCCGGTCGCGAGCGCG
CGGCCGGATCATGCTCCGTGGTACTGCGTAGAGGTGGTCTCGGCCCCTCTCTACACAACGGCCTGTCTAC
GTCGGGGCGGCGCCATGCTTTGGTCGTGAGTCGCCCCGGTCGAAAACGGGTGGGAATTACCCTGGGCCAC
GCCTTTGGGTGGTGAGTCGATCCTTTCGACGAACCACACTGAGGCGCGCTCCAGGGCGGGGGAAACTCCT
GGGATTGGGCCGGACGCGAGCGCGCGACCGGATCATGGTCCCAGGTACCGTGTAGGGGTGGTCTTGCTCG
GTCCCCCGCGACAAGCCCTCCCCGGGCCCGGCTGGCGTAGCCACTCTCTGGCCCCAGCTGGGCGCCATTC
TCTACACAACGGCCTGTCTACTGTACCATATCTTACGGGCGTCCGCTCCCCCTCCCAAGCCCTGGCACCA
CGCCCGGGGCGGCGGTCGGTTCCCGGCGGACGTCTGCCTCCAGGGGCACGGGCGCTCAGGCGTCACGGGG
TCACTGGGGATGCCCGGCTCAACGGGGACGCCCACTGGGCGCCCCCGGCCGGTTGGGTGCTGTGGGCAGG
GCTGGCCGCGTGGCCGGACCCCGCCCGCAGCACGACAGGTTGCAACCGCGCGCCGCTGACACCGCCATGG
TCGACGCGGCGCGTGCGAGTCCTCCTCCCGGGGCGCCCAAGTCGCACGGCCCAGGCGGGCTCTGTGCGGC
GGACGGTCTGCCCTGGGGAACAGAAGAGGGGAAAAGCGGATTGCCCGTAGCGGAGCCCCCGGCCCTGCCG
AGGACGCTGCCGCGCGGCGCGCTCCAGGGCGCCGACCAGTAACTTGGAAATCTCTCCGGCGCGTCCCTCG
CGCCGGTAGGCCAACCCCGGCGCACGATAGTTACCTGGTTGATTCTGCCAGTAGTCATATGCTTGTCTCA
AAGATTAAGCCATGCATGTCTAAGTATAAGCAATTATACAGCGAAACTGCGAATGGCTCATTATATAAGT
TATCGTTTATTTGATAGTACCTTACTACTTGGATAACCGTGGTAATTCTAGAGCTAATACATGCTGAAAA
TCCCGACTCCGGAAGGGATGTATTTATTAGATTCAAAGCCAATGCCCTCCGGGCTCACTGGTGATTCATG
ATAACTCCTCGAATCGCACGGCCTTGCGCCGGCGATGGTTCATTCAAATTTCTTCCCTATCAACTTTCGA
TGTTTGGGTAGTGGCCAAACATGGTTGCAACGGGTAACGGAGGGTTAGGGCTCGACCCCGGAGAAGGAGC
CTGAGAAACGGCTACTACATCCAAGGAAGGCAGCAGGCGCGCAAATTACCCAATCCCGACACGGGGAGGT
AGTGACAATAAATACTGATACAGGGCTCTTTTGGGTCTTGTAATTGGAATGAGTACAATTTAAATCCCTT
AACGAGGAACAATTGGAGGGCAAGTCTGGTGCCAGCAGCCGCGGTAATTCCAGCTCCAATAGCGTATATT
AAAGTTGTTGTGGTTAAAAAGCTCGTAGTTGAACCTTGGGCCTGGCTGGCCGGTCCGCCTCACCGCGTGT
ACTGGTCCGGCCGGGCCTTTCCCTCTGTGGAACCCCATGCCCTTCACTGGGCGTGGCGGGGAAACAGGAC
TTTTACTTTGAAAAAATTAGAGTGCTCCAGGCAGGCCTATGCTCGAATACATTAGCATGGAATAATGAAA
TAGGACGCGCGGTTCTATTTTGTTGGTTTCTAGGACCGCCGTAATGATTAATAGGGACAGTCGGGGGCAT
CAGTATTCAATGGTCAGAGGTGAAATTCTTGGATCCATTGAAGACTAACTACTGCGAAAGCATTTGTCAA
GGATGTTTTCATTAATCAGGAACGAAAGTTAGGGGATCGAAGACGATCAGATACCGTCGTAGTCTTAACC
ATAAACTATGCCGACTAGGGATCGGACGATGTTATTTTTTGACTCGTTCGGCACCTTACGAGAAATCAAA
GTGCTTGGGCTCCAGGGGGAGTATGGTCGCAAGGCTGAAACTTAAAGAAATTGACGGAAGGGCACCACCA
GGGGTGGAGCCTGCGGCTTAATTTGACTCAACACGGGGAAACTCACCAGGTCCAGACACAATGAGGATTG
ACAGATTGAGAGCTCTTTCTTGATTTTGTGGGTGGTGGTGCATGGCCGTTCTTAGTTGGTGGAGTGATTT
GTCTGCTTAATTGCGATAACGAACGAGACCTTAACCTGCTAAATAGCCCGTACTGCTCCGGCAGTGCGCC
GGCTTCTTAGAGGGACTATCGGCTCAAGCCGATGGAAGTTTGAGGCAATAACAGGTCTGTGATGCCCTTA
GATGTTCTGGGCCGCACGCGCGCTACACTGACGGAGCCAGCGAGTCCTCCCTTGGCCGGAAGGCCCGGGT
AATCTTGTTAAACTTCGTCGTGCTGGGGATAGAGCATTGCAATTATTGCTCTTCAACGAGGAATCCCTAG
TAAGCGCAAGTCATCAGCTTGCGTTGACTACGTCCCTGCCCTTTGTACACACCGCCCGTCGCTACTACCG
ATTGAATGGCTCAGTGAGGCGTCCGGACTGGCCCAGGGGGGTGGGAAACCGCCCCCAGGGCCGGGAAGCT
CTCCAAACTCGGTCATTTAGAGGAAGTAAAAGTCGTAACAAGGTCTCCGTTGGTGAACCAGCGGAGGGAT
CATTATCGAGTCACCACTCCCAAACCCCCTGCGAACACCACAGCAGTTGCCTCGGCGGGACCGCCCCGGC
GCCCCAGGGCCCGGACCAGGGCGCCCGCCGGAGGACCCCCAGACCCTCCTGTCGCAGTGGCATCTCTCAG
TCAAGAAGCAAGCAAATGAATCAAAACTTTCAACAACGGATCTCTTGGTTCTGGCATCGATGAAGAACGC
AGCGAAATGCGATAAGTAATGTGAATTGCAGAATTCAGTGAACCATCGAATCTTTGAACGCACATTGCGC
CCGCCAGCACTCTGGCGGGCATGCCTGTCCGAGCGTCATCTCAACCCTCGAGCCCCCCGCCTCGCGGCGG
CGGGGCCCGGCCTTGGGGGTCACGGCCCCGCGCCGCCCCCTAAACGCAGTGGCGACCCCGCCGCGGCTCC
CCTGCGCAGTAGCTCGCTGAGAACCTCGCACCGGGAGCGCGGAGGCGGTCACGCCGTGAAACCACCACAC
CCTCCAGTTGACCTCGGATCAGGTAGGGATACCCGCTGAACTTAAGCATATCAATAAGCGGAGGAAAAGA
AACCAACAGGGATTGCCCCAGTAACGGCGAGTGAAGCGGCAACAGCTCAAATTTGAAATCTGGCCCCCCC
GCGGGCCCGAGTTGTAATTTGCAGAGGATGCTTTTGGCGCGGCGCCTTCCGAGTGCCCTGGAACGGGACG
CCATAGAGGGTGAGAGCCCCGTCTGGTCGGACGCCCAGCCTCTGTAAAGCTCCTTCGACGAGTCGAGTAG
TTTGGGAATGCTGCTCTAAACGGGAGGTATATGTCTTCTAAAGCTAAATACCGGCCAGAGACCGATAGCG
CACAAGTAGAGTGATCGAAAGATGAAAAGCACTTTGAAAAGAGGGTTAAACAGTACGTGAAATTGTTGAA
AGGGAAGCGCTTGTGACCAGACTCGGGCGCGGCGAATCACCCGGCGTTCTCGCCGGTGCACTTCGACGCG
CCCGGGCCAGCATCAGCTCGCCGCGGGGGACAAAGGCGCCGGGAACGTGGCTCCCCAGGGAGTGTTATAG
CCCGGCGCGCAACGCCCCGCGGCGGACCGAGGTTCGCGCGTCCGCAAGGATGCTGGCGTAATGGTCACCA
GTGACCCGTCTTGAAACACGGACCAAGGAGTCGTCCTCGTATGCGAGTGTTCGGGTGTCAAACCCCTACG
CGCAATGAAAGTGAACGCGGGTGAGAGCCTCGCGGCGCATCATCGACCGATCCTGATGTTCTCGGATGGA
TTTGAGTAGGAGCATACGGGGCCGGACCCGAAAGAAGGTGAACTATGCCTGTGTAGGGTGAAGCCAGAGG
AAACTCTGGTGGAGGCTCGCAGCGGTTCTGACGTGCAAATCGATCGTCAAACATGGGCATGGGGGCGAAA
GACTAATCGAACCTTCTAGTAGCTGGTTTCCGCCGAAGTTTCCCTCAGGATAGCAGTGTTGATCTCAGTT
TTATGAGGTAAAGCGAATGATTAGGGACCCGGGGGCGCTCTTCAGCCTTCATCCATTCTCAAACTTTAAA
TATGTAAGAAGCCCTTGTTGCTTGGTTGAACGTGGGCATTCGAATGTATCAACACTAGTGGGCCATTTTT
GGTAAGCAGAACTGGCGATGCGGGATGAACCGAACGCGAGGTTAAGGTGCCGGAGTGGACGCTCATCAGA
CACCACAAAAGGCGTTAGTACATCTTGACAGCAGGACGGTGGCCATGGAAGTCGGAACCCGCCAAGGACT
GTGTAACAACTCACCTGCCGAATGTACTAGCCCTGAAAATGGATGGCGCTCAAGCGTCCCACCCATACCT
CGCCCTCAGGGTAGAAGCGATGCCCTGAGGAGTAGGCGGACGTGGGGGTCCGTGACGAAGCCCAGGGCGC
GAGCCCGGGTCGAACGGCCTCTAGTGCAGATCTTGGTGGTAGTAGCAAATACTTCAATGAGAACTTGAAG
GACCGAAGTGGGGAAAGGTTCCATGTGAACAGCGGTTGGACATGGGTCAGTCGATCCTAAGCCATAGGGA
AGTTCCGTTTCAAAGGCGCACTCGCGCGCCGTCTGGCGAAAGGGGAGCCGGTCAATATTCCGGCACCTGG
ATGTGGGTTTTGCGCGGCAACGCAACCGAACGCGGAGACGACGGCGGGGGCCCCGGGCAGAGTTCTCTTT
TCTTCTTAACGGTCTCTCACCCTGAAATCGGTTTGTCCGGAGATAGGGTTTAACGGCCGGAAGAGCCCAG
CACCTCTGCTGGGTCCGGTGCGCCCCCGACGTCCCTTGAAAATCCGCGGGAGGGAATAATTCTCACGCCA
GGTCGTACTCATAACCGCAGCAGGTCTCCAAGGTGAACAGCCTCTGGTTGATAGAACAATGTAGATAAGG
GAAGTCGGCAAAATAGATCCGTAACTTCGGGATAAGGATTGGCTCTAAGGGTCGGGCACGCTGGGCCTCG
GACGGACGCCTTGGGAGCAGGCCGCCACTAGCCGGGCGACCGGCCGGCGGCGGCCAGCATCCGAGCGCTG
ACGTGCCTGGCAGGCCTCGGCCGTCCGGCGTGCGGTTAACGACCAACTTAGAACTGGTACGGACAGGGGG
AATCTGACTGTCTAATTAAAACATAGCATTGCGATGGCCAGAAAGTGGTGTTGACGCAATGTGATTTCTG
CCCAGTGCTCTGAATGTCAAAGTGAAGTAATTCAACCAAGCGCGGGTAAACGGCGGGAGTAACTATGACT
CTCTTAAGGTAGCCAAATGCCTCGTCATCTAATTAGTGACGCGCATGAATGGATTAACGAGATTCCCACT
GTCCCTATCTACTATCTAGCGAAACCACAGCCAAGGGAACGGGCTTGGCAGAATCAGCGGGGAAAGAAGA
CCCTGAGAGCGTCTCAACGGGGTCGAGAACGGCAGGGCGCGCGCCCGCCGTTAGTCCAGCGGCCGCACCG
CTGCAGGTGGCCGCGGGCGAGACAACCTGGTACGGGGGAGCCTAAGGGCGCCGGCGGCCGGCGCCTACGG
TAATCCCGTGGCGAGCCCCCCGGGGGGCCGTCGTAACGCGCGGAAAGGTGTCGGTCCCGGGGGCGCGCGG
GGCTCGAGGCAGCCCCGAGCGCCCCCGGGGCTTAAGGTACGTGCTGATCCCGGGCGAGAGCCCGCGCCCA
GTCGGAGCGCCTGCAGCGCGAACTCTGGGCGGGCCGCCACCACGCGTGGCGGCCGGCGAGCTTGGTTGAG
CTTGACTCTAGTTTGACATTGTGAAAAGACATAGGAGGTGTAGAATAGGTGGGAGCCTCGGCGCCGGTGA
AATACCACTACTCCTATCGTCTTTTTACTTATTCAATGAAGCGGGGCTGGATTTTCGTCCAACTTCTGGT
CTTAAGGTCCTCCGCGGGCCGACCCGGGTTGAAGACATTGTCAGGTGGGGAGTTTGGCTGGGGCGGCACA
TCTGTTAAACCATAACGCAGGTGTCCCAAGGGGGGCTCATGGAGAACAGAAATCTCCAGTGGAACAAAAG
GGTAAAAGTCCCCTTGATTTTGATTTTCAGTGTGAATACAAACCATGAAAGTGTGGCCTATCGATCCTTT
AGTCCCTCGACATTTGAGGCTAGAGGTGCCAGAAAAGTTACCACAGGGATAACTGGCTTGTGGCGGCCAA
GCGTTCATAGCGACGTCGCTTTTTGATCCTTCGATGTCGGCTCTTCCTATCATACCGAAGCAGAATTCGG
TAAGCGTTGGATTGTTCACCCACTAATAGGGAACGTGAGCTGGGTTTAGACCGTCGTGAGACAGGTTAGT
TTTACCCTACTGATGAACTCGCCGCAATGGTAATTCAGCTTAGTACGAGAGGAACCGCTGATTCAGATAA
TTGGTTTTTGCGGCTGTCCGACCGGGCAGTGCCGCGAAGCTACCATCTGCTGGATAATGGCTGAACGCCT
CTAAGTCAGAATCCATGCCAGAACGCGGCGATACCGCCCGCACGTATAGATGGACAAGAATAGGCTCCGG
CTTAGCGTCTCAGCAGGCGATTCCTCCGCGGCGCCCGAAGCGCGTCGCGGTAATTCGCGTATTGTAATTT
CAGCACGAGCGGGGTCAAATCCTTTGCAGACGACTTAGCTGTGCGAAACGGTCCTGTAAGCAGTAGAGTA
GCCTTGTTGTTACGATCTGCTGAGGGTAAGCCGTCCTTCGCCTCGATTTCCCCGACGACGCCGCCGCCAG
GCGGGGGCGCCGCTGGGGAGATGGCCAGAGACCCCGGGGCGTTCCACGGGGGGTTGGGCACTCCAGGGGG
CCATTCCGCGGGGGCTGGGCACCACACGGGGGCGATGGGTCGGGGGGCATGGGGGACGGGGGCGGCGGGC
TCGGGGGCGGCGGGGGTGCAGGGTACGCAGGGACGGGCGTGGCGCTGCTGGTGGGCGGCGTGTCGGCGCG
CGCGACCAAGTCCAGGCGCGACTGAATGCACCTACCCTGTACCTCGCCCATCCGGCGCGACCAATTCGGG
CGGCCTACCCTATACCCCCTGGTCTGGACATAGTGTGAGGGCCGGGTGTAGGGTAGGCGGGTTACCCTAT
ACCTGTCCGCCCAGCGCGTTGTCCCAGGAGCCGAGGGGCTAGCGGCCAAGTCGAGCCGCCTACCCTGTAT
AGACCTTATCCCGCCTCCCCTACACCCAGGTCCGGGCTACCCTATACCTCGAGCGTGTTGGAGCAGGCAC
CTACCTGGGTGCAGGGTAGGTCGGTTACCCTATACCTTGGTCCGACCTGGGTGTAGGGTAGGCGGGCTAC
CCTACACCCCCGCCTACCCTATACCTCGAGCGTGTTGGAGCAGGTACCTGGGTGCAGGGTGGGTCGGTTA
CCCTATACCTTGGTCCGACCTGGGTGTAGGGTAGGCGGGCTACCCTACACCCCCGCCTACCCTATACCTC
GAGCGTGTTGGAGCAGGTACCTGGGTGTGGGGTAGGCGGGCTACCCTATACCTACCCTAGTATTCGCGCC
TACGTTTAAGTCGGACGAAAGATGTGTGGAAATCCAAGGAGAAAGCTAGGAAGGATAAACTTGGATAAAG
CCGGAGGGGGTATATAGGGTAGCTGGGCTACCCTATACCGCCCGGCCGGACTTGCCTACCCTATACCTCG
CCACCCTCTACCCCCCGAGGTATAGGGTAGGTCGGCTACCCTATACCCAGCTGCCTACCCTATACCTACA
GGCTGGTAAGTCGGGCTGCCTACCCTACACCCGAGGTATGGGGTAGGTGGGCTGCCCTATACCCGGCTGC
CTACCCTATACCCGTCTGGCACTAAGTCGGGCTGCCTACCCTACACCCGAGGTATAGGGGAGGTCGGCTA
CCCTATACCCGCCTGGCACTAAGTCGGGCTGCCTACCCTATACCCGAGGTATAGGGTAGGTCGGCTACCC
TATACCCGCCTGGCACTAAGTCGGGCTGCCTACCCTATACCCGAGGTGGAGGGTAGGTCGGCTACCCTAT
ACCCGGCTGCCTACCCTATACCCCGGGGTGTGGGGCAGGTGGGCTACCCTATACCCGGCTGCCTACCCTA
TACCCCGAGGTGTAGGGTAGGTCGGCTACCCTACACCCGCCTGGCACTAAGTCGGGCTGCCTACCCTATA
CCCGCCTGGCACTAAGTCGGGCTGCCTACCCTATACCCGAGGTGTAGGGTAGGTCGGCTACCCTATACCC
GCCTGGCACTAAGTCGGGCTGCCTACCCTATACCCGAGGTATAGGGTAGGTCGGCTACCCTATACCCGCC
TGGCACTAAGTCGGGCTGCCTACCCTATACCCGAGGTATAGGGTAGGTCGGCTACCCTATACCCGCCTGG
CACCAAGTCGGGCTGCCTACCCTATATTCGAGGTGTAGGGTAGGTCGGCTACCCTATACCCGCCTGGCAC
TAAGTCGGGCTGCCTACCCTATACCCGAGGTATAGGGTAGGTGGGCTACCCTATACCCGGCTGCCTACCC
TATACCCCGAGGTGTAGGGTAGGTCGGCTACCCTACACCCGCCTGGCACTAAGTCGGGCTGCCTACCCTA
TACCCGAGGTGTAGGGTAGGTGGGCTACCCTAAGTCGGGCTGCCTACCCTATACCCGAGGTATAGGGTAG
GTCGGCTACCCTATACCCGCCTGGCACCAAGTCGGGCTGCCTACCCTATACCCGAGGTGTAGGGCAGGTC
GCCTACCCTATACCCGCCTGGCACTAAGTCGGGCTGCCTACCCTATACCCGAGGTGTAGGGTAGGTCGGC
TACCCTATACCCGCCTGGCACTAAGTCGGGCTGCCTACCCTATACCCGAGGTATAGGGTAGGTCGGCTAC
CCTATACCCGGCTGCCTGCCCTATACCCGAGGTATAGGGTAGGTCGGCTACCCTATACCCGGCTGCCTAC
CCTATACCCCGAGGTGTAGGGTAGGTCGGCTACCCTACACCCGCCTGGCACTAAGTCGGGCTGCCTACCC
TATACCCGCCTGGCACTAAGTCGGGCTGCCTACCCTATACCCGAGGTGTAGGGTAGGTCGGCTACCCTAT
ACCCGCCTGGCACGAAGTCGGGCTGCCTACCCTATACCCGAGGTGTAGGGTAGGTCGGCTACCCTATACC
CGCCTGGCACCAAGTCGGGCTGCCTACCCTATACCCGAGGTGTAGGGCAGGTCGCCTACCCTATACCCGC
CTGGCACTAAGTCGGGCTGCCTACCCTATACCCGAGGTGTAGGGTAGGTCGGCTACCCTATACCCGCCTG
GCACTAAGTCGGGCTGCCTACCCTATACCCGAGGTATAGGGTAGGTCGGCTACCCTATACCCGGCTGCCT
GCCCTATACCCGAGGTATAGGGTAGGTCGGCTACCCTATACCCGGCTGCCTACCCTATACCCCGAGGTGT
AGGGTAGGTCGGCTACCCTACACCCGCCTGGCACTAAGTCGGGCTGCCTACCCTATACCCGCCTGGCACT
AAGTCGGGCTGCCTACCCTATACCCGAGGTGTAGGGTAGGTCGGCTACCCTATACCCGCCTGGCACGAAG
TCGGGCTGCCTACCCTATACCCGAGGTGTAGGGTAGGTCGGCTACCCTATACCCGCCTGGCACCAAGTCG
GGCTGCCTACCCTATACCCGAGGTATAGGGTAGGTCGGCTACCCTATACCCGCCTGGCACTAGGTCGGGC
TGCCTACCCTATACCCGAGGTGTAGGGTAGGTCGGCTACCCTATACCCGCCTGGCACGAAGTCGGGCTGC
CTACCCTATACCCGAGGTGTAGGGTAGGTCGGCTACCCTATACCCGCCTGGCACTAAGTCGGGCTGCCTA
CCCTATACCCGAGGTGTAGGGTAGGTCGGCTACCCTATACCCGCCTGGCACGAAGTCGGGCTGCCTACCC
TATACCCGAGGTGTAGGGTAGGTCGGCTACCCTATACCCGCCTGGCACGAAGTCGGGCTGCCTACCCTAT
ACCCGAGGTGTAGGGTAGCCGACGTATAGGGTAGGTCGGCTACCCTATACCCGCCTGGCACCAAGTCGGG
CTGCCTACCCTATACCCGAGGTGTAGGGTAGGTCGGCTACCCTATACCCGCCTGGCACTAAGTCGGGCTG
CCTACCCTATACCCGAGGTGTCGGGTAGGTCGGCTACCCTACACCCGCCTGGCACGAAGTCGGGCTGCCT
ACCCTATACCCGAGGTGTAGGGTAGGTCGGCTACCCTACACCCGCCTGGCACTAAGTCGGGCTGCCTACC
CTATACCCGAGGTATAGGGTAGGTGGGCTACCCTAAGTCGGGCTGCCTACCCTATACCCGAGGTATAGGG
TAGGTGGGCTACCCTAAGTCGGGCTGCCTACCCTATACCCGTCTAGCACTAAGTCGGGCTGCCTACCCTA
TACCCGAGGTATAGGGTAGGTCGGCTACCCTACACCCGGCCGCCTACCCTATACCGACTCGCACTAAGTC
GGGCTGCCTACCCTACACCCCTGGGTATGGGGTAGGTCGGCTACCCTATACCCGGCCGCTTACCCTATAC
CTCGGGGGCGAGGGAGGAGGTACCTAGGTGTAGGGTAGGTCGGTGTAGGGTAGGTCGGCTACCCTATACC
CGGCTGCCTACCTTAGACCGACCTATACCCGCCTATACTATACCCTTAGGTATAGGGCAGGTCGGCCACC
CTACAACCGTCTGGCACTAAGTCGGGTAGGGCAGCCTGCCTTATACCCTTAGGTATAGGGTAGGTGGGCT
ACCCTACACCCTACAAGGTGTGGGGTAGGTCGGCTACCCTACACCCGGCTGCCTCCCCTCTACTTAGGGA
GCCTACTTTATTCCCCGAGGCTGCCTACCCTATACCCCGAGGT
